# Supplementary material for: N,N′-Bis(pyridin-3-ylmeth­yl)ethanedi­amide monohydrate: crystal structure, Hirshfeld surface analysis and computational study
Source: Acta Crystallogr E Crystallogr Commun. 2020 Jan 1;76(Pt 1):25–31. doi: 10.1107/S2056989019016153 (PMC6944093; doi:10.1107/S2056989019016153)
Supplement: Supplementary file 1 [file e-76-00025-sup1.cif]

##############################################################################
#                                                                            #
# This CIF contains the data in a paper accepted for publication in          #
# Acta Crystallographica Section E. It conforms to the requirements of       #
# Notes for Authors for Acta Crystallographica Section E, and has been       #
# peer reviewed under the auspices of the IUCr Commission on Journals.       #
#                                                                            #
# Full details of the Crystallographic Information File format               #
# are given in the paper "The Crystallographic Information File (CIF):       #
# a New Standard Archive File for Crystallography" by S. R. Hall, F. H.      #
# Allen and I. D. Brown [Acta Cryst. (1991), A47, 655-685].                  #
#                                                                            #
# The current version of the core CIF dictionary is obtainable from          #
# ftp://ftp.iucr.org/pub/cif_core.dic.                                       #
#                                                                            #
# Software is freely available for graphical display of the structure(s)     #
# in this CIF. For information consult the CIF software page                 #
# http://www.iucr.org/resources/cif/software.                                #
#                                                                            #
# This file may be used for bona fide research purposes within the           #
# scientific community so long as proper attribution is given to the journal # 
# article from which it was obtained.                                        #
#                                                                            #
##############################################################################
data_I
_audit_creation_method     'SHELXL-2017/1'
_chemical_name_systematic
;
<i>N</i>,<i>N</i>'-Bis(pyridin-3-ylmethyl)ethanediamide monohydrate
;
_chemical_name_common     ?
_chemical_formula_moiety     'C14 H14 N4 O2, H2 O'
_chemical_formula_sum     'C14 H16 N4 O3'
_chemical_formula_iupac     'C14 H14 N4 O2, H2 O'
_chemical_formula_weight     288.31
_chemical_melting_point     ?
_space_group_crystal_system     monoclinic
_space_group_name_H-M_alt     'P 21/n'
_space_group_name_Hall     '-P 2yn'
loop_
    _space_group_symop_operation_xyz
    'x, y, z'
    '-x+1/2, y+1/2, -z+1/2'
    '-x, -y, -z'
    'x-1/2, -y-1/2, z-1/2'
_cell_length_a     12.4784(4)
_cell_length_b     5.02470(10)
_cell_length_c     22.2410(6)
_cell_angle_alpha     90
_cell_angle_beta     90.170(3)
_cell_angle_gamma     90
_cell_volume     1394.51(6)
_cell_formula_units_Z     4
_cell_measurement_reflns_used     5162
_cell_measurement_theta_min     4.0400
_cell_measurement_theta_max     75.9080
_cell_measurement_temperature     100.0(10)
_exptl_crystal_description     prism
_exptl_crystal_colour     colourless
_exptl_crystal_size_max     0.088
_exptl_crystal_size_mid     0.070
_exptl_crystal_size_min     0.025
_exptl_crystal_density_diffrn     1.373
_exptl_crystal_density_meas     ?
_exptl_crystal_density_method     ?
_exptl_crystal_F_000     608
loop_
    _exptl_crystal_face_index_h
    _exptl_crystal_face_index_k
    _exptl_crystal_face_index_l
    _exptl_crystal_face_perp_dist
    2 0 -5 0.0222
    2 1 -5 0.0238
    -2 0 5 0.0455
    0 3 -1 0.0415
    -2 -2 5 0.0421
    0 -1 0 0.0424
    1 -1 -5 0.0402
    -2 0 -5 0.0124
    -1 0 -1 0.0075
    1 0 1 0.0179
    5 -1 -1 0.0297
_exptl_absorpt_coefficient_mu     0.824
_exptl_absorpt_correction_type     gaussian
_exptl_absorpt_process_details
;
(Crysalis PRO; Rigaku OD, 2018)
;
_exptl_absorpt_correction_T_min     0.921
_exptl_absorpt_correction_T_max     1.000
_diffrn_ambient_temperature     100.0(10)
_diffrn_radiation_type     CuK\a
_diffrn_radiation_wavelength     1.54184
_diffrn_measurement_device_type     'XtaLAB Synergy Dualflex AtlasS2'
_diffrn_measurement_device     'four-circle diffractometer'
_diffrn_measurement_method     '\w scans'
_diffrn_detector     'CCD plate'
_diffrn_detector_area_resol_mean     5.2558
_diffrn_reflns_number     16961
_diffrn_reflns_av_R_equivalents     0.0534
_diffrn_reflns_av_unetI/netI     0.0312
_diffrn_reflns_theta_min     3.975
_diffrn_reflns_theta_max     76.663
_diffrn_reflns_theta_full     67.684
_diffrn_measured_fraction_theta_max     0.977
_diffrn_measured_fraction_theta_full     0.994
_diffrn_reflns_limit_h_min     -14
_diffrn_reflns_limit_h_max     15
_diffrn_reflns_limit_k_min     -6
_diffrn_reflns_limit_k_max     6
_diffrn_reflns_limit_l_min     -27
_diffrn_reflns_limit_l_max     28
_refine_special_details     ?
_reflns_number_total     2871
_reflns_number_gt     2441
_reflns_threshold_expression     'I > 2\s(I)'
_refine_ls_structure_factor_coef     Fsqd
_refine_ls_matrix_type     full
_refine_ls_R_factor_all     0.0523
_refine_ls_R_factor_gt     0.0433
_refine_ls_wR_factor_gt     0.1098
_refine_ls_wR_factor_ref     0.1158
_refine_ls_goodness_of_fit_ref     1.043
_refine_ls_restrained_S_all     1.043
_refine_ls_number_reflns     2871
_refine_ls_number_parameters     202
_refine_ls_number_restraints     0
_refine_ls_hydrogen_treatment     mixed
_refine_ls_weighting_scheme     calc
_refine_ls_weighting_details
              'w=1/[\s^2^(Fo^2^)+(0.0553P)^2^+0.7659P] where P=(Fo^2^+2Fc^2^)/3'
_atom_sites_solution_hydrogens     mixed
_atom_sites_solution_primary     direct
_atom_sites_solution_secondary     difmap
_refine_ls_shift/su_max     0.000
_refine_ls_shift/su_mean     0.000
_refine_diff_density_max     0.299
_refine_diff_density_min     -0.238
_refine_ls_extinction_method     none
_refine_ls_extinction_coef     .
loop_
    _atom_type_symbol
    _atom_type_description
    _atom_type_scat_dispersion_real
    _atom_type_scat_dispersion_imag
    _atom_type_scat_source
    'C' 'C' 0.0181 0.0091
                         'International Tables Vol C Tables 4.2.6.8 and 6.1.1.4'
    'H' 'H' 0.0000 0.0000
                         'International Tables Vol C Tables 4.2.6.8 and 6.1.1.4'
    'N' 'N' 0.0311 0.0180
                         'International Tables Vol C Tables 4.2.6.8 and 6.1.1.4'
    'O' 'O' 0.0492 0.0322
                         'International Tables Vol C Tables 4.2.6.8 and 6.1.1.4'
_computing_data_collection
;
CrysAlis PRO (Rigaku OD, 2018)
;
_computing_cell_refinement
;
CrysAlis PRO (Rigaku OD, 2018)
;
_computing_data_reduction
;
CrysAlis PRO (Rigaku OD, 2018)
;
_computing_structure_solution
;
SHELXS (Sheldrick, 2015<i>a</i>)
;
_computing_structure_refinement
;
SHELXL2017 (Sheldrick, 2015<i>b</i>)
;
_computing_molecular_graphics
;
ORTEP-3 for Windows (Farrugia, 2012) and DIAMOND (Brandenburg,
2006)
;
_computing_publication_material
;
publCIF (Westrip, 2010)
;
loop_
    _atom_site_type_symbol
    _atom_site_label
    _atom_site_fract_x
    _atom_site_fract_y
    _atom_site_fract_z
    _atom_site_U_iso_or_equiv
    _atom_site_adp_type
    _atom_site_calc_flag
    _atom_site_occupancy
    _atom_site_disorder_assembly
    _atom_site_disorder_group
    O O1 0.39488(9) -0.1106(2) 0.53440(5) 0.0211(3) Uani d 1 . .
    O O2 0.28502(10) 0.4170(2) 0.45056(5) 0.0245(3) Uani d 1 . .
    N N1 0.51280(11) 0.8092(3) 0.72982(6) 0.0230(3) Uani d 1 . .
    N N2 0.40224(11) 0.3337(3) 0.55256(6) 0.0178(3) Uani d 1 . .
    H H2N 0.3890(16) 0.486(4) 0.5378(9) 0.021 Uiso d 1 . .
    N N3 0.26914(11) -0.0297(3) 0.43753(6) 0.0176(3) Uani d 1 . .
    H H3N 0.2848(16) -0.182(4) 0.4529(8) 0.021 Uiso d 1 . .
    N N4 -0.08573(13) 0.1419(4) 0.36223(9) 0.0434(5) Uani d 1 . .
    C C1 0.52700(13) 0.6284(3) 0.68624(7) 0.0205(3) Uani d 1 . .
    H H1 0.598157 0.573079 0.677719 0.025 Uiso calc 1 . .
    C C2 0.44417(12) 0.5164(3) 0.65271(7) 0.0176(3) Uani d 1 . .
    C C3 0.34062(13) 0.6008(3) 0.66496(7) 0.0202(3) Uani d 1 . .
    H H3 0.281622 0.530908 0.642955 0.024 Uiso calc 1 . .
    C C4 0.32438(13) 0.7884(3) 0.70976(7) 0.0224(3) Uani d 1 . .
    H H4 0.254145 0.849326 0.718705 0.027 Uiso calc 1 . .
    C C5 0.41200(13) 0.8860(3) 0.74135(7) 0.0227(3) Uani d 1 . .
    H H5 0.400111 1.012319 0.772402 0.027 Uiso calc 1 . .
    C C6 0.47006(13) 0.3104(3) 0.60569(7) 0.0202(3) Uani d 1 . .
    H H6A 0.545984 0.329839 0.593668 0.024 Uiso calc 1 . .
    H H6B 0.461045 0.130847 0.623270 0.024 Uiso calc 1 . .
    C C7 0.37291(12) 0.1213(3) 0.52134(7) 0.0163(3) Uani d 1 . .
    C C8 0.30359(12) 0.1859(3) 0.46578(7) 0.0170(3) Uani d 1 . .
    C C9 0.20743(13) -0.0186(3) 0.38182(7) 0.0196(3) Uani d 1 . .
    H H9A 0.228818 -0.169871 0.355973 0.024 Uiso calc 1 . .
    H H9B 0.225732 0.147561 0.360270 0.024 Uiso calc 1 . .
    C C10 0.08770(13) -0.0283(3) 0.39089(7) 0.0199(3) Uani d 1 . .
    C C11 0.02169(15) 0.1432(4) 0.35990(9) 0.0370(5) Uani d 1 . .
    H H11 0.054734 0.272529 0.334924 0.044 Uiso calc 1 . .
    C C12 -0.13026(14) -0.0379(4) 0.39790(8) 0.0304(4) Uani d 1 . .
    H H12 -0.206194 -0.042293 0.400717 0.036 Uiso calc 1 . .
    C C13 -0.07261(17) -0.2165(5) 0.43067(11) 0.0486(6) Uani d 1 . .
    H H13 -0.107827 -0.342052 0.455703 0.058 Uiso calc 1 . .
    C C14 0.03821(16) -0.2127(5) 0.42700(10) 0.0450(6) Uani d 1 . .
    H H14 0.079722 -0.336857 0.449325 0.054 Uiso calc 1 . .
    O O1W 0.71328(9) 0.9787(2) 0.77119(5) 0.0217(3) Uani d 1 . .
    H H1W 0.642(2) 0.942(4) 0.7593(9) 0.033 Uiso d 1 . .
    H H2W 0.7244(18) 1.141(5) 0.7574(10) 0.033 Uiso d 1 . .
loop_
    _atom_site_aniso_label
    _atom_site_aniso_U_11
    _atom_site_aniso_U_22
    _atom_site_aniso_U_33
    _atom_site_aniso_U_12
    _atom_site_aniso_U_13
    _atom_site_aniso_U_23
    O1 0.0241(6) 0.0137(5) 0.0254(6) 0.0006(4) -0.0029(4) 0.0011(4)
    O2 0.0323(7) 0.0139(5) 0.0272(6) 0.0018(5) -0.0065(5) 0.0007(4)
    N1 0.0189(7) 0.0242(7) 0.0261(7) -0.0010(5) -0.0026(5) -0.0033(5)
    N2 0.0207(7) 0.0122(6) 0.0206(6) 0.0009(5) -0.0012(5) 0.0013(5)
    N3 0.0192(7) 0.0131(6) 0.0205(6) 0.0005(5) -0.0011(5) -0.0001(5)
    N4 0.0187(8) 0.0514(11) 0.0600(11) 0.0000(7) -0.0009(7) 0.0268(9)
    C1 0.0160(7) 0.0205(8) 0.0248(8) 0.0001(6) -0.0022(6) -0.0008(6)
    C2 0.0178(7) 0.0156(7) 0.0195(7) -0.0013(6) -0.0013(6) 0.0023(5)
    C3 0.0161(7) 0.0219(8) 0.0227(7) -0.0035(6) -0.0016(6) 0.0002(6)
    C4 0.0170(8) 0.0263(8) 0.0239(7) -0.0002(6) 0.0023(6) -0.0018(6)
    C5 0.0213(8) 0.0243(8) 0.0226(7) -0.0008(6) -0.0003(6) -0.0034(6)
    C6 0.0192(8) 0.0175(7) 0.0239(7) 0.0014(6) -0.0037(6) -0.0018(6)
    C7 0.0151(7) 0.0140(7) 0.0198(7) -0.0001(5) 0.0032(6) 0.0010(5)
    C8 0.0168(7) 0.0151(7) 0.0192(7) 0.0013(6) 0.0028(6) 0.0003(5)
    C9 0.0195(8) 0.0196(7) 0.0197(7) -0.0003(6) -0.0004(6) -0.0012(6)
    C10 0.0206(8) 0.0193(7) 0.0198(7) -0.0013(6) 0.0000(6) -0.0023(6)
    C11 0.0198(9) 0.0432(11) 0.0481(11) -0.0018(8) -0.0005(8) 0.0262(9)
    C12 0.0187(8) 0.0370(10) 0.0355(9) -0.0035(7) 0.0031(7) 0.0028(8)
    C13 0.0268(10) 0.0584(14) 0.0605(14) -0.0057(10) 0.0068(9) 0.0343(12)
    C14 0.0241(10) 0.0509(13) 0.0601(13) 0.0014(9) -0.0001(9) 0.0345(11)
    O1W 0.0186(6) 0.0205(6) 0.0261(6) -0.0009(5) -0.0027(4) 0.0012(5)
_geom_special_details
;
 All esds (except the esd in the dihedral angle between two l.s. planes)
 are estimated using the full covariance matrix.  The cell esds are taken
 into account individually in the estimation of esds in distances, angles
 and torsion angles; correlations between esds in cell parameters are only
 used when they are defined by crystal symmetry.  An approximate (isotropic)
 treatment of cell esds is used for estimating esds involving l.s. planes.
;
loop_
    _geom_bond_atom_site_label_1
    _geom_bond_atom_site_label_2
    _geom_bond_site_symmetry_2
    _geom_bond_distance
    _geom_bond_publ_flag
    O1 C7 . 1.2313(18) ?
    O2 C8 . 1.2314(18) ?
    N1 C5 . 1.341(2) ?
    N1 C1 . 1.341(2) ?
    N2 C7 . 1.3244(19) ?
    N2 C6 . 1.456(2) ?
    N2 H2N . 0.85(2) ?
    N3 C8 . 1.323(2) ?
    N3 C9 . 1.4579(19) ?
    N3 H3N . 0.86(2) ?
    N4 C12 . 1.326(2) ?
    N4 C11 . 1.342(2) ?
    C1 C2 . 1.392(2) ?
    C1 H1 . 0.9500 ?
    C2 C3 . 1.388(2) ?
    C2 C6 . 1.507(2) ?
    C3 C4 . 1.387(2) ?
    C3 H3 . 0.9500 ?
    C4 C5 . 1.387(2) ?
    C4 H4 . 0.9500 ?
    C5 H5 . 0.9500 ?
    C6 H6A . 0.9900 ?
    C6 H6B . 0.9900 ?
    C7 C8 . 1.541(2) ?
    C9 C10 . 1.509(2) ?
    C9 H9A . 0.9900 ?
    C9 H9B . 0.9900 ?
    C10 C14 . 1.374(2) ?
    C10 C11 . 1.376(2) ?
    C11 H11 . 0.9500 ?
    C12 C13 . 1.361(3) ?
    C12 H12 . 0.9500 ?
    C13 C14 . 1.386(3) ?
    C13 H13 . 0.9500 ?
    C14 H14 . 0.9500 ?
    O1W H1W . 0.95(2) ?
    O1W H2W . 0.88(2) ?
loop_
    _geom_angle_atom_site_label_1
    _geom_angle_atom_site_label_2
    _geom_angle_atom_site_label_3
    _geom_angle_site_symmetry_1
    _geom_angle_site_symmetry_3
    _geom_angle
    _geom_angle_publ_flag
    C5 N1 C1 . . 117.34(14) ?
    C7 N2 C6 . . 121.32(13) ?
    C7 N2 H2N . . 118.1(13) ?
    C6 N2 H2N . . 119.8(13) ?
    C8 N3 C9 . . 122.84(13) ?
    C8 N3 H3N . . 117.8(13) ?
    C9 N3 H3N . . 119.4(13) ?
    C12 N4 C11 . . 116.55(16) ?
    N1 C1 C2 . . 124.18(15) ?
    N1 C1 H1 . . 117.9 ?
    C2 C1 H1 . . 117.9 ?
    C3 C2 C1 . . 117.51(14) ?
    C3 C2 C6 . . 123.21(14) ?
    C1 C2 C6 . . 119.28(14) ?
    C2 C3 C4 . . 119.13(14) ?
    C2 C3 H3 . . 120.4 ?
    C4 C3 H3 . . 120.4 ?
    C5 C4 C3 . . 119.17(15) ?
    C5 C4 H4 . . 120.4 ?
    C3 C4 H4 . . 120.4 ?
    N1 C5 C4 . . 122.66(15) ?
    N1 C5 H5 . . 118.7 ?
    C4 C5 H5 . . 118.7 ?
    N2 C6 C2 . . 112.50(12) ?
    N2 C6 H6A . . 109.1 ?
    C2 C6 H6A . . 109.1 ?
    N2 C6 H6B . . 109.1 ?
    C2 C6 H6B . . 109.1 ?
    H6A C6 H6B . . 107.8 ?
    O1 C7 N2 . . 125.30(14) ?
    O1 C7 C8 . . 120.84(13) ?
    N2 C7 C8 . . 113.84(13) ?
    O2 C8 N3 . . 125.51(14) ?
    O2 C8 C7 . . 121.59(13) ?
    N3 C8 C7 . . 112.89(13) ?
    N3 C9 C10 . . 113.95(12) ?
    N3 C9 H9A . . 108.8 ?
    C10 C9 H9A . . 108.8 ?
    N3 C9 H9B . . 108.8 ?
    C10 C9 H9B . . 108.8 ?
    H9A C9 H9B . . 107.7 ?
    C14 C10 C11 . . 116.47(16) ?
    C14 C10 C9 . . 123.13(15) ?
    C11 C10 C9 . . 120.31(15) ?
    N4 C11 C10 . . 125.07(17) ?
    N4 C11 H11 . . 117.5 ?
    C10 C11 H11 . . 117.5 ?
    N4 C12 C13 . . 123.24(17) ?
    N4 C12 H12 . . 118.4 ?
    C13 C12 H12 . . 118.4 ?
    C12 C13 C14 . . 119.05(18) ?
    C12 C13 H13 . . 120.5 ?
    C14 C13 H13 . . 120.5 ?
    C10 C14 C13 . . 119.61(18) ?
    C10 C14 H14 . . 120.2 ?
    C13 C14 H14 . . 120.2 ?
    H1W O1W H2W . . 103.3(19) ?
loop_
    _geom_torsion_atom_site_label_1
    _geom_torsion_atom_site_label_2
    _geom_torsion_atom_site_label_3
    _geom_torsion_atom_site_label_4
    _geom_torsion_site_symmetry_1
    _geom_torsion_site_symmetry_2
    _geom_torsion_site_symmetry_3
    _geom_torsion_site_symmetry_4
    _geom_torsion
    _geom_torsion_publ_flag
    C5 N1 C1 C2 . . . . -0.1(2) ?
    N1 C1 C2 C3 . . . . 0.8(2) ?
    N1 C1 C2 C6 . . . . -178.75(14) ?
    C1 C2 C3 C4 . . . . -0.5(2) ?
    C6 C2 C3 C4 . . . . 178.98(14) ?
    C2 C3 C4 C5 . . . . -0.3(2) ?
    C1 N1 C5 C4 . . . . -0.8(2) ?
    C3 C4 C5 N1 . . . . 1.0(3) ?
    C7 N2 C6 C2 . . . . -146.60(14) ?
    C3 C2 C6 N2 . . . . 37.4(2) ?
    C1 C2 C6 N2 . . . . -143.09(14) ?
    C6 N2 C7 O1 . . . . 3.0(2) ?
    C6 N2 C7 C8 . . . . -178.56(13) ?
    C9 N3 C8 O2 . . . . 3.0(2) ?
    C9 N3 C8 C7 . . . . -176.35(12) ?
    O1 C7 C8 O2 . . . . -176.62(15) ?
    N2 C7 C8 O2 . . . . 4.9(2) ?
    O1 C7 C8 N3 . . . . 2.8(2) ?
    N2 C7 C8 N3 . . . . -175.72(13) ?
    C8 N3 C9 C10 . . . . -94.71(17) ?
    N3 C9 C10 C14 . . . . -48.5(2) ?
    N3 C9 C10 C11 . . . . 135.08(17) ?
    C12 N4 C11 C10 . . . . 0.8(3) ?
    C14 C10 C11 N4 . . . . -0.4(3) ?
    C9 C10 C11 N4 . . . . 176.3(2) ?
    C11 N4 C12 C13 . . . . -0.6(3) ?
    N4 C12 C13 C14 . . . . 0.0(4) ?
    C11 C10 C14 C13 . . . . -0.3(3) ?
    C9 C10 C14 C13 . . . . -176.9(2) ?
    C12 C13 C14 C10 . . . . 0.5(4) ?
loop_
    _geom_hbond_atom_site_label_D
    _geom_hbond_atom_site_label_H
    _geom_hbond_atom_site_label_A
    _geom_hbond_site_symmetry_A
    _geom_hbond_distance_DH
    _geom_hbond_distance_HA
    _geom_hbond_distance_DA
    _geom_hbond_angle_DHA
    N2 H2N O2 . 0.85(2) 2.36(2) 2.7279(18) 107.0(16)
    N3 H3N O1 . 0.86(2) 2.299(19) 2.6924(18) 108.0(15)
    O1W H1W N1 . 0.95(2) 1.86(2) 2.7958(18) 169(2)
    O1W H2W O1W 2_656 0.88(2) 1.97(2) 2.8364(15) 166(2)
    N2 H2N O1 1_565 0.85(2) 2.03(2) 2.8227(18) 155.2(18)
    N3 H3N O2 1_545 0.86(2) 2.02(2) 2.8022(18) 151.6(17)
    C9 H9A O1W 4_565 0.99 2.45 3.3772(19) 156
    C6 H6B Cg1 1_545 0.99 2.74 3.7043(16) 166
_shelx_space_group_comment
;
The symmetry employed for this shelxl refinement is uniquely defined
by the following loop, which should always be used as a source of
symmetry information in preference to the above space-group names.
They are only intended as comments.
;
_shelx_estimated_absorpt_T_min     0.931
_shelx_estimated_absorpt_T_max     0.980
_shelx_hkl_file
;
   0   0  -2  541.42   14.07
   0   0  -3    0.20    1.95
   0   0  -4   59.55    6.24
   0   0  -5    0.65    3.32
   0   0  -6 1857.78   47.04
   0   0  -7    3.98    4.22
   0   0  -8    0.10    4.46
   0   0  -8    0.39    3.55
   0   0  -9   -2.19    5.08
   0   0  -9    2.53    1.85
   0   0  -9    2.53    1.93
   0   0  -9   -1.29    3.66
   0   0 -10 2293.64   43.17
   0   0 -10 2360.63   66.73
   0   0 -10 2397.48   44.73
   0   0 -11    5.74    5.93
   0   0 -11    4.87    2.57
   0   0 -11    2.94    2.65
   0   0 -12  808.57   40.59
   0   0 -12  827.34   23.17
   0   0 -13   -0.90    6.80
   0   0 -13   -1.86    2.24
   0   0 -14  207.45   11.64
   0   0 -14  202.56   10.64
   0   0 -14  206.84   10.29
   0   0 -14  200.58    9.83
   0   0 -14  189.54   21.55
   0   0 -14  193.42    9.99
   0   0 -14  186.62   11.76
   0   0 -14  194.32    9.92
   0   0 -15    2.53    3.31
   0   0 -15    3.37    6.10
   0   0 -15   -1.78    2.23
   0   0 -15   -2.72    2.39
   0   0 -15    0.34    2.78
   0   0 -15   -0.38    2.26
   0   0 -15   -0.19    2.34
   0   0 -15   -1.45    2.97
   0   0 -16   61.19    8.01
   0   0 -16   58.98    6.45
   0   0 -16   47.84    5.63
   0   0 -16   55.73    5.92
   0   0 -16   52.95    7.03
   0   0 -16   63.48    6.12
   0   0 -16   60.11   13.53
   0   0 -16   64.00    6.13
   0   0 -17   -5.01    3.22
   0   0 -17    5.34    7.82
   0   0 -17    2.69    2.59
   0   0 -17   -1.22    3.10
   0   0 -17   -0.16    2.62
   0   0 -17    1.04    2.84
   0   0 -17    3.43    3.29
   0   0 -18  215.86   12.52
   0   0 -18  187.36   13.34
   0   0 -18  177.42   24.39
   0   0 -18  191.36   11.17
   0   0 -18  203.53   14.02
   0   0 -18  185.88   11.59
   0   0 -19   -1.66    2.91
   0   0 -19    3.74    3.28
   0   0 -19   -1.74    3.06
   0   0 -19   -3.44    3.61
   0   0 -19   -2.16    3.31
   0   0 -19    8.23    7.22
   0   0 -20    1.52    2.90
   0   0 -20    2.51    3.82
   0   0 -20    4.03    2.68
   0   0 -20   13.17    8.54
   0   0 -20    6.38    4.36
   0   0 -20    7.39    3.45
   0   0 -21    1.06    3.02
   0   0 -21    3.29    2.48
   0   0 -21   -7.00    4.92
   0   0 -21    2.88    3.06
   0   0 -21    0.44    3.52
   0   0 -21    5.02    7.64
   0   0 -22   14.78    4.77
   0   0 -22    9.63    3.31
   0   0 -22   10.52    4.39
   0   0 -22    4.28    3.31
   0   0 -22    5.57    2.72
   0   0 -22    6.84    6.05
   0   0 -22    1.80    2.32
   0   0 -23   -0.28    2.80
   0   0 -23   -1.96    2.82
   0   0 -23   -1.22    3.57
   0   0 -23   -3.59    2.56
   0   0 -23   -0.98    2.60
   0   0 -24  180.74   10.69
   0   0 -24  175.45   11.35
   0   0 -24  178.02   11.29
   0   0 -24  169.61    9.66
   0   0 -25    4.77    2.90
   0   0 -25   -1.25    2.31
   0   0 -25   -1.86    2.05
   0   0 -26   27.42    3.84
   0   0 -26   22.60    3.63
   0   0 -26   22.54    3.32
   0   0 -27   -1.33    1.40
   0   0 -27   -0.12    1.20
   0   0  28    1.09    0.94
   0   1   0    3.83    3.09
   0  -1   0   -1.93    2.06
   0  -1   1 1630.49   32.05
   0   1   1 1592.71   36.86
   0   1  -1 1676.86   37.03
   0   1  -2   58.56    6.41
   0  -1  -2   59.26    7.08
   0  -1  -3  251.48   14.05
   0   1  -3  273.05   13.40
   0   1  -4 4172.37   81.20
   0  -1  -4 4557.41   84.76
   0   1  -5 1581.49   41.86
   0  -1  -5 1640.43   43.84
   0  -1  -6  316.35   18.78
   0   1  -6  366.67   19.12
   0  -1  -6  325.15   18.01
   0  -1  -7  126.59   12.14
   0  -1  -7  145.67   13.34
   0   1  -7  129.87   12.05
   0  -1  -7  142.89    6.80
   0   1  -7  124.57    6.11
   0   1  -8  525.02   14.30
   0   1  -8  546.06   26.71
   0  -1  -8  533.56   15.02
   0  -1  -8  511.57   25.96
   0  -1  -8  517.24   25.07
   0   1  -8  497.89   27.47
   0   1  -9  929.48   21.82
   0  -1  -9  911.20   37.33
   0   1  -9  959.00   40.27
   0  -1  -9  912.09   22.26
   0  -1  -9  991.93   37.19
   0   1 -10  779.41   20.52
   0  -1 -10  864.66   21.94
   0  -1 -10  851.10   38.18
   0  -1 -10  809.35   36.00
   0   1 -10  826.09   39.43
   0  -1 -11    3.98    5.27
   0   1 -11    6.14    2.92
   0  -1 -11    5.20    5.34
   0   1 -11    0.93    5.45
   0  -1 -11    6.24    2.75
   0   1 -12   70.85    6.21
   0  -1 -12   71.59   12.43
   0  -1 -12   65.38    6.22
   0   1 -12   61.68   12.83
   0  -1 -12   71.85   13.03
   0  -1 -13  261.62   24.43
   0  -1 -13  269.79   11.40
   0   1 -13  288.52   13.15
   0  -1 -13  283.45   23.96
   0   1 -13  261.52   12.17
   0  -1 -13  262.64   11.48
   0   1 -13  306.75   13.00
   0  -1 -13  295.78   14.46
   0  -1 -13  292.14   13.30
   0   1 -13  264.84   25.94
   0  -1 -13  273.48   11.73
   0   1 -14   20.15    3.97
   0  -1 -14   24.56    4.99
   0   1 -14   25.14    4.45
   0  -1 -14   24.03    3.77
   0   1 -14   20.41    3.73
   0   1 -14   18.52    3.90
   0  -1 -14   23.83    4.41
   0  -1 -14   21.03    3.61
   0   1 -14   19.35    8.89
   0  -1 -14   23.57    3.95
   0   1 -14   20.91    3.86
   0  -1 -14   20.81    3.68
   0  -1 -14   19.91    8.40
   0  -1 -14   24.26    8.50
   0   1 -15   21.97    4.08
   0  -1 -15   23.08    4.08
   0   1 -15   28.33    4.62
   0  -1 -15   24.47    4.14
   0   1 -15   27.84   10.80
   0  -1 -15   25.15    4.89
   0  -1 -15   22.97    4.46
   0   1 -15   24.71    4.62
   0  -1 -15   27.87    4.38
   0  -1 -15   18.37    7.27
   0  -1 -15   23.76    3.68
   0   1 -15   24.28    3.95
   0   1 -15   20.26    4.12
   0  -1 -15   26.99   10.85
   0   1 -16    2.39    5.82
   0   1 -16    6.79    3.34
   0  -1 -16    3.05    2.04
   0  -1 -16    5.98    2.84
   0  -1 -16    6.88    2.68
   0  -1 -16    5.24    2.40
   0   1 -16    7.19    3.43
   0  -1 -16    4.62    6.01
   0   1 -16    3.40    2.68
   0   1 -16    4.54    2.81
   0  -1 -16    6.66    2.48
   0   1 -16    3.43    2.44
   0   1 -16    7.62    4.35
   0  -1 -16    6.33    4.02
   0   1 -17   16.11    8.75
   0  -1 -17   23.59    4.21
   0  -1 -17   19.81    3.95
   0   1 -17   18.86    4.47
   0  -1 -17   11.71    6.28
   0   1 -17   26.80    5.64
   0  -1 -17   19.93    5.05
   0  -1 -17   15.90    3.98
   0  -1 -17   22.46    5.09
   0   1 -17   25.93    5.49
   0   1 -17   22.07    4.23
   0   1 -17   15.73    4.40
   0   1 -17   15.15    4.15
   0  -1 -17   19.64    3.53
   0  -1 -18   31.55    4.99
   0  -1 -18   30.48    5.14
   0  -1 -18   37.59    6.39
   0   1 -18   30.45    5.90
   0  -1 -18   32.02    5.04
   0   1 -18   24.70   10.70
   0  -1 -18   34.02    4.94
   0  -1 -18   37.18    6.72
   0   1 -18   30.24    5.44
   0   1 -18   36.89    6.13
   0  -1 -18   31.61   11.89
   0   1 -18   34.37    5.77
   0  -1 -18   36.11    4.96
   0  -1 -19   48.38    6.06
   0   1 -19   58.98    7.20
   0   1 -19   47.13   13.32
   0  -1 -19   44.17    5.45
   0  -1 -19   53.67    7.33
   0  -1 -19   62.76   15.52
   0  -1 -19   57.77    6.34
   0  -1 -19   57.04    6.50
   0  -1 -19   60.75    8.07
   0   1 -19   55.85    7.92
   0   1 -19   52.64    7.02
   0   1 -19   53.24    7.39
   0  -1 -19   54.15    6.52
   0   1 -20  313.18   17.29
   0  -1 -20  260.19   30.28
   0   1 -20  267.47   15.25
   0  -1 -20  305.54   14.38
   0   1 -20  262.21   30.51
   0  -1 -20  299.82   14.31
   0   1 -20  299.17   15.65
   0  -1 -20  303.12   17.63
   0  -1 -20  296.19   16.01
   0  -1 -20  289.76   14.64
   0   1 -20  291.78   15.63
   0   1 -20  304.50   17.20
   0  -1 -20  298.66   14.85
   0  -1 -21  101.68    7.95
   0   1 -21   89.50    8.68
   0   1 -21   96.03    8.92
   0  -1 -21  105.06    8.23
   0  -1 -21  106.91    9.60
   0  -1 -21  100.66    8.87
   0   1 -21  108.35   20.09
   0   1 -21  103.38    9.98
   0   1 -21  101.42    9.30
   0  -1 -21   89.03   17.82
   0   1 -21  110.47   10.14
   0  -1 -21  110.62   10.65
   0  -1 -22   63.65    6.42
   0   1 -22   60.22    7.79
   0   1 -22   53.53    6.38
   0   1 -22   55.02    6.96
   0  -1 -22   67.18    7.64
   0  -1 -22   59.02    5.97
   0  -1 -22   72.68    8.82
   0   1 -22   62.21    7.28
   0  -1 -22   58.42    6.95
   0   1 -23   98.83    8.85
   0   1 -23   86.65    8.50
   0   1 -23   89.52    7.54
   0  -1 -23   97.46    9.49
   0  -1 -23  102.94    8.82
   0   1 -23   93.95    8.35
   0  -1 -23   88.97    7.10
   0  -1 -23  105.95    8.51
   0   1 -24    1.70    2.32
   0   1 -24    2.02    2.02
   0   1 -24    3.68    2.68
   0   1 -24   -1.07    2.63
   0  -1 -24    7.37    3.66
   0  -1 -24   -0.14    2.01
   0  -1 -24    8.44    2.91
   0  -1 -24    3.88    2.76
   0   1 -25    2.99    2.18
   0   1 -25    4.52    2.47
   0  -1 -25    6.05    2.41
   0  -1 -25    3.96    2.53
   0   1 -25    2.37    1.93
   0  -1 -25    7.43    3.21
   0  -1 -26    2.29    2.02
   0  -1  26    2.13    1.97
   0  -1 -26    5.87    2.10
   0  -1  27    1.21    1.48
   0  -1 -27    2.01    1.67
   0  -1 -27    1.39    1.54
   0  -2   0  419.81   12.71
   0   2   0  397.02   21.92
   0  -2  -1  233.37    9.07
   0   2   1  248.36   17.39
   0   2  -1  223.82    8.27
   0  -2  -1  231.85   17.47
   0   2  -1  238.15   16.99
   0  -2   1  258.49   12.44
   0  -2  -2   21.51    2.96
   0  -2   2   21.48    4.21
   0   2  -2   15.88    6.01
   0   2   2   17.81    5.88
   0  -2  -2   27.10    7.09
   0   2  -2   18.94    2.71
   0  -2   3  225.96   13.04
   0  -2  -3  236.44    9.19
   0   2  -3  218.18   16.20
   0   2  -3  210.24    8.48
   0   2   3  219.04   16.69
   0  -2  -3  216.29   16.91
   0  -2   4  195.82   12.79
   0  -2  -4  228.60   18.11
   0  -2  -4  211.59    8.93
   0   2  -4  201.53    8.34
   0   2   4  206.88   16.92
   0   2  -4  191.58   15.89
   0  -2  -5  343.36   11.72
   0   2  -5  276.11   19.61
   0   2  -5  297.11   10.67
   0  -2  -5  345.26   22.47
   0   2   5  310.79   21.65
   0   2  -6   -0.15    1.96
   0  -2  -6    4.04    2.67
   0   2  -6    2.10    4.85
   0  -2  -6   -5.04    4.83
   0   2  -7  305.69   22.91
   0  -2  -7  296.40   11.63
   0  -2  -7  321.44   22.71
   0  -2  -7  336.88   24.45
   0   2  -7  285.39   11.19
   0   2  -8  149.58    8.20
   0  -2  -8  158.03   17.19
   0   2  -8  156.63   16.88
   0  -2  -8  152.88   16.37
   0  -2  -8  156.65    8.48
   0  -2  -9  815.13   22.49
   0  -2  -9  848.01   41.54
   0   2  -9  819.59   41.11
   0  -2  -9  864.50   40.15
   0   2  -9  786.83   21.95
   0  -2 -10   53.80    5.63
   0  -2 -10   39.42    4.58
   0   2 -10   40.91    9.91
   0  -2 -10   43.19    5.24
   0   2 -10   36.30   10.12
   0   2 -10   42.70    5.16
   0  -2 -10   54.43   11.38
   0   2 -10   42.73    5.31
   0  -2 -10   46.11    4.82
   0   2 -10   42.34    4.81
   0   2 -10   44.17    5.10
   0  -2 -10   44.30    9.81
   0  -2 -10   48.10    4.86
   0  -2 -11   50.53    5.80
   0  -2 -11   45.60   10.33
   0  -2 -11   48.46    5.50
   0   2 -11   37.40    5.42
   0   2 -11   40.07    4.93
   0  -2 -11   42.04    5.73
   0   2 -11   36.14   10.33
   0   2 -11   57.61   12.66
   0  -2 -11   38.25    4.66
   0  -2 -11   41.03    5.10
   0  -2 -11   39.84   10.38
   0   2 -11   40.32    5.05
   0  -2 -11   43.46    5.71
   0   2 -11   45.60    5.73
   0   2 -12    3.53    2.59
   0   2 -12    8.42    7.57
   0  -2 -12    4.17    2.33
   0   2 -12    4.51    3.07
   0  -2 -12    3.86    2.94
   0  -2 -12   11.16    7.14
   0  -2 -12    6.85    3.05
   0  -2 -12   -0.58    2.14
   0  -2 -12   12.95    8.39
   0  -2 -12    4.81    2.65
   0   2 -12    1.89    2.59
   0  -2 -12    0.45    2.57
   0   2 -12   -0.33    2.76
   0   2 -13   84.25   15.98
   0   2 -13   84.34    7.56
   0  -2 -13   73.75    7.03
   0  -2 -13   84.87    8.34
   0  -2 -13   86.06    8.07
   0   2 -13   85.25    8.47
   0   2 -13   73.21    7.19
   0  -2 -13   77.19   14.63
   0  -2 -13   70.86    7.79
   0   2 -13   69.53    7.16
   0  -2 -13   83.35   16.08
   0  -2 -13   75.74    7.05
   0  -2 -13   79.95    6.91
   0  -2 -14   62.99    6.58
   0   2 -14   42.87   12.83
   0   2 -14   69.58    7.63
   0  -2 -14   39.99   12.89
   0  -2 -14   68.54    6.55
   0  -2 -14   71.60    7.73
   0   2 -14   74.33    7.38
   0   2 -14   72.98    8.50
   0  -2 -14   66.38    7.99
   0  -2 -14   76.38   14.92
   0  -2 -14   74.48    6.96
   0   2 -14   62.74    7.04
   0   2 -15   20.23    8.51
   0  -2 -15   27.09   10.14
   0   2 -15   32.33    5.18
   0  -2 -15   35.12    4.43
   0  -2 -15   34.86    4.64
   0  -2 -15   40.64    6.28
   0  -2 -15   30.17    4.57
   0  -2 -15   30.63    5.45
   0  -2 -15   28.73    9.71
   0   2 -15   32.99    5.36
   0  -2 -15   30.62    4.83
   0   2 -15   40.15    7.21
   0  -2 -16   -0.78    3.20
   0  -2 -16   -3.01    5.43
   0   2 -16   -4.60    4.25
   0  -2 -16    0.92    2.35
   0  -2 -16   -1.95    2.01
   0   2 -16   -6.03    5.62
   0  -2 -16   -0.01    2.50
   0  -2 -16   -1.38    3.00
   0  -2 -16    3.27    4.80
   0   2 -16    0.80    3.90
   0   2 -16    0.65    2.87
   0  -2 -16    2.84    2.69
   0   2 -17    8.45    4.11
   0  -2 -17    8.02    3.20
   0  -2 -17   13.67    8.16
   0  -2 -17   26.13    9.43
   0  -2 -17   11.63    4.33
   0  -2 -17   18.12    4.87
   0  -2 -17   20.73    4.09
   0   2 -17   14.55    5.11
   0   2 -17    6.23    5.93
   0  -2 -17   17.81    3.78
   0  -2 -17   16.78    3.48
   0   2 -17   10.12    3.18
   0   2 -18  177.00   12.15
   0   2 -18  169.92   12.17
   0  -2 -18  163.98   22.69
   0   2 -18  162.30   24.00
   0  -2 -18  169.86   10.96
   0  -2 -18  179.35   12.39
   0  -2 -18  182.43   10.81
   0   2 -18  174.84   13.33
   0  -2 -18  166.20    9.60
   0  -2 -18  174.76   12.98
   0  -2 -18  157.97   24.14
   0  -2 -18  188.29   11.65
   0  -2 -19  190.56   11.80
   0   2 -19  215.41   13.08
   0  -2 -19  194.23   13.91
   0  -2 -19  199.43   11.37
   0  -2 -19  177.48   25.22
   0  -2 -19  192.54   11.65
   0   2 -19  177.06   12.45
   0   2 -19  144.93   23.16
   0   2 -19  174.16   13.31
   0   2 -19  199.14   14.18
   0  -2 -19  183.61   10.08
   0  -2 -19  185.20   12.58
   0   2 -20   22.36    4.54
   0  -2 -20   24.96    5.14
   0  -2 -20   22.39    4.64
   0   2 -20   14.31    6.76
   0  -2 -20   25.18   10.48
   0  -2 -20   26.45    4.51
   0  -2 -20   23.43    5.71
   0   2 -20   20.67    5.09
   0  -2 -20   24.67    4.57
   0   2 -20   22.34    5.07
   0  -2 -21  128.48   10.67
   0  -2 -21  120.62    9.20
   0   2 -21  108.93    9.82
   0  -2 -21  104.58    8.09
   0   2 -21  112.66   10.44
   0  -2 -21  112.95    9.33
   0  -2 -21   98.40    7.82
   0   2 -22   15.01    4.42
   0  -2 -22    8.89    3.14
   0  -2 -22   17.67    3.81
   0  -2 -22   14.67    4.22
   0   2 -22   13.98    4.13
   0  -2  22   14.52    4.50
   0  -2 -22   14.83    3.86
   0  -2 -22   16.13    3.45
   0  -2 -23   -0.01    2.19
   0   2 -23    1.27    2.69
   0   2 -23   -3.25    2.17
   0  -2 -23    4.03    2.25
   0  -2  23    2.51    2.84
   0  -2 -23   -0.68    2.44
   0  -2 -23   -0.64    1.95
   0  -2 -24   54.67    5.76
   0  -2 -24   45.99    4.94
   0  -2  24   52.76    5.46
   0  -2 -24   47.04    4.49
   0   2 -24   46.28    5.33
   0  -2 -24   52.02    5.03
   0   2 -24   47.29    5.39
   0  -2 -25    7.18    2.17
   0  -2 -25    8.86    1.90
   0   2 -25    5.18    2.37
   0  -2 -25    1.05    1.70
   0  -2  25    3.96    2.30
   0  -2 -26   20.52    2.69
   0  -2 -26   22.33    2.93
   0  -2  26   22.33    2.94
   0  -3   0    1.43    2.19
   0  -3   0    0.80    1.93
   0  -3   0    1.60    6.21
   0   3   0   -2.36    5.88
   0   3   0   -1.94    2.44
   0  -3   0    0.31    2.27
   0  -3  -1    4.84    2.95
   0   3   1    2.05    4.50
   0   3   1    2.84    2.63
   0  -3   1    6.84    2.86
   0  -3   1    6.20    2.55
   0  -3  -1    5.88    2.55
   0  -3  -1    6.08    7.10
   0  -3  -1    5.96    2.56
   0   3  -1    6.34    4.61
   0   3  -1    3.49    2.16
   0  -3   1    2.52    6.19
   0  -3   1    4.00    2.14
   0  -3  -2  242.83   12.47
   0   3  -2  216.18   20.52
   0  -3  -2  244.90   23.21
   0   3   2  225.44   20.97
   0  -3   2  236.40   11.27
   0   3  -2  198.51   10.12
   0  -3   2  246.59   24.47
   0  -3   2  216.67   12.11
   0  -3  -2  246.14   11.84
   0  -3   2  231.81   12.02
   0  -3  -2  236.27   12.82
   0  -3  -2  211.87   10.65
   0  -3   3    1.82    2.63
   0  -3  -3    5.79    2.59
   0   3  -3   -1.80    2.79
   0  -3  -3    8.25    3.68
   0  -3  -3    5.07    2.73
   0   3   3    7.20    6.86
   0  -3   3    2.56    2.32
   0  -3  -3    6.33    3.06
   0   3  -3    4.60    4.59
   0  -3   3    1.08    2.11
   0  -3  -3    6.70    5.78
   0  -3  -4   26.21    4.51
   0  -3  -4   19.37    3.98
   0  -3   4   19.23    3.51
   0   3  -4   20.03    8.27
   0  -3  -4   19.80    4.11
   0  -3   4   16.20    3.32
   0   3   4   13.36    6.90
   0  -3  -4   18.42    8.17
   0   3  -4   16.30    3.55
   0  -3  -4   18.05    3.68
   0  -3  -4   20.45    3.82
   0  -3   4   20.29    3.83
   0  -3   5  967.87   28.19
   0  -3  -5 1063.10   29.80
   0  -3   5  985.36   27.01
   0  -3   5 1016.72   27.52
   0   3  -5  961.73   25.94
   0   3  -5  968.32   28.40
   0   3  -5  956.95   45.96
   0  -3  -5 1055.94   27.60
   0  -3  -5  994.17   28.68
   0  -3  -5 1076.85   50.41
   0  -3  -5  988.50   26.53
   0  -3  -5 1056.37   29.77
   0   3   5 1049.98   49.12
   0  -3  -6   47.10    6.11
   0   3  -6   53.85    6.29
   0  -3  -6   50.61    5.97
   0   3   6   43.90   10.54
   0  -3  -6   50.30    6.18
   0  -3  -6   51.73    5.48
   0   3  -6   61.26   11.99
   0   3  -6   47.45    5.45
   0  -3   6   51.25    5.82
   0  -3  -6   53.07   12.15
   0  -3  -6   50.06    5.92
   0  -3  -6   50.63    5.92
   0  -3  -7   37.54    5.27
   0  -3  -7   35.77    5.69
   0  -3  -7   34.23    5.51
   0   3   7   33.01    9.14
   0  -3  -7   36.05    5.15
   0   3  -7   31.81    5.31
   0   3  -7   26.27    7.54
   0   3  -7   33.96    4.84
   0  -3  -7   37.98    5.45
   0  -3  -7   44.31   10.78
   0  -3  -7   28.98    5.05
   0  -3   7   33.64    4.98
   0   3  -8  515.41   35.97
   0   3  -8  503.59   20.56
   0  -3  -8  496.93   18.85
   0  -3  -8  496.45   19.29
   0  -3  -8  540.85   20.04
   0  -3  -8  526.97   36.19
   0  -3  -8  492.38   18.43
   0   3  -8  526.22   18.62
   0   3   8  518.90   36.55
   0  -3  -8  481.27   20.48
   0  -3   8  451.81   17.94
   0  -3  -8  496.06   20.24
   0  -3  -9   37.43    5.91
   0   3   9   37.08   10.95
   0  -3   9   35.15    5.49
   0  -3  -9   39.75    5.31
   0  -3  -9   40.41   11.74
   0  -3  -9   30.95    5.29
   0   3  -9   46.01   12.18
   0  -3  -9   31.07    5.26
   0  -3  -9   37.48    5.69
   0  -3  -9   44.66    5.97
   0   3  -9   34.62    5.14
   0   3  -9   33.98    5.81
   0  -3 -10  192.43   11.34
   0  -3 -10  185.81   11.83
   0  -3 -10  208.47   12.45
   0  -3 -10  190.35   21.94
   0   3 -10  185.03   12.94
   0  -3 -10  182.11   12.47
   0   3 -10  153.75   21.17
   0   3 -10  180.83   11.11
   0  -3 -10  190.92   11.11
   0   3  10  180.22   23.26
   0  -3  10  190.68   11.63
   0  -3  11  831.91   26.35
   0   3 -11  838.78   26.59
   0  -3 -11  863.82   48.84
   0   3 -11  835.85   29.06
   0   3 -11  786.09   52.15
   0  -3 -11  910.81   27.43
   0  -3 -11  876.33   26.12
   0  -3 -11  792.18   25.44
   0  -3 -11  857.27   25.51
   0   3  11  880.72   51.79
   0  -3 -11  790.13   28.65
   0  -3 -11  881.60   27.73
   0   3 -11  822.51   49.69
   0  -3 -12   46.83    6.34
   0   3  12   40.37   12.57
   0  -3 -12   46.41    5.83
   0  -3 -12   57.18    6.65
   0  -3 -12   45.65   12.71
   0  -3 -12   52.25    6.17
   0  -3  12   52.39    6.43
   0   3 -12   47.99   12.77
   0  -3 -12   56.37    6.98
   0   3 -12   52.98    6.92
   0   3 -12   50.52    7.02
   0   3 -12   47.15   14.19
   0  -3 -13  465.57   19.81
   0  -3 -13  476.37   18.91
   0   3 -13  451.46   21.22
   0   3  13  475.09   38.83
   0  -3 -13  463.88   18.47
   0  -3 -13  472.11   37.04
   0   3 -13  457.61   19.78
   0  -3  13  410.54   18.98
   0  -3 -13  437.85   19.59
   0  -3 -13  473.08   19.67
   0   3 -13  400.49   38.41
   0  -3 -14    0.02    2.50
   0   3 -14   -0.96    3.48
   0  -3 -14   -1.74    5.32
   0   3 -14   -4.49    7.94
   0  -3  14   -1.88    3.41
   0  -3 -14    1.38    2.60
   0  -3 -14    1.74    3.52
   0   3 -14    2.12    3.67
   0  -3 -14   -4.03    3.18
   0  -3 -14    1.59    3.07
   0   3  14    5.41    7.32
   0   3  15   29.28   10.81
   0  -3 -15   26.90    5.38
   0   3 -15   29.97    5.26
   0  -3 -15   35.48    6.22
   0  -3  15   40.16    6.85
   0   3 -15   35.58    6.99
   0   3 -15   20.16   11.13
   0  -3 -15   37.38   12.17
   0  -3 -15   32.28    4.80
   0  -3 -15   32.97    5.43
   0  -3 -15   31.99    5.51
   0   3  16   -4.13    8.42
   0   3 -16   12.09    8.11
   0  -3 -16    4.67    3.09
   0   3 -16    3.21    3.15
   0  -3 -16    6.84    2.93
   0  -3 -16    6.35    2.78
   0  -3 -16    9.57    4.18
   0  -3  16    0.77    3.48
   0   3 -16    5.97    4.22
   0  -3 -16    8.70    3.38
   0  -3 -16    6.51    6.31
   0   3  17  237.13   28.33
   0   3 -17  259.79   16.27
   0  -3 -17  218.28   25.44
   0  -3 -17  262.70   14.87
   0  -3 -17  279.82   14.15
   0  -3 -17  284.53   14.26
   0   3 -17  254.85   31.06
   0  -3  17  291.25   15.06
   0  -3 -17  286.83   13.15
   0  -3 -17  255.61   14.88
   0   3 -17  261.35   14.62
   0  -3 -18   23.79    4.29
   0  -3 -18   27.03    4.94
   0  -3 -18   21.72    4.20
   0   3 -18   32.56    6.62
   0   3 -18   25.80    5.29
   0  -3  18   28.44    5.60
   0  -3 -18   22.28    4.47
   0  -3 -18   28.11    5.23
   0  -3 -19  310.87   14.15
   0  -3 -19  294.14   14.78
   0   3 -19  259.09   14.92
   0   3 -19  303.53   14.96
   0  -3 -19  299.36   14.20
   0   3 -19  296.35   16.74
   0  -3 -19  298.25   14.89
   0  -3  19  336.58   15.58
   0  -3 -19  310.52   13.24
   0   3 -20   80.02    8.34
   0  -3 -20   78.77    7.20
   0   3 -20   82.33    8.13
   0   3 -20   83.57    7.71
   0  -3 -20   82.33    7.07
   0  -3 -20   76.85    7.31
   0  -3 -20   92.05    7.39
   0  -3 -20   83.71    6.42
   0  -3  20   79.04    8.00
   0  -3 -21    2.48    2.37
   0   3 -21   -2.15    3.21
   0   3 -21   -4.35    2.62
   0  -3 -21    0.01    1.86
   0  -3 -21   -0.06    2.29
   0  -3 -21    2.53    2.16
   0  -3  21    3.59    3.11
   0  -3 -21    2.29    1.83
   0   3 -22   -1.00    1.95
   0   3 -22    1.19    2.37
   0  -3  22    0.71    2.25
   0  -3 -22   -1.09    1.91
   0  -3 -22    1.30    2.09
   0  -3 -22    1.70    1.75
   0  -3 -22   -0.66    2.03
   0  -3 -23    7.13    1.89
   0  -3  23   11.41    2.85
   0  -3 -23    7.11    2.09
   0  -3  24    7.80    1.97
   0  -3 -24    4.00    1.74
   0  -3 -24    6.21    1.55
   0  -4   0   64.22    9.06
   0   4   0   61.95   18.12
   0   4   0   66.42    9.23
   0  -4   0   75.95   21.09
   0  -4   0   39.75    6.30
   0  -4   0   62.08    9.36
   0  -4  -1  404.78   35.72
   0  -4   1  394.93   19.49
   0  -4   1  398.48   35.95
   0  -4  -1  411.65   17.43
   0  -4   1  402.46   17.52
   0  -4   1  369.16   18.35
   0   4   1  379.04   16.89
   0  -4  -1  398.56   19.97
   0  -4  -1  392.70   18.77
   0   4  -1  377.05   16.42
   0   4   1  384.10   33.15
   0   4  -1  367.07   31.96
   0  -4   2   58.70    7.26
   0   4   2   78.82   17.35
   0   4  -2   68.62    8.79
   0   4   2   76.29    9.48
   0   4  -2   65.29   15.45
   0  -4  -2   66.22    7.84
   0  -4   2   78.45   20.26
   0  -4  -2   74.04    9.51
   0  -4   2   82.31    9.13
   0  -4  -2   60.65    7.72
   0  -4  -2   77.21   18.48
   0  -4   3  396.14   17.52
   0   4   3  373.51   16.53
   0   4  -3  351.73   16.14
   0  -4  -3  395.97   17.06
   0   4  -3  318.08   29.73
   0   4   3  339.10   31.38
   0  -4  -3  398.86   34.82
   0  -4   3  344.71   34.16
   0  -4  -3  382.44   19.59
   0  -4  -3  362.53   18.29
   0  -4   3  362.32   17.59
   0  -4  -4  142.31   11.49
   0   4   4  132.43   19.88
   0  -4   4  151.78   11.06
   0   4  -4  155.39   11.32
   0  -4  -4  153.82   10.83
   0  -4  -4  140.04   11.82
   0  -4  -4  147.08   11.16
   0  -4  -4  131.75   20.95
   0  -4   4  143.14   10.82
   0   4   4  143.57   10.25
   0   4  -4  143.81   20.73
   0  -4   4  143.83   21.96
   0  -4   5   14.08    9.52
   0  -4  -5   19.95    5.41
   0   4  -5   15.85    9.15
   0   4   5   22.16    9.92
   0   4  -5   10.30    4.14
   0  -4   5   20.81    5.02
   0  -4  -5   23.52    5.23
   0  -4   5   19.79    3.94
   0  -4  -5   20.88    9.77
   0   4   5   22.37    5.34
   0  -4  -5   20.10    5.13
   0  -4  -5   21.26    4.57
   0   4   6  339.19   31.76
   0  -4  -6  343.88   32.28
   0  -4  -6  360.64   17.65
   0  -4   6  340.58   16.44
   0  -4  -6  333.75   17.89
   0   4  -6  327.44   31.81
   0  -4   6  346.88   16.89
   0  -4   6  316.97   33.35
   0  -4  -6  370.38   16.69
   0  -4  -6  342.02   18.39
   0   4  -6  332.09   15.71
   0  -4  -7    4.13    3.95
   0  -4  -7    1.61    3.70
   0  -4   7    1.26    2.37
   0  -4  -7   -3.07    2.94
   0   4   7    5.90    7.49
   0  -4   7    5.27    3.48
   0   4  -7   -1.98    6.46
   0  -4  -7   -6.74    6.29
   0  -4   7    5.88    8.06
   0  -4  -7    0.13    3.16
   0   4  -7   -5.45    4.97
   0   4   8    7.02    7.32
   0  -4  -8   18.95    4.60
   0   4  -8    9.96    7.52
   0  -4   8   20.79    5.17
   0  -4  -8   23.16    5.26
   0  -4   8   17.92    4.23
   0  -4  -8   17.51   10.09
   0  -4  -8   16.62    4.72
   0   4  -8   12.11    3.70
   0   4  -9   11.30    4.40
   0  -4  -9   23.20    4.72
   0   4   9   24.28   10.79
   0  -4  -9   15.00    4.43
   0  -4  -9   20.66    5.21
   0  -4   9   21.09    3.96
   0   4  -9   10.00    6.36
   0  -4  -9    7.87    6.86
   0  -4  -9   12.10    4.08
   0  -4   9   18.95    5.49
   0  -4 -10  178.34   12.30
   0  -4 -10  203.39   12.36
   0   4 -10  173.57   12.47
   0  -4 -10  189.15   12.74
   0  -4 -10  201.50   12.75
   0   4 -10  147.44   22.24
   0  -4  10  195.57   12.75
   0  -4 -10  181.99   24.14
   0  -4 -10  188.72   12.94
   0   4  10  164.48   23.37
   0   4 -11   67.17    7.75
   0  -4 -11   65.80    7.71
   0  -4 -11   56.86    7.15
   0   4  11   49.98   13.15
   0   4 -11   49.53   14.28
   0   4 -11   47.81   13.83
   0  -4 -11   68.03    8.00
   0  -4 -11   62.70   14.18
   0  -4  11   59.40    7.61
   0  -4 -11   65.43    8.24
   0  -4 -12   10.79    3.45
   0  -4 -12    5.57    2.88
   0  -4  12   10.01    4.16
   0  -4 -12    5.01    3.35
   0   4  12   20.90    9.09
   0   4 -12   11.13    3.65
   0  -4 -12   10.84    4.32
   0  -4 -12   16.51    7.34
   0   4 -12    5.47    6.73
   0  -4 -13   17.03    4.60
   0   4 -13   13.84    4.53
   0  -4 -13   26.29    5.51
   0  -4 -13   23.13    9.22
   0  -4 -13   22.88    4.53
   0   4 -13    5.26    5.50
   0  -4  13   19.26    5.18
   0   4  13   11.98    8.70
   0  -4 -13   14.31    4.11
   0  -4 -14  105.21    8.82
   0  -4  14  131.60   10.17
   0  -4 -14  103.86    7.77
   0  -4 -14  107.56    9.21
   0  -4 -14  111.04    8.90
   0  -4 -15   71.77    7.20
   0  -4 -15   65.90    6.96
   0  -4 -15   78.90    7.43
   0  -4  15   81.37    7.78
   0  -4 -15   64.83    5.84
   0   4 -15   75.41    7.55
   0  -4  16    2.22    3.35
   0   4 -16    0.23    2.53
   0  -4 -16    3.22    2.31
   0  -4 -16   -0.42    2.53
   0  -4 -16   -0.46    2.37
   0  -4 -16   -1.01    2.62
   0  -4 -17  148.79    7.69
   0  -4 -17  165.94    9.41
   0  -4 -17  141.75    9.46
   0   4 -17  148.11    9.70
   0  -4  17  161.91   10.28
   0  -4 -17  147.15    9.33
   0   4 -18  116.44    8.05
   0  -4 -18  135.72    8.12
   0  -4  18  121.78    8.20
   0  -4 -18  115.36    8.15
   0  -4 -18  124.64    7.94
   0  -4 -19    4.38    2.41
   0   4 -19    3.23    2.29
   0  -4  19    6.89    2.46
   0  -4 -19    1.89    1.72
   0   4 -19   -1.99    1.65
   0  -4 -19   -3.36    2.12
   0  -4 -20    8.04    2.15
   0  -4  20    9.91    2.55
   0  -4 -20    6.62    1.85
   0  -4 -21   39.10    3.19
   0  -4 -21   32.26    2.97
   0  -4  21   42.05    3.56
   0  -5   0    8.56    4.66
   0   5   0    0.68    2.93
   0  -5   0   -1.85    3.14
   0  -5   0   13.05    5.17
   0  -5   1   19.11    4.61
   0   5   1   35.45    6.07
   0  -5   1   26.78    5.33
   0  -5  -1   29.40    6.28
   0  -5   1   27.90    5.73
   0  -5  -1   34.32    6.66
   0   5  -1   28.18    4.93
   0  -5  -1   41.89    7.13
   0  -5   2  116.20    9.63
   0  -5   2  100.93    9.08
   0   5  -2  111.78    9.04
   0  -5   2   98.46    9.07
   0  -5  -2  108.34    9.92
   0   5   2   97.13    8.78
   0  -5  -2  107.99    9.51
   0  -5  -2  110.00    9.93
   0  -5  -3   17.98    4.70
   0  -5  -3   23.21    5.98
   0   5   3   21.69    5.30
   0  -5   3   29.65    6.65
   0  -5  -3   20.16    5.11
   0   5  -3   27.78    5.63
   0  -5   3   19.54    4.64
   0  -5  -4    6.91    3.77
   0  -5  -4   10.41    4.89
   0  -5   4    1.57    2.72
   0  -5   4    8.02    4.37
   0   5  -4    3.52    3.30
   0   5   4    1.37    3.03
   0   5   5    6.41    3.39
   0  -5   5   14.14    4.30
   0  -5  -5   14.31    4.72
   0  -5  -5    6.45    3.71
   0  -5   5    8.67    3.36
   0   5  -5   11.77    3.81
   0   5  -6   21.65    3.86
   0   5   6   22.53    4.51
   0  -5   6   24.44    4.37
   0  -5  -6   28.88    5.63
   0  -5   6   25.54    5.36
   0  -5  -6   36.96    5.99
   0  -5   7   79.72    6.92
   0  -5  -7   87.35    7.88
   0   5   7   93.53    7.90
   0  -5  -7   98.52    8.40
   0  -5   7   96.08    8.36
   0   5  -7   83.68    7.78
   0  -5  -7   94.45    8.68
   0   5  -8   81.45    7.35
   0  -5  -8   74.93    7.17
   0  -5  -8   81.13    7.86
   0  -5  -8   78.42    7.29
   0  -5   8   75.81    7.41
   0   5   8   82.61    7.46
   0  -5  -8   77.53    7.79
   0  -5   8   65.82    6.13
   0  -5  -9   17.59    4.12
   0  -5   9   16.58    4.19
   0   5  -9   16.69    3.92
   0   5   9   12.57    3.39
   0  -5  -9   14.81    4.16
   0  -5  -9   17.46    4.21
   0  -5 -10   14.83    3.95
   0  -5 -10   22.00    4.30
   0   5 -10   15.63    3.79
   0  -5  10   19.47    4.37
   0   5  10   14.35    3.37
   0  -5 -10   20.26    4.12
   0  -5  11    3.86    2.94
   0  -5 -11    6.22    2.58
   0  -5 -11   -0.58    2.23
   0   5 -11    1.87    2.43
   0   5  11    0.43    2.03
   0  -5 -11    1.14    2.40
   0   5  12    2.65    1.87
   0  -5 -12   -1.18    2.07
   0   5 -12    5.67    3.12
   0  -5  12    9.17    3.42
   0  -5 -12    5.33    2.75
   0   5  13   28.65    4.02
   0   5 -13   22.36    3.59
   0  -5 -13   35.26    4.16
   0  -5  13   31.68    4.32
   0  -5 -13   31.02    4.25
   0  -5 -14    5.43    2.14
   0  -5 -14    9.17    2.69
   0   5  14    2.49    1.73
   0  -5  14    6.48    2.48
   0   5 -14    4.55    1.90
   0  -5 -15   49.63    4.19
   0  -5  15   60.24    4.84
   0  -5 -15   60.18    4.65
   0  -5 -16    1.51    1.39
   0  -5  16   -0.79    1.33
   0  -5 -16   -0.77    1.44
   0  -5 -17   60.01    3.65
   0  -5  17   61.45    3.74
   0  -5 -17   62.75    3.69
   0  -6   0  106.27    6.40
   0  -6   0   93.76    5.91
   0  -6   1   20.39    2.74
   0  -6  -1    4.39    1.86
   0  -6  -1    6.76    3.19
   0  -6   1   27.15    4.05
   0  -6  -1    7.57    2.50
   0  -6   1   13.82    3.04
   0  -6  -2   24.34    3.97
   0  -6   2    9.02    2.64
   0  -6   2    4.44    2.94
   0  -6  -2   28.11    4.48
   0  -6  -2   25.69    3.38
   0  -6  -3  135.73    6.80
   0  -6   3  155.37    7.50
   0  -6  -3  160.97    7.55
   0  -6   3  140.44    6.93
   0  -6  -3  139.60    7.09
   0  -6  -3  146.31    7.55
   0  -6  -4   24.16    3.21
   0  -6  -4   23.03    3.05
   0  -6  -4   23.32    3.10
   0  -6   4   23.80    2.87
   0  -6   4   28.80    3.44
   0  -6  -4   24.05    3.06
   0  -6  -5    2.51    1.43
   0  -6   5    0.19    1.43
   0  -6  -5   -1.59    1.89
   0  -6  -5    1.81    1.48
   0  -6   5    0.43    1.17
   0  -6   6   15.45    2.43
   0  -6  -6   11.84    2.17
   0  -6  -6   11.78    2.05
   0  -6  -6    7.55    2.02
   0  -6  -7   13.13    2.04
   0  -6  -7   15.26    2.24
   0  -6   7   11.40    2.00
   0  -6   8   27.06    2.69
   0  -6  -8   23.49    2.41
   0  -6  -8   24.97    2.44
   0  -6   9    2.79    1.11
   0  -6  -9    3.92    1.23
   1   0 -27    7.53    1.87
   1   0 -27    8.72    1.92
   1   0 -26   -2.91    2.02
   1   0 -26    0.82    1.82
   1   0 -26    1.67    2.13
   1   0 -25   16.55    3.38
   1   0 -25   19.11    3.94
   1   0 -25   16.94    3.59
   1   0 -24   -1.85    2.66
   1   0 -24   -2.98    2.63
   1   0 -24   -1.11    2.76
   1   0 -23    8.92    3.94
   1   0 -23    3.02    2.33
   1   0 -23   10.60    3.51
   1   0 -23    5.99    3.47
   1   0 -23    4.50    2.63
   1   0 -22   -1.43    3.11
   1   0 -22    1.54    3.05
   1   0 -22    0.58    2.90
   1   0 -22    0.60    2.64
   1   0 -22    0.86    2.61
   1   0 -21   -1.73    3.05
   1   0 -21   -0.41    3.14
   1   0 -21    0.45    2.62
   1   0 -21   -1.42    2.57
   1   0 -21   -0.92    4.72
   1   0 -21   -0.71    2.98
   1   0 -21    3.40    2.60
   1   0 -20    0.04    2.65
   1   0 -20   -0.37    6.09
   1   0 -20    1.82    2.80
   1   0 -20   -5.11    3.60
   1   0 -20    2.51    2.94
   1   0 -20   -4.20    2.79
   1   0 -20    2.78    2.93
   1   0 -19   96.88   10.21
   1   0 -19  105.05    8.76
   1   0 -19   92.75    8.39
   1   0 -19   92.40    9.44
   1   0 -19  107.26   19.36
   1   0 -19   94.88    8.34
   1   0 -18   -1.49    3.01
   1   0 -18  -11.59    6.86
   1   0 -18    0.63    2.64
   1   0 -18    0.51    2.52
   1   0 -18   -4.22    3.56
   1   0 -18   -1.40    3.15
   1   0 -17   -1.14    3.29
   1   0 -17   -0.23    3.00
   1   0 -17   -0.13    2.80
   1   0 -17    0.46    4.94
   1   0 -17    2.33    3.10
   1   0 -17    0.01    2.23
   1   0 -16    4.27    3.26
   1   0 -16   -5.96    3.53
   1   0 -16   -1.75    5.24
   1   0 -16    1.47    2.72
   1   0 -16   -1.13    2.13
   1   0 -16    1.02    3.19
   1   0 -16    2.31    2.50
   1   0 -15 1966.74   42.40
   1   0 -15 2029.04   43.57
   1   0 -15 2068.75   44.31
   1   0 -15 1977.44   45.70
   1   0 -15 1962.20   74.74
   1   0 -15 2019.79   47.96
   1   0 -15 2107.85   43.64
   1   0 -14    5.86    1.97
   1   0 -14    0.55    2.78
   1   0 -14    2.94    5.20
   1   0 -14    3.02    2.21
   1   0 -14   -0.72    1.87
   1   0 -14   -0.55    2.08
   1   0 -14    0.84    2.65
   1   0 -13  759.37   22.90
   1   0 -13  756.22   40.81
   1   0 -12   -6.97    6.74
   1   0 -12   -1.14    2.46
   1   0 -11  296.62   22.91
   1   0 -11  292.73   11.49
   1   0 -11  285.26   11.94
   1   0 -10   -1.80    2.01
   1   0 -10    0.45    1.98
   1   0  -9  137.40    6.89
   1   0  -9  134.73   13.98
   1   0  -9  121.50    6.84
   1   0  -9  123.74   12.73
   1   0  -8   -0.55    4.36
   1   0  -8    4.44    4.47
   1   0  -7  507.12   23.46
   1   0  -7  444.86   21.30
   1   0  -6    3.81    4.26
   1   0  -6    0.70    3.35
   1   0  -5 9782.56  158.10
   1   0  -5 9999.00  161.95
   1   0  -4   -0.20    2.79
   1   0  -4    1.24    2.79
   1   0  -3  660.42   19.01
   1   0  -3  753.94   18.50
   1   0  -2    0.51    1.25
   1   0  -2   -1.60    1.57
   1   0  -1  377.72    8.71
   1   0  -1  378.56    8.20
   1   0   0   -0.64    1.18
  -1   0  -1  363.90    8.70
  -1   0  -1  385.94    8.40
  -1   0  -2    1.02    1.26
  -1   0  -2   -0.66    1.39
  -1   0  -3    5.69    2.11
  -1   0  -3    5.89    2.79
  -1   0  -4   -0.53    1.85
  -1   0  -4    0.43    2.52
  -1   0  -4    2.04    2.66
  -1   0  -5 1443.11   37.30
  -1   0  -5 1528.69   35.99
  -1   0  -5 1501.29   29.20
  -1   0  -6    0.67    3.49
  -1   0  -6    2.67    2.15
  -1   0  -6    2.22    4.31
  -1   0  -7    3.61    2.05
  -1   0  -7    3.85    3.76
  -1   0  -7    5.23    3.38
  -1   0  -8    4.79    4.54
  -1   0  -8   -2.87    4.37
  -1   0  -9  172.38   15.60
  -1   0  -9  179.02    8.37
  -1   0  -9  173.66    7.78
  -1   0  -9  182.02   14.92
  -1   0 -10   -0.90    1.97
  -1   0 -10    3.91    2.35
  -1   0 -10   -0.51    4.05
  -1   0 -11   17.05    6.61
  -1   0 -11   23.19    3.68
  -1   0 -11   18.87    3.32
  -1   0 -12    3.03    2.45
  -1   0 -12    0.58    4.84
  -1   0 -13   18.00    7.71
  -1   0 -13   20.71    3.11
  -1   0 -13   20.82    4.02
  -1   0 -14    2.03    2.06
  -1   0 -14    1.77    2.80
  -1   0 -14   -0.25    2.29
  -1   0 -14    2.03    2.47
  -1   0 -14    0.28    2.01
  -1   0 -14   -0.86    5.63
  -1   0 -14   -0.63    2.31
  -1   0 -15   66.07    7.57
  -1   0 -15   58.18   12.84
  -1   0 -15   70.61    6.56
  -1   0 -15   60.43    5.68
  -1   0 -15   65.36    5.96
  -1   0 -15   53.95    5.89
  -1   0 -15   67.99    7.35
  -1   0 -16   -1.28    2.62
  -1   0 -16   -0.65    2.79
  -1   0 -16    8.69    3.77
  -1   0 -16   -5.33    6.72
  -1   0 -16    0.60    2.53
  -1   0 -16    3.42    3.04
  -1   0 -16   -1.50    1.93
  -1   0 -16    1.01    2.64
  -1   0 -17   10.46    3.84
  -1   0 -17   10.15    4.10
  -1   0 -17    6.23    3.17
  -1   0 -17    4.69    3.37
  -1   0 -17    2.44    6.25
  -1   0 -17    6.73    3.16
  -1   0 -17    7.59    2.63
  -1   0 -17    2.69    2.37
  -1   0 -18   -1.91    2.16
  -1   0 -18    1.50    3.13
  -1   0 -18   -1.26    5.67
  -1   0 -18    3.47    2.87
  -1   0 -18    0.04    3.19
  -1   0 -18    3.74    3.39
  -1   0 -18    0.74    2.88
  -1   0 -19   54.42   14.14
  -1   0 -19   53.02    7.22
  -1   0 -19   66.19    6.48
  -1   0 -19   67.47    7.38
  -1   0 -19   65.34    8.16
  -1   0 -19   63.11    8.46
  -1   0 -20   -1.56    3.72
  -1   0 -20    1.54    3.44
  -1   0 -20    2.97    3.34
  -1   0 -20    1.91    3.29
  -1   0 -20   -3.77    2.32
  -1   0 -20    0.01    6.34
  -1   0 -21  125.78   10.36
  -1   0 -21  121.25   10.45
  -1   0 -21  133.75   10.14
  -1   0 -21  114.75    8.53
  -1   0 -21  131.12   21.73
  -1   0 -21  121.02   11.25
  -1   0 -22    0.40    3.48
  -1   0 -22    4.94    3.11
  -1   0 -22    7.16    3.70
  -1   0 -22   -1.92    2.29
  -1   0 -22    3.45    2.98
  -1   0 -23   89.46    8.14
  -1   0 -23   87.05    8.39
  -1   0 -23  102.58    9.06
  -1   0 -23   86.46    7.85
  -1   0 -23   90.96    9.11
  -1   0 -24   -0.87    2.40
  -1   0 -24   -1.34    2.51
  -1   0 -24   -1.57    2.37
  -1   0 -24   -2.76    3.54
  -1   0 -24   -5.04    3.31
  -1   0 -25  100.87    7.84
  -1   0 -25  107.12    7.69
  -1   0 -25   99.91    7.85
  -1   0 -26    0.29    1.84
  -1   0 -26   -0.13    1.61
  -1   0 -26   -2.74    1.78
  -1   0 -27   56.46    4.32
  -1   0 -27   75.77    5.06
   1  -1 -27    2.54    1.40
  -1  -1  27   -0.05    1.22
   1  -1 -26    3.94    1.74
  -1  -1  26    2.97    1.94
   1  -1 -26    1.13    1.66
   1   1 -25    8.51    2.49
   1  -1 -25    6.61    2.43
   1  -1 -25    7.33    2.88
   1   1 -25    7.89    2.40
   1  -1 -25   10.62    2.54
   1  -1 -25   11.40    2.92
   1   1 -25    7.93    2.59
   1  -1 -24    1.51    2.12
   1  -1 -24   -0.66    2.31
   1   1 -24   -2.07    2.77
   1  -1 -24   -1.62    2.65
   1   1 -24    3.31    2.75
   1   1 -24    7.73    4.04
   1   1 -24    1.84    1.74
   1  -1 -24   -0.45    2.08
   1  -1 -23   49.92    6.92
   1  -1 -23   42.67    5.66
   1   1 -23   27.52    4.23
   1   1 -23   32.74    5.39
   1  -1 -23   35.10    4.88
   1   1 -23   44.91    6.15
   1   1 -23   41.95    6.00
   1  -1 -23   37.07    5.63
   1  -1 -22    6.61    4.01
   1   1 -22   -2.08    3.36
   1  -1 -22    1.00    2.44
   1  -1 -22    2.19    3.64
   1  -1 -22    3.35    3.42
   1   1 -22    5.73    3.04
   1   1 -22   -0.28    3.30
   1   1 -22    4.44    2.74
   1  -1 -21  142.37   10.96
   1  -1 -21  100.04   18.66
   1   1 -21  150.67   11.65
   1   1 -21  149.90   10.96
   1   1 -21  147.62   11.82
   1  -1 -21  153.95   12.64
   1  -1 -21  141.47   10.26
   1   1 -21  126.11   21.54
   1   1 -21  139.34   10.56
   1  -1 -21  140.61    9.84
   1  -1 -20    1.24    5.04
   1   1 -20   -9.46    6.42
   1  -1 -20   -0.44    3.30
   1  -1 -20    1.69    3.46
   1   1 -20   -1.14    2.60
   1   1 -20    2.09    2.51
   1   1 -20    3.00    3.44
   1   1 -20   -0.67    3.52
   1   1 -20    0.42    3.02
   1  -1 -20    4.55    3.78
   1  -1 -20   -0.22    2.59
   1   1 -19    8.50    7.12
   1   1 -19   13.68    4.04
   1  -1 -19   15.43    3.67
   1  -1 -19   12.40    5.05
   1  -1 -19   10.79    3.71
   1  -1 -19   16.47    4.75
   1  -1 -19   14.74    9.58
   1  -1 -19   11.39    3.26
   1   1 -19    9.00    3.99
   1   1 -19   14.11    4.59
   1   1 -19   10.96    4.66
   1   1 -19   13.63    5.03
   1   1 -18   40.44    7.01
   1  -1 -18   43.17   11.79
   1   1 -18   43.15    6.04
   1   1 -18   35.30    5.64
   1  -1 -18   34.50    5.40
   1  -1 -18   41.47    6.14
   1  -1 -18   40.83    5.64
   1   1 -18   41.76   12.14
   1   1 -18   44.81    6.06
   1  -1 -18   45.64    5.45
   1  -1 -18   43.30    7.30
   1  -1 -18   43.96    5.30
   1   1 -18   45.21    7.19
   1  -1 -17    1.69    2.04
   1   1 -17    2.65    3.24
   1   1 -17    2.11    2.69
   1   1 -17    4.82    3.40
   1   1 -17   -0.82    3.13
   1  -1 -17    2.22    3.59
   1  -1 -17   -0.36    5.54
   1  -1 -17    4.68    2.95
   1   1 -17    2.31    2.79
   1  -1 -17    4.75    2.62
   1  -1 -17    3.36    2.28
   1  -1 -17   -1.71    2.41
   1   1 -17   -1.25    3.69
   1   1 -17   -0.09    6.64
   1  -1 -17    3.85    3.15
   1   1 -17    6.10    3.22
   1  -1 -16   -3.00    2.88
   1   1 -16   -0.31    2.87
   1  -1 -16   -0.34    2.66
   1   1 -16    6.35    3.16
   1  -1 -16   -0.96    2.92
   1  -1 -16    2.04    2.34
   1   1 -16   -1.74    3.71
   1   1 -16   -3.18    2.44
   1   1 -16   -0.66    2.91
   1   1 -16   -8.19    8.32
   1  -1 -16    4.98    6.25
   1  -1 -16   -1.20    2.62
   1   1 -16   -2.02    2.59
   1  -1 -16   -1.05    2.99
   1  -1 -16   -0.81    2.84
   1  -1 -15   27.01    5.28
   1  -1 -15   17.49    3.80
   1  -1 -15   15.67    8.34
   1   1 -15   21.17    4.41
   1  -1 -15   17.47    3.51
   1   1 -15   16.64    3.84
   1  -1 -15   20.02    7.56
   1  -1 -15   15.87    4.37
   1   1 -15   17.82    3.73
   1  -1 -15   20.98    3.14
   1   1 -15   13.51    3.41
   1  -1 -15   16.54    3.32
   1   1 -15   21.77    4.04
   1   1 -15   22.48    8.87
   1   1 -14  182.42   22.53
   1   1 -14  183.31   10.79
   1  -1 -14  189.94   12.22
   1   1 -14  182.20   10.42
   1  -1 -14  179.10    9.78
   1   1 -14  178.99   10.77
   1  -1 -14  165.62   18.98
   1  -1 -14  180.56   20.64
   1   1 -14  187.47   11.10
   1  -1 -14  177.85    9.35
   1  -1 -14  180.50   10.74
   1   1 -14  182.20   10.24
   1  -1 -14  165.46   10.31
   1  -1 -14  169.79    9.86
   1   1 -13  263.95   11.95
   1  -1 -13  271.25   25.16
   1  -1 -13  283.82   23.50
   1  -1 -13  302.40   14.46
   1  -1 -13  268.52   11.76
   1   1 -13  265.01   12.77
   1   1 -13  301.14   27.25
   1  -1 -13  266.72   12.58
   1   1 -13  294.00   12.71
   1  -1 -13  282.90   11.87
   1   1 -13  287.47   12.59
   1  -1 -12    0.14    5.10
   1   1 -12    1.20    2.34
   1  -1 -12    1.78    2.30
   1   1 -12    3.16    5.00
   1  -1 -12    2.85    4.01
   1  -1 -11   93.12    6.84
   1  -1 -11  111.35   13.62
   1   1 -11  108.28   15.30
   1  -1 -11   99.99   13.94
   1   1 -11  105.40    7.13
   1  -1 -10  514.42   16.16
   1   1 -10  559.32   16.43
   1  -1 -10  543.17   30.23
   1   1 -10  575.03   33.03
   1  -1 -10  579.55   29.40
   1  -1  -9    1.47    1.75
   1   1  -9   -4.67    4.83
   1  -1  -9   -1.06    4.33
   1   1  -9    1.02    2.23
   1  -1  -9    1.04    4.12
   1   1  -8  297.04   20.81
   1   1  -8  306.96   19.84
   1   1  -8  315.85   10.41
   1  -1  -8  299.13   10.85
   1  -1  -8  317.65   20.50
   1  -1  -8  306.07   19.52
   1   1  -7  113.06   11.59
   1  -1  -7  103.79   11.24
   1   1  -7  111.57    5.58
   1  -1  -7  112.20   11.36
   1  -1  -7  101.14    5.72
   1  -1  -6 2047.77   53.86
   1   1  -6 2157.92   52.59
   1  -1  -6 1980.68   50.51
   1  -1  -5 2377.91   55.28
   1   1  -5 2496.26   55.44
  -1  -1   5 2307.45   44.79
   1  -1  -5 2431.60   56.34
   1  -1  -4 5576.10  102.10
   1   1  -4 5931.53  102.01
  -1  -1   4 5650.93   94.60
   1  -1  -4 5734.76  103.72
   1   1  -3 3284.41   62.57
   1  -1  -3 3157.83   64.29
   1  -1  -3 3159.09   63.65
  -1  -1   3 3177.07   59.35
   1   1  -2   77.96    7.11
  -1  -1   2   83.61    6.95
   1  -1  -2   82.87    7.64
   1  -1  -2   83.99    7.54
  -1   1   1  120.89    8.50
   1  -1  -1  115.04    8.67
   1   1  -1  131.29    8.69
  -1  -1   1  131.88    8.82
   1  -1  -1  130.75    9.43
  -1  -1   0 1726.61   39.91
   1   1   0 1842.44   39.17
  -1   1   0 1714.55   38.44
   1  -1   0 1730.16   39.25
   1  -1   1 1758.19   39.64
  -1  -1  -1 1760.35   40.60
   1   1   1 1852.28   39.79
  -1  -1  -1 1762.14   40.98
  -1   1  -1 1724.06   38.65
  -1   1  -2  232.09   11.84
  -1  -1  -2  222.10   12.39
  -1  -1  -2  226.90   12.40
  -1  -1  -2  254.92   13.56
  -1  -1  -3   59.45    7.36
  -1  -1  -3   59.36    6.92
  -1   1  -3   48.47    5.97
  -1  -1  -3   53.68    6.79
  -1  -1  -4 4880.54   89.22
  -1  -1  -4 4979.78   89.93
  -1  -1  -4 4726.40   89.40
  -1  -1  -5 1186.72   35.23
  -1  -1  -5 1221.43   36.39
  -1  -1  -5 1259.20   35.79
  -1   1  -6  293.43   17.07
  -1  -1  -6  297.92   17.87
  -1  -1  -6  268.12   17.31
  -1  -1  -6  308.35   17.21
  -1  -1  -7   86.28    5.30
  -1   1  -7   81.65    5.01
  -1   1  -7   74.45   10.45
  -1   1  -7   94.48   11.28
  -1  -1  -7   95.64   10.28
  -1  -1  -7   86.07   10.49
  -1  -1  -7   93.33   10.24
  -1  -1  -8   24.00    6.83
  -1  -1  -8   34.94    7.39
  -1   1  -8   26.00    6.15
  -1  -1  -8   24.80    3.22
  -1   1  -8   26.98    3.28
  -1   1  -8   26.64    7.12
  -1  -1  -9  614.74   29.10
  -1   1  -9  600.75   16.59
  -1  -1  -9  619.05   30.50
  -1   1  -9  632.96   32.67
  -1  -1  -9  608.67   17.01
  -1  -1 -10  318.76   21.95
  -1  -1 -10  309.57   22.66
  -1   1 -10  311.48   24.21
  -1  -1 -10  307.37   12.19
  -1   1 -10  292.66   11.52
  -1  -1 -11  116.33   14.51
  -1   1 -11  112.89    7.44
  -1   1 -11  116.05   16.50
  -1  -1 -11  113.92    7.53
  -1  -1 -11  109.79   13.82
  -1  -1 -12    1.26    4.91
  -1   1 -12    5.00    5.03
  -1  -1 -12    1.90    5.19
  -1  -1 -12    1.52    2.29
  -1   1 -12    2.02    2.64
  -1  -1 -13    8.87    2.70
  -1  -1 -13    9.55    3.18
  -1  -1 -13    9.02    7.40
  -1   1 -13   -0.88    5.78
  -1  -1 -13    9.80    5.33
  -1  -1 -13    8.91    2.25
  -1   1 -13    5.20    2.63
  -1  -1 -13    7.78    2.42
  -1  -1 -13    8.63    2.78
  -1  -1 -13    8.80    3.61
  -1   1 -13    7.10    2.89
  -1   1 -13    6.24    2.57
  -1  -1 -14  109.49   16.15
  -1  -1 -14  123.62    9.69
  -1   1 -14  106.99   17.18
  -1  -1 -14  112.63    8.09
  -1   1 -14  123.69    9.13
  -1  -1 -14  112.61   16.55
  -1  -1 -14   97.33    7.53
  -1  -1 -14  113.23    8.40
  -1   1 -14  109.39    7.63
  -1  -1 -14  116.05    7.77
  -1   1 -14  114.89    8.39
  -1  -1 -14  129.61    7.99
  -1   1 -14  105.08    8.58
  -1   1 -14  105.66    8.28
  -1  -1 -15    1.58    2.20
  -1   1 -15    5.88    2.57
  -1  -1 -15    0.69    4.63
  -1   1 -15    5.99    6.92
  -1  -1 -15    1.02    3.11
  -1  -1 -15    5.03    5.03
  -1   1 -15    7.43    3.41
  -1   1 -15    4.20    2.69
  -1  -1 -15    1.17    2.55
  -1   1 -15    4.44    3.35
  -1  -1 -15   -1.59    2.93
  -1  -1 -15    2.87    2.38
  -1   1 -15    1.99    2.86
  -1  -1 -15    0.37    2.18
  -1  -1 -16   65.38   14.90
  -1  -1 -16   57.46    5.86
  -1   1 -16   48.54    6.58
  -1   1 -16   45.48    6.59
  -1   1 -16   63.31   16.25
  -1   1 -16   58.26    6.81
  -1  -1 -16   57.97    6.65
  -1   1 -16   46.01    5.80
  -1  -1 -16   53.31    7.07
  -1  -1 -16   55.89    6.32
  -1   1 -16   49.99    7.18
  -1  -1 -16   56.53    6.05
  -1   1 -16   50.29    5.40
  -1  -1 -16   44.81    5.19
  -1  -1 -17    7.09    4.66
  -1   1 -17    3.16    3.11
  -1   1 -17    7.62    3.75
  -1   1 -17    5.79    2.69
  -1  -1 -17   13.53    4.01
  -1  -1 -17    4.56    5.73
  -1   1 -17   20.93   10.07
  -1  -1 -17    8.09    3.73
  -1   1 -17    6.87    4.10
  -1  -1 -17   10.20    2.97
  -1  -1 -17   10.57    3.37
  -1   1 -17    5.23    3.21
  -1  -1 -17    6.73    2.85
  -1   1 -18  129.76   10.50
  -1  -1 -18  143.67   11.54
  -1  -1 -18  122.55    9.15
  -1  -1 -18  133.18   11.92
  -1  -1 -18  118.12    9.25
  -1  -1 -18  130.91    9.03
  -1   1 -18  134.19   10.21
  -1   1 -18  126.21   10.50
  -1   1 -18  144.17   12.12
  -1  -1 -18  126.89    9.09
  -1   1 -18  124.45   20.36
  -1  -1 -18  113.14   19.34
  -1  -1 -19    4.41    3.25
  -1  -1 -19    1.66    3.11
  -1   1 -19    4.59    2.75
  -1   1 -19   13.47    5.11
  -1  -1 -19    5.92    3.28
  -1   1 -19    5.88    3.44
  -1  -1 -19   10.47    3.48
  -1  -1 -19   11.97    4.40
  -1   1 -19    1.81    3.19
  -1  -1 -19    7.94    7.67
  -1  -1 -19    3.59    3.36
  -1  -1 -19    8.63    3.08
  -1   1 -19   19.75    9.96
  -1   1 -20  707.39   25.83
  -1   1 -20  737.37   25.20
  -1  -1 -20  657.94   48.12
  -1   1 -20  669.79   49.76
  -1  -1 -20  752.38   26.19
  -1  -1 -20  697.14   22.72
  -1   1 -20  661.32   24.73
  -1   1 -20  723.77   27.24
  -1  -1 -20  727.05   24.29
  -1  -1 -20  747.66   24.36
  -1  -1 -20  741.70   28.46
  -1  -1 -20  612.72   22.07
  -1  -1 -20  693.66   23.82
  -1  -1 -21    3.08    2.98
  -1   1 -21    7.38    4.23
  -1  -1 -21    6.05    3.55
  -1  -1 -21    1.02    4.98
  -1  -1 -21    7.92    3.87
  -1   1 -21    4.81    3.59
  -1   1 -21    5.27    3.99
  -1  -1 -21    5.29    3.40
  -1   1 -21    9.99    4.02
  -1   1 -21    4.71    5.32
  -1  -1 -21    9.80    3.14
  -1   1 -21    8.02    4.23
  -1  -1 -21    3.05    2.99
  -1  -1 -22   12.80    3.43
  -1   1 -22   11.94    4.28
  -1  -1 -22   14.90    3.92
  -1   1 -22   12.98    4.68
  -1   1 -22   13.17    3.91
  -1  -1 -22   15.72    3.67
  -1  -1 -22   13.98    3.79
  -1  -1 -22   12.11    4.19
  -1   1 -22   11.70    3.57
  -1   1 -22   24.33    5.47
  -1  -1 -23   50.38    5.38
  -1  -1 -23   59.21    7.60
  -1   1 -23   57.33    6.91
  -1   1 -23   57.41    6.88
  -1  -1 -23   58.24    6.37
  -1  -1 -23   54.63    5.53
  -1   1 -23   47.85    5.63
  -1   1 -23   67.46    7.23
  -1  -1 -23   55.54    6.63
  -1   1 -24  123.41    9.29
  -1   1 -24   87.21    6.88
  -1   1 -24  111.33    8.35
  -1  -1 -24  109.24    9.27
  -1   1 -24  114.59    8.86
  -1  -1 -24   96.69    6.43
  -1  -1 -24  109.85    8.21
  -1  -1 -24  111.89    8.35
  -1  -1 -25   74.34    6.45
  -1   1 -25   58.70    4.83
  -1  -1 -25   67.64    6.83
  -1   1 -25   78.22    6.64
  -1  -1 -25   82.74    6.41
  -1   1 -25   71.46    6.53
  -1   1 -25   76.79    6.43
   1  -1  26    0.40    1.75
  -1  -1 -26    1.80    1.73
  -1  -1 -26   -0.67    1.96
  -1   1 -26    5.65    2.28
  -1  -1 -27   10.55    2.11
  -1  -1 -27   12.52    2.37
   1  -1  27   16.20    2.54
   1  -2 -26    0.51    1.18
  -1  -2  26    0.28    1.31
   1  -2 -25   16.98    2.90
   1  -2 -25   15.02    2.46
   1  -2 -25   16.05    3.10
  -1  -2  25   14.79    2.68
   1   2 -24   15.14    3.61
   1   2 -24    4.56    2.14
   1  -2 -24   11.25    2.67
   1  -2 -24   10.69    2.56
  -1  -2  24   10.46    3.15
   1  -2 -24    7.82    2.34
   1  -2 -24   11.68    3.15
   1  -2 -23   24.02    4.02
   1  -2 -23   27.82    4.40
   1   2 -23   26.12    4.35
  -1  -2  23   26.41    4.48
   1  -2 -23   26.93    4.87
   1   2 -23   23.46    4.56
   1  -2 -23   25.96    3.86
   1  -2 -22   22.56    4.15
   1  -2 -22   26.75    5.35
   1   2 -22   24.36    5.11
   1   2 -22   19.61    3.47
   1  -2 -22   26.84    4.43
   1  -2 -22   28.09    4.57
  -1  -2  22   22.72    4.80
   1   2 -22   29.47    5.08
   1   2 -21    0.36    2.85
   1  -2 -21    5.03    3.10
   1  -2 -21    0.55    3.59
   1  -2 -21   -0.87    2.05
   1   2 -21   -4.88    3.58
   1  -2 -21    3.94    2.99
   1  -2 -21    1.81    2.66
   1  -2 -20  120.69    8.98
   1  -2 -20  109.88    9.48
   1   2 -20   95.20   18.04
   1  -2 -20  117.15    9.00
   1   2 -20  112.56    9.85
   1  -2 -20  111.95   19.67
   1   2 -20  121.81   10.64
   1  -2 -20  123.09   10.75
   1  -2 -20  100.94    7.85
   1   2 -20  120.25   11.34
   1  -2 -19   35.09    6.03
   1  -2 -19   38.43    5.00
   1  -2 -19   29.89    9.86
   1  -2 -19   41.29    5.49
   1  -2 -19   40.60    6.85
   1   2 -19   48.81    7.56
   1  -2 -19   36.17    5.43
   1   2 -19   28.39   10.88
   1   2 -19   38.21    6.53
   1   2 -19   41.32    6.27
   1   2 -19   43.77    7.18
   1   2 -18    7.33    4.88
   1  -2 -18   -1.32    2.36
   1  -2 -18    5.25    3.93
   1   2 -18   -0.62    3.30
   1  -2 -18    2.96    2.80
   1   2 -18   -2.46    5.76
   1   2 -18   -1.07    3.83
   1  -2 -18   -1.21    4.81
   1  -2 -18    2.80    3.34
   1  -2 -18   -0.99    4.93
   1  -2 -18   -0.90    2.68
   1  -2 -17   86.92   18.31
   1  -2 -17   59.76   14.07
   1   2 -17   62.59   16.61
   1   2 -17   77.19    8.34
   1  -2 -17   89.72    8.00
   1  -2 -17   91.91    9.55
   1   2 -17   83.49    9.09
   1  -2 -17   87.95    8.72
   1   2 -17   94.20    9.01
   1  -2 -17   89.38    7.36
   1   2 -16   53.42    7.41
   1  -2 -16   47.16    5.80
   1  -2 -16   52.27    6.21
   1  -2 -16   47.71    6.93
   1  -2 -16   49.75    5.51
   1   2 -16   40.36    5.69
   1   2 -16   34.82   10.25
   1  -2 -16   45.53   12.60
   1  -2 -16   47.09   11.90
   1   2 -16   46.29    6.40
   1  -2 -16   43.64    6.50
   1  -2 -15   11.72    8.27
   1  -2 -15   36.68   10.36
   1   2 -15   27.45    9.15
   1  -2 -15   30.28    5.14
   1   2 -15   26.18    5.27
   1  -2 -15   25.61    5.10
   1   2 -15   32.26    5.60
   1  -2 -15   27.34    4.20
   1  -2 -15   33.78    6.11
   1  -2 -15   28.29    4.51
   1  -2 -15   27.15    5.75
   1   2 -15   31.76    5.01
   1  -2 -14    2.61    5.02
   1  -2 -14    1.03    2.72
   1  -2 -14    1.71    2.34
   1   2 -14    4.22    6.43
   1  -2 -14   -0.96    3.33
   1  -2 -14    3.77    3.04
   1   2 -14    0.87    2.75
   1  -2 -14    4.84    2.87
   1   2 -14    4.82    3.59
   1  -2 -14    8.08    6.79
   1  -2 -14    0.10    2.12
   1   2 -14    0.56    2.70
   1  -2 -13   34.27    4.98
   1   2 -13   31.38    5.58
   1   2 -13   39.67    5.35
   1  -2 -13   33.62    4.36
   1  -2 -13   29.32    4.27
   1  -2 -13   37.29    5.57
   1  -2 -13   34.21    5.16
   1  -2 -13   39.18   11.40
   1   2 -13   43.29   11.68
   1  -2 -13   40.39    5.04
   1   2 -13   35.05    5.47
   1  -2 -13   38.98   10.26
   1  -2 -13   32.75    5.38
   1   2 -12  312.71   13.86
   1  -2 -12  291.19   14.83
   1  -2 -12  292.11   12.73
   1   2 -12  302.57   28.92
   1  -2 -12  313.78   28.08
   1   2 -12  313.63   15.62
   1  -2 -12  284.83   12.86
   1  -2 -12  274.55   12.92
   1  -2 -12  299.81   15.01
   1  -2 -12  300.73   25.23
   1   2 -12  306.08   14.19
   1  -2 -12  312.78   14.14
   1  -2 -11    6.62    5.94
   1  -2 -11    1.67    2.19
   1   2 -11    2.30    2.40
   1   2 -11    4.77    2.94
   1  -2 -11    1.85    2.42
   1  -2 -11    3.87    4.52
   1  -2 -11    4.04    2.34
   1   2 -11    4.82    6.23
   1  -2 -11    1.45    2.45
   1  -2 -11    3.43    2.67
   1  -2 -11    1.96    2.05
   1   2 -11    3.25    2.28
   1   2 -11    7.28    5.76
   1  -2 -10   16.79    6.93
   1  -2 -10   10.60    2.62
   1   2 -10    8.10    2.94
   1   2 -10   19.81    8.04
   1  -2 -10    6.90    3.29
   1  -2 -10   14.31    7.66
   1  -2 -10    7.79    2.77
   1  -2 -10    9.95    2.83
   1   2 -10   13.50    3.62
   1  -2 -10   11.22    3.47
   1   2 -10    7.22    3.25
   1   2 -10    3.41    5.66
   1  -2  -9 1400.65   54.66
   1  -2  -9 1380.29   51.75
   1   2  -9 1367.12   31.13
   1  -2  -9 1354.09   31.52
   1   2  -9 1428.61   53.44
   1  -2  -8 1120.82   27.27
   1   2  -8 1153.41   46.39
   1   2  -8 1172.32   26.81
   1  -2  -8 1160.38   48.40
   1  -2  -8 1215.03   46.50
   1   2  -7   -0.05    1.91
   1  -2  -7   -0.08    1.90
   1  -2  -7   -2.92    4.30
   1  -2  -7    2.04    5.33
   1   2  -7    4.10    5.50
   1   2  -6   24.60    6.96
   1  -2  -6   30.73    3.82
   1   2  -6   26.63    3.49
   1  -2  -6   32.90    7.85
   1  -2  -5  617.05   29.81
  -1   2   5  589.12   30.42
   1   2  -5  612.21   29.24
   1  -2  -5  580.09   16.43
   1   2  -5  597.34   15.99
  -1   2   4 1392.53   46.51
   1   2  -4 1375.26   28.02
  -1  -2   4 1324.55   33.01
   1  -2  -4 1462.15   29.54
   1  -2  -4 1390.10   46.24
   1   2  -4 1473.59   45.82
   1   2  -3   47.25    4.05
   1  -2  -3   40.50    8.17
  -1  -2   3   46.24    4.44
  -1   2   3   45.77    8.68
   1  -2  -3   44.74    4.16
   1   2  -3   45.28    9.15
   1  -2  -2   52.61    8.47
   1   2  -2   57.00    8.60
   1  -2  -2   54.09    4.48
   1   2  -2   50.98    4.10
  -1   2   2   55.02    8.79
   1  -2  -1  620.76   28.93
   1   2  -1  648.63   15.73
   1  -2  -1  621.12   16.31
  -1   2   1  618.94   28.10
  -1  -2   1  638.29   28.90
   1   2  -1  633.52   27.85
   1   2   0  505.20   24.32
  -1  -2   0  460.14   13.53
  -1  -2   0  500.74   25.74
   1  -2   0  478.03   24.65
   1  -2   0  523.22   22.35
  -1  -2   0  527.65   26.15
  -1   2   0  486.76   24.45
   1  -2   0  470.24   13.63
   1  -2   1  508.74   21.91
   1   2   1  472.35   24.31
  -1  -2  -1  510.11   26.09
  -1  -2  -1  490.75   26.44
  -1   2  -1  452.32   12.81
  -1   2  -1  488.63   24.34
  -1  -2  -1  487.15   13.73
  -1   2  -2  154.67    6.88
  -1  -2  -2  155.77   15.49
  -1  -2  -2  169.38   15.47
  -1   2  -2  139.77   13.29
  -1  -2  -2  159.78    7.33
   1  -2   2  181.44   13.22
   1   2   2  155.94   14.62
  -1  -2  -3    3.77    2.00
   1  -2   3    8.26    3.47
  -1  -2  -3    3.81    3.94
  -1   2  -3   12.10    5.67
  -1   2  -3    3.91    1.86
   1   2   3    8.51    4.95
  -1   2  -4  767.78   18.64
  -1   2  -4  721.61   31.94
   1   2   4  833.46   34.47
   1  -2   4  789.48   30.16
  -1  -2  -4  767.27   19.29
  -1  -2  -4  795.92   34.13
  -1   2  -5  406.30   12.67
  -1  -2  -5  423.29   25.10
   1   2   5  462.41   26.24
  -1   2  -5  384.20   23.87
   1  -2   5  397.95   22.13
  -1  -2  -5  397.64   13.17
  -1  -2  -6 1200.94   27.15
  -1  -2  -6 1276.29   46.42
  -1   2  -6 1290.69   46.50
  -1   2  -6 1213.15   26.98
  -1   2  -7  370.80   13.11
  -1  -2  -7  405.29   25.73
  -1  -2  -7  396.64   13.75
  -1  -2  -7  422.89   27.39
  -1   2  -7  394.27   25.85
  -1  -2  -8   65.13   11.05
  -1   2  -8   61.62    5.67
  -1  -2  -8   75.15   12.69
  -1  -2  -8   66.16    5.88
  -1   2  -8   65.14   12.54
  -1  -2  -9  645.14   36.51
  -1   2  -9  628.60   35.25
  -1   2  -9  585.25   18.33
  -1  -2  -9  633.99   35.05
  -1  -2  -9  629.63   19.15
  -1   2 -10  522.92   33.68
  -1   2 -10  494.40   17.28
  -1  -2 -10  481.87   18.93
  -1  -2 -10  489.75   17.24
  -1  -2 -10  508.22   17.32
  -1  -2 -10  573.10   18.49
  -1  -2 -10  489.88   17.19
  -1  -2 -10  525.44   33.89
  -1   2 -10  545.59   37.07
  -1   2 -10  503.02   18.44
  -1  -2 -10  512.93   16.89
  -1   2 -10  545.57   17.81
  -1  -2 -10  519.63   32.15
  -1  -2 -11    0.64    2.42
  -1  -2 -11    2.22    5.49
  -1  -2 -11   -1.99    5.02
  -1   2 -11    3.17    2.17
  -1   2 -11    0.38    2.59
  -1   2 -11    0.95    2.21
  -1   2 -11   -1.02    5.63
  -1  -2 -11    1.76    2.11
  -1  -2 -11    2.25    2.34
  -1  -2 -11    6.22    2.81
  -1   2 -11    3.14    5.93
  -1  -2 -11   -0.44    2.14
  -1   2 -12  178.35   10.45
  -1  -2 -12  169.39   10.12
  -1  -2 -12  169.52   21.20
  -1  -2 -12  183.52   10.92
  -1   2 -12  179.56   10.73
  -1  -2 -12  173.26   11.91
  -1  -2 -12  186.47   10.16
  -1  -2 -12  182.86   20.40
  -1   2 -12  165.14   10.89
  -1   2 -12  172.17   22.40
  -1  -2 -12  177.39   10.58
  -1  -2 -13  908.40   25.50
  -1  -2 -13  903.19   25.52
  -1   2 -13  879.58   26.97
  -1  -2 -13  920.87   29.26
  -1  -2 -13  939.23   47.97
  -1  -2 -13  903.71   26.65
  -1   2 -13  961.39   27.26
  -1   2 -13  855.82   27.32
  -1   2 -13  886.98   52.41
  -1  -2 -13  898.80   50.45
  -1   2 -14   15.81   10.29
  -1  -2 -14    5.73    2.83
  -1  -2 -14    4.19    6.58
  -1  -2 -14    4.43    3.10
  -1  -2 -14    8.55    6.28
  -1   2 -14   11.47    4.12
  -1  -2 -14    8.29    3.19
  -1   2 -14    5.05    3.15
  -1  -2 -14   10.17    3.27
  -1   2 -14    0.25    2.92
  -1  -2 -15  486.13   39.42
  -1  -2 -15  528.44   19.17
  -1   2 -15  488.68   41.25
  -1  -2 -15  500.45   18.46
  -1   2 -15  448.98   20.39
  -1  -2 -15  481.30   36.16
  -1  -2 -15  514.54   20.34
  -1   2 -15  489.07   19.93
  -1  -2 -15  510.99   18.24
  -1   2 -15  504.34   20.03
  -1  -2 -15  519.42   22.25
  -1  -2 -16  727.12   23.32
  -1  -2 -16  709.75   45.50
  -1  -2 -16  724.25   48.77
  -1   2 -16  749.90   51.63
  -1  -2 -16  744.70   22.31
  -1   2 -16  728.32   27.61
  -1   2 -16  734.64   25.54
  -1   2 -16  757.61   26.00
  -1   2 -16  643.15   25.25
  -1  -2 -16  731.63   25.37
  -1  -2 -16  745.53   27.79
  -1  -2 -16  725.33   23.85
  -1  -2 -16  777.15   23.65
  -1  -2 -17   41.15    6.42
  -1  -2 -17   47.08    7.26
  -1   2 -17   22.31    5.20
  -1  -2 -17   45.44    5.36
  -1  -2 -17   37.05   11.34
  -1  -2 -17   29.74    5.13
  -1  -2 -17   27.31    5.30
  -1   2 -17   29.39   12.97
  -1   2 -17   36.30    6.04
  -1  -2 -17   55.04    6.04
  -1   2 -17   33.65    6.15
  -1  -2 -17   56.23   13.54
  -1   2 -17   40.67    6.47
  -1  -2 -18   48.86    7.02
  -1   2 -18   46.66   14.16
  -1   2 -18   54.31    8.43
  -1  -2 -18   54.65    5.83
  -1   2 -18   57.30    7.49
  -1   2 -18   51.00    7.50
  -1   2 -18   49.92    6.95
  -1  -2 -18   56.39    6.49
  -1  -2 -18   45.51   13.72
  -1  -2 -18   58.46    6.70
  -1  -2 -18   55.71    6.57
  -1  -2 -18   57.33   13.53
  -1  -2 -18   52.08    7.94
  -1  -2 -19  413.01   16.16
  -1  -2 -19  432.28   21.02
  -1   2 -19  409.82   19.48
  -1   2 -19  429.82   21.33
  -1  -2 -19  452.79   18.40
  -1  -2 -19  441.88   19.28
  -1   2 -19  393.89   38.22
  -1  -2 -19  425.67   17.53
  -1  -2 -19  447.92   17.86
  -1   2 -19  456.81   19.79
  -1  -2 -19  402.51   37.26
  -1   2 -19  462.43   21.06
  -1   2 -20   45.83    6.60
  -1  -2 -20   60.23    8.51
  -1  -2 -20   59.39    6.67
  -1  -2 -20   44.09   12.85
  -1  -2 -20   53.41    5.46
  -1   2 -20   53.90    7.80
  -1  -2 -20   52.86    6.87
  -1  -2 -20   64.56    6.61
  -1  -2 -20   50.37    6.27
  -1   2 -20   58.57    8.16
  -1   2 -20   42.50   13.21
  -1  -2 -20   55.94    5.76
  -1  -2 -21   58.87    8.02
  -1   2 -21   50.10    7.15
  -1  -2 -21   51.15    6.45
  -1  -2 -21   54.38    5.86
  -1  -2 -21   44.85    4.91
  -1   2 -21   54.28    7.42
  -1  -2 -21   50.47    6.04
  -1  -2 -21   50.34    6.11
  -1  -2 -22   18.42    4.35
  -1   2 -22    7.34    3.22
  -1   2 -22    7.70    3.65
   1  -2  22    5.91    3.44
  -1  -2 -22    8.71    2.67
  -1  -2 -22    4.66    2.84
  -1  -2 -22    9.02    3.21
  -1  -2 -22    6.98    3.56
  -1   2 -23    1.34    3.00
  -1   2 -23    0.14    2.19
   1  -2  23    0.87    2.49
  -1  -2 -23   -0.60    1.91
  -1  -2 -23    3.01    2.35
  -1  -2 -23   -0.04    2.86
  -1  -2 -23    0.80    2.23
   1  -2  24   52.68    5.37
  -1  -2 -24   41.78    4.13
  -1  -2 -24   49.39    4.88
  -1   2 -24   47.62    5.17
  -1   2 -24   52.18    5.89
  -1  -2 -24   55.46    5.87
  -1  -2 -24   47.02    5.06
  -1  -2 -25    6.00    2.20
  -1  -2 -25   11.72    2.90
  -1   2 -25   10.44    2.69
   1  -2  25    9.74    2.60
   1  -2  26    2.79    1.42
  -1  -2 -26    1.09    1.15
   1  -3 -24   30.64    2.76
  -1  -3  24   31.14    3.11
   1  -3 -24   28.99    2.88
   1  -3 -23   13.70    2.36
   1  -3 -23   18.51    2.75
  -1  -3  23   18.65    2.95
   1  -3 -22   44.31    4.47
   1  -3 -22   37.25    4.28
   1  -3 -22   36.01    4.37
  -1  -3  22   41.49    4.71
   1   3 -22   33.34    3.89
   1  -3 -22   43.72    4.49
   1   3 -22   42.13    5.03
  -1  -3  21    4.04    2.55
   1   3 -21    0.38    2.13
   1  -3 -21   -1.74    2.63
   1  -3 -21    1.90    2.22
   1  -3 -21   -0.25    2.15
   1   3 -21    3.66    3.45
   1  -3 -21    2.15    2.32
   1   3 -20  101.74    9.60
  -1  -3  20  109.72    8.69
   1   3 -20  110.01    8.57
   1  -3 -20  112.20    8.78
   1   3 -20  113.01    9.29
   1  -3 -20  104.15    7.71
   1  -3 -20  112.98    8.53
   1  -3 -20  118.30    8.04
   1  -3 -19   61.26    7.25
   1  -3 -19   54.66    5.08
   1   3 -19   68.52    7.06
   1  -3 -19   63.22    7.30
   1   3 -19   66.94    7.45
   1  -3 -19   62.08    6.78
   1  -3 -19   73.10    6.88
   1   3 -19   63.42    8.03
  -1  -3  19   60.67    7.52
   1  -3 -18   39.02    5.63
   1  -3 -18   37.48    5.79
   1  -3 -18   35.45    5.55
  -1  -3  18   23.11    5.28
   1  -3 -18   34.57    5.19
   1  -3 -18   35.19    4.43
   1   3 -18   31.53    6.34
   1   3 -18   40.56    5.76
   1  -3 -17   34.35    5.83
   1  -3 -17   37.70   10.48
   1  -3 -17   36.14    5.68
   1   3 -17   25.69    5.76
  -1   3  17   22.73    9.62
   1   3 -17   31.38    5.70
   1  -3 -17   37.20    5.58
  -1  -3  17   33.94    6.32
   1  -3 -17   30.20    5.05
   1   3 -17   35.44   11.47
   1  -3 -17   32.11    4.48
   1   3 -16  444.87   40.29
   1  -3 -16  497.28   18.97
   1  -3 -16  463.56   16.87
  -1  -3  16  494.04   20.11
  -1   3  16  443.55   38.81
   1   3 -16  419.47   21.75
   1  -3 -16  428.32   35.42
   1   3 -16  529.30   20.66
   1  -3 -16  460.40   18.84
   1  -3 -16  480.17   20.09
   1  -3 -16  460.44   20.47
   1  -3 -15  438.95   19.84
   1  -3 -15  449.67   17.98
   1  -3 -15  389.88   33.90
   1   3 -15  382.56   37.27
   1  -3 -15  436.05   19.27
   1   3 -15  427.98   21.43
   1   3 -15  453.01   19.29
   1  -3 -15  405.26   15.97
   1  -3 -15  432.03   18.17
  -1   3  15  440.09   38.83
  -1  -3  15  410.03   18.86
   1  -3 -14   -0.88    3.32
   1  -3 -14    6.27    5.53
   1   3 -14    0.12    3.30
   1  -3 -14   -0.67    2.92
   1   3 -14   -5.87    4.43
   1   3 -14   -1.50    6.03
   1  -3 -14   -1.63    2.44
  -1  -3  14    4.64    4.08
   1  -3 -14   -0.33    3.15
  -1   3  14   -4.64    6.97
   1  -3 -14    0.59    2.97
   1  -3 -14    1.72    2.63
   1   3 -13  261.15   16.06
   1  -3 -13  263.96   14.13
   1  -3 -13  241.22   26.67
  -1   3  13  279.59   30.13
   1   3 -13  264.40   14.83
   1  -3 -13  250.22   13.76
   1  -3 -13  272.01   14.68
   1   3 -13  264.00   30.98
   1  -3 -13  252.61   16.05
   1  -3 -13  282.48   13.93
  -1  -3  13  246.50   14.37
   1  -3 -13  273.07   15.02
   1   3 -12   -1.82    8.12
   1  -3 -12    1.72    2.63
   1  -3 -12    2.02    2.53
   1  -3 -12   -1.75    2.49
   1  -3 -12   -1.08    2.82
   1  -3 -12   -4.15    3.16
   1   3 -12   -3.70    2.97
   1   3 -12   -4.27    7.01
   1  -3 -12   -3.79    6.65
  -1  -3  12    0.62    2.61
   1   3 -12    4.10    3.25
  -1   3  12   11.18    7.57
   1  -3 -12    2.53    2.82
   1  -3 -11    3.50    2.87
   1  -3 -11    0.63    2.96
   1   3 -11    6.11    3.32
   1   3 -11    4.37    3.23
   1  -3 -11    5.40    3.44
   1  -3 -11    8.40    6.52
   1   3 -11    1.02    8.46
  -1  -3  11    3.17    3.20
   1  -3 -11    8.27    3.43
  -1   3  11    6.05    8.97
   1  -3 -11    4.61    3.61
   1  -3 -11    4.46    2.70
   1   3 -11    6.33    6.33
   1  -3 -11    6.08    2.89
   1  -3 -10   14.61    4.45
   1  -3 -10   14.79    3.80
   1  -3 -10   14.47    3.47
   1  -3 -10    9.09    3.56
   1   3 -10   10.26    5.18
  -1   3  10    7.77    7.05
   1  -3 -10   15.18    4.24
   1   3 -10    8.62    3.65
   1  -3 -10    9.84    7.63
   1   3 -10   15.32    4.51
  -1  -3  10    9.26    3.49
   1  -3 -10   14.75    3.91
   1  -3  -9    6.25    3.19
  -1   3   9    8.39    7.27
   1  -3  -9    7.86    3.06
  -1  -3   9    3.45    2.76
   1  -3  -9    7.67    2.90
   1  -3  -9    7.02    3.43
   1  -3  -9    7.99    2.94
   1   3  -9    6.14    3.71
   1  -3  -9   10.35    3.59
   1  -3  -9    5.94    5.77
   1   3  -9    1.01    5.07
   1  -3  -9    4.85    2.70
   1   3  -9    4.09    3.13
   1  -3  -8  159.25   11.16
   1  -3  -8  160.05   10.99
  -1   3   8  159.02   20.12
   1  -3  -8  173.32   10.77
   1   3  -8  151.24   11.41
   1  -3  -8  190.32   21.62
   1   3  -8  153.53   19.53
  -1  -3   8  140.21    9.84
   1  -3  -8  164.55   10.01
   1   3  -8  164.98   10.19
   1  -3  -8  162.03   10.29
   1  -3  -8  151.21   10.51
   1  -3  -7   50.95   11.18
   1  -3  -7   40.54    5.59
   1  -3  -7   46.44    5.80
   1  -3  -7   50.07    6.41
   1   3  -7   48.13   11.78
  -1  -3   7   44.36    5.75
   1   3  -7   48.62    5.99
   1  -3  -7   48.60    5.58
   1   3  -7   51.24    6.69
  -1   3   7   51.69   12.05
   1  -3  -7   42.13    5.93
   1  -3  -7   47.06    5.82
   1  -3  -6   65.28    6.50
   1  -3  -6   68.17    6.93
  -1   3   6   63.06   12.73
   1  -3  -6   66.66    6.30
   1   3  -6   65.34    6.92
   1  -3  -6   71.60    7.26
  -1  -3   6   60.41    6.38
   1   3  -6   70.17   13.04
   1  -3  -6   62.93    6.70
   1   3  -6   72.97    6.54
   1  -3  -6   76.42   14.80
   1  -3  -5    3.54    2.17
  -1   3   5   11.81    7.08
   1  -3  -5    8.77    3.79
   1   3  -5    4.61    2.55
  -1  -3   5    5.39    2.51
   1  -3  -5    7.60    3.10
  -1  -3   5    7.89    2.54
   1  -3  -5    7.32    6.73
   1  -3  -5    5.76    2.89
   1   3  -5    1.59    4.53
   1  -3  -5    7.58    3.13
   1   3  -5    4.89    2.56
   1  -3  -4  144.31    9.69
   1   3  -4  129.38   15.99
  -1   3   4  154.49   18.17
   1  -3  -4  127.93    9.41
   1  -3  -4  123.16   16.80
   1  -3  -4  132.05    8.76
   1   3  -4  136.39    8.32
  -1  -3   4  118.50    8.50
   1  -3  -4  132.84    9.15
   1  -3  -4  130.36    8.57
  -1   3   3   25.78    9.34
   1  -3  -3   32.89    4.63
  -1  -3   3   31.52    4.60
   1  -3  -3   43.02    5.44
   1   3  -3   26.55    3.95
   1  -3  -3   21.43    7.92
   1   3  -3   28.24    8.53
   1  -3  -3   30.71    4.93
   1  -3  -3   36.50    4.86
   1  -3  -2  177.65    9.75
  -1  -3   2  163.89   10.76
   1  -3  -2  168.60    9.93
   1   3  -2  176.96   18.57
   1  -3  -2  169.28   19.48
  -1  -3   2  155.36   19.53
   1  -3  -2  172.08   10.81
   1  -3  -2  167.92   10.43
   1   3  -2  175.82    9.29
  -1   3   2  163.92   18.75
  -1  -3   2  171.32    9.78
  -1  -3   1   80.90   14.10
  -1   3   1   97.56   14.93
  -1  -3   1   95.14    7.21
   1   3  -1   86.01    6.70
   1  -3  -1   92.50   15.27
   1   3  -1   86.34   13.63
   1  -3  -1   84.40    7.58
  -1   3   1   88.19    6.98
  -1  -3   1   97.35    8.13
   1  -3  -1   89.73    6.92
   1  -3  -1   82.84    7.22
   1  -3   0    1.77    6.31
  -1  -3   0    0.80    2.16
   1  -3   0   -0.69    2.20
  -1   3   0   -1.51    4.94
  -1  -3   0   -3.17    2.65
   1  -3   0   -0.86    2.32
   1  -3   0    2.90    2.82
   1   3   0    1.06    2.25
  -1  -3   0   -6.07    5.76
  -1   3   0   -0.77    2.08
   1   3   0    1.09    5.26
  -1  -3   0   -2.91    2.59
  -1  -3  -1   27.36    4.26
   1  -3   1   26.40    9.13
   1  -3   1   29.01    4.18
  -1  -3  -1   25.43    4.13
   1  -3   1   25.29    4.26
  -1   3  -1   28.10    8.70
  -1   3  -1   28.21    4.25
  -1  -3  -1   25.32    8.05
   1   3   1   30.92    8.00
  -1  -3  -1   32.49    5.31
   1  -3   1   24.84    4.45
   1   3   1   27.84    4.01
   1  -3   2    6.90    6.77
  -1  -3  -2    5.16    2.22
  -1  -3  -2    7.05    3.38
  -1   3  -2    7.15    2.64
  -1  -3  -2   -1.13    5.13
  -1   3  -2   -0.46    5.30
  -1  -3  -2   11.22    3.34
   1  -3   2    7.49    2.82
   1  -3   2    5.36    2.26
   1   3   2   -5.09    6.06
  -1  -3  -2    5.52    2.79
  -1  -3  -3   60.58    7.02
   1  -3   3   58.77    6.38
  -1   3  -3   63.22    5.81
  -1  -3  -3   63.38    6.49
  -1  -3  -3   58.79    5.97
   1   3   3   71.45   12.62
   1  -3   3   68.47    6.33
  -1   3  -3   67.18   11.64
  -1  -3  -3   51.69   11.28
  -1  -3  -3   57.57    5.90
   1  -3   4  206.00   11.84
  -1  -3  -4  238.68   13.04
  -1  -3  -4  231.35   12.17
  -1  -3  -4  240.67   23.46
  -1   3  -4  206.38   10.56
  -1  -3  -4  217.69   11.11
  -1  -3  -4  232.44   12.56
  -1  -3  -4  226.16   12.10
  -1  -3  -4  209.39   11.14
   1   3   4  227.50   22.39
   1  -3   4  209.89   11.00
  -1   3  -4  193.78   20.17
   1   3   5   -3.16    7.02
  -1  -3  -5    4.79    3.10
  -1  -3  -5   -4.24    6.59
  -1  -3  -5   -2.57    2.20
  -1  -3  -5    2.84    2.59
  -1  -3  -5    1.42    2.75
  -1   3  -5    1.73    4.92
  -1  -3  -5   -1.12    2.64
   1  -3   5    2.59    2.82
  -1   3  -5    1.84    2.51
   1  -3   5   -1.66    2.46
  -1  -3  -5   -1.13    2.60
  -1  -3  -6   28.71    5.53
  -1  -3  -6   22.02    4.22
   1  -3   6   24.09    4.34
  -1  -3  -6   31.51    5.20
   1   3   6   25.28    8.62
  -1   3  -6   27.55    4.59
  -1   3  -6   22.15    6.85
  -1  -3  -6   25.51    4.59
  -1  -3  -6   24.25    4.20
  -1  -3  -6   21.78    9.30
   1  -3   6   28.15    4.67
  -1  -3  -6   31.82    4.96
  -1   3  -6   25.40    4.33
  -1   3  -7   -1.64    5.29
   1  -3   7    1.62    2.12
  -1   3  -7    1.04    2.64
  -1  -3  -7   -0.73    2.25
   1  -3   7   -1.30    2.26
  -1  -3  -7    2.87    2.47
   1   3   7   -0.44    6.44
  -1  -3  -7    1.20    5.99
  -1  -3  -7    0.83    1.99
  -1   3  -7    3.57    2.82
  -1  -3  -7   -2.41    2.56
  -1  -3  -7    1.51    2.78
  -1   3  -8  230.98   13.21
  -1   3  -8  204.64   11.70
   1  -3   8  223.42   12.40
  -1  -3  -8  258.79   25.59
  -1   3  -8  227.56   24.33
  -1  -3  -8  235.01   12.42
  -1  -3  -8  250.37   13.47
  -1  -3  -8  232.67   12.62
   1   3   8  261.56   25.88
  -1  -3  -9   11.50    3.14
  -1  -3  -9   12.65    4.22
   1  -3   9   10.71    3.56
  -1   3  -9   12.59    3.46
  -1  -3  -9   10.95    3.47
   1   3   9   12.75    7.18
  -1  -3  -9    9.14    6.84
  -1   3  -9   10.69    3.89
  -1   3  -9    6.51    4.84
  -1  -3 -10    4.25    3.33
   1  -3  10    2.48    2.75
  -1   3 -10   11.30    8.35
  -1  -3 -10    7.45    3.75
  -1   3 -10    4.20    2.97
  -1  -3 -10    2.38    5.22
   1   3  10   10.95    7.78
  -1  -3 -10    6.66    3.51
  -1   3 -10    1.50    2.66
  -1  -3 -10    3.36    3.40
  -1   3 -11   53.70    7.19
   1  -3  11   54.57    6.69
  -1  -3 -11   50.03    6.34
  -1  -3 -11   58.08    6.84
  -1   3 -11   40.86   13.13
  -1  -3 -11   54.84    6.52
  -1   3 -11   48.83   12.97
  -1  -3 -11   54.47   12.97
  -1  -3 -11   50.96    6.05
  -1  -3 -11   46.55    6.42
  -1   3 -11   50.96    6.46
   1   3  11   53.95   12.59
  -1  -3 -12   13.59    4.13
  -1  -3 -12   23.37    4.85
  -1   3 -12   19.46   10.45
  -1  -3 -12   23.56    8.98
  -1  -3 -12   15.39    4.26
  -1   3 -12   11.80    7.35
  -1  -3 -12   16.43    4.03
   1   3  12   14.67    5.90
  -1  -3 -12   15.78    4.26
  -1   3 -12   15.61    4.52
   1  -3  12   14.33    4.58
  -1   3 -12   14.27    4.16
  -1   3 -13   10.38    5.37
  -1  -3 -13   10.57    7.54
  -1   3 -13   19.83    9.40
  -1  -3 -13   10.98    4.12
   1  -3  13    3.88    2.83
  -1  -3 -13    5.64    2.69
  -1  -3 -13    5.46    3.40
  -1  -3 -13    9.46    4.69
   1   3  13    9.54    7.46
  -1   3 -13    4.72    3.03
  -1  -3 -13    5.19    3.46
  -1  -3 -14  213.00   13.16
  -1   3 -14  199.77   28.46
  -1   3 -14  234.55   14.01
  -1  -3 -14  258.39   13.88
   1   3  14  219.71   27.34
  -1  -3 -14  243.52   13.55
  -1  -3 -14  232.98   13.89
  -1   3 -14  237.90   15.74
  -1  -3 -14  227.52   26.14
   1  -3  14  210.82   13.75
  -1  -3 -15   52.96    6.82
  -1   3 -15   45.65   13.08
  -1  -3 -15   44.69   12.04
  -1   3 -15   60.74    8.12
   1   3  15   64.51   14.61
  -1  -3 -15   57.44    7.30
  -1  -3 -15   58.95    6.97
  -1  -3 -15   50.42    6.20
   1  -3  15   53.55    7.26
  -1  -3 -15   52.80    6.14
  -1   3 -15   53.63    7.12
   1  -3  16   38.20    6.16
  -1  -3 -16   43.69    6.56
  -1  -3 -16   37.21    6.01
  -1   3 -16   37.89    6.79
  -1   3 -16   38.69    6.15
   1   3  16   45.31   13.66
  -1  -3 -16   38.76    4.64
  -1   3 -16   17.10    7.84
  -1  -3 -16   37.21   12.70
  -1  -3 -16   37.95    5.81
  -1  -3 -16   42.46    6.10
  -1  -3 -16   41.25    5.84
   1  -3  17  134.33   10.81
  -1  -3 -17  136.97   10.57
  -1   3 -17  148.61   24.67
  -1  -3 -17  154.90   10.55
  -1  -3 -17  147.66   10.56
  -1   3 -17  159.30   11.19
   1   3  17  160.78   22.38
  -1  -3 -17  158.29   10.22
  -1  -3 -17  128.43   20.02
  -1  -3 -17  155.53    9.02
  -1  -3 -17  141.89   10.59
  -1   3 -17  156.57   12.61
  -1  -3 -18   10.38    3.43
  -1  -3 -18    7.71    3.41
  -1   3 -18    9.92    3.96
  -1  -3 -18    4.73    3.29
  -1  -3 -18    4.01    2.71
  -1   3 -18    4.03    3.12
   1  -3  18    6.62    3.87
  -1  -3 -18   12.22    3.46
  -1  -3 -18    9.54    3.56
   1  -3  19    3.52    3.52
  -1  -3 -19    7.94    4.10
  -1  -3 -19    4.22    2.72
  -1   3 -19    9.73    3.82
  -1  -3 -19    8.61    3.41
  -1   3 -19    5.00    3.77
  -1  -3 -19    7.90    3.40
  -1   3 -19    6.24    3.15
  -1  -3 -19    3.37    3.09
   1  -3  20   37.17    5.21
  -1  -3 -20   40.94    5.40
  -1   3 -20   38.39    5.53
  -1  -3 -20   34.86    4.72
  -1  -3 -20   32.24    4.83
  -1  -3 -20   30.34    4.33
  -1   3 -20   32.59    4.91
  -1   3 -20   28.80    5.52
  -1  -3 -20   38.48    5.31
  -1   3 -21   28.63    4.66
  -1   3 -21   24.97    4.61
  -1  -3 -21   31.85    4.38
   1  -3  21   29.02    4.42
  -1  -3 -21   28.62    4.34
  -1  -3 -21   27.44    4.12
  -1  -3 -21   27.82    4.17
  -1  -3 -21   30.53    3.93
  -1  -3 -22   38.99    4.03
  -1  -3 -22   40.68    4.29
  -1   3 -22   40.85    5.38
  -1   3 -22   39.21    4.67
  -1  -3 -22   32.45    4.08
   1  -3  22   42.42    4.71
  -1  -3 -22   36.41    4.33
  -1  -3 -22   42.88    4.41
  -1   3 -23    3.70    1.99
  -1  -3 -23    9.41    2.03
   1  -3  23   12.24    2.63
  -1  -3 -23    7.72    2.10
   1  -3  24    4.41    1.62
  -1  -3 -24    1.20    1.28
  -1  -4  21    3.43    1.26
   1  -4 -21    7.16    1.73
   1   4 -21    5.53    1.51
   1  -4 -21    3.46    1.42
   1  -4 -20   26.21    3.01
   1  -4 -20   27.14    3.26
  -1  -4  20   29.57    3.57
   1   4 -19  206.59    9.88
  -1  -4  19  209.65    9.87
   1  -4 -19  195.15    9.19
   1  -4 -19  186.37    9.59
   1  -4 -19  217.37    9.33
   1   4 -19  174.94    9.66
   1  -4 -18   -3.63    2.18
  -1  -4  18   -1.75    2.28
   1  -4 -18    0.60    2.10
   1  -4 -18   -2.56    2.08
   1   4 -18   -1.09    2.03
   1  -4 -17   30.80    4.20
   1   4 -17   31.83    4.76
   1  -4 -17   33.71    4.64
   1  -4 -17   36.02    4.91
  -1  -4  17   27.69    4.60
   1  -4 -16   73.28    6.69
   1  -4 -16   63.74    6.73
   1  -4 -16   69.70    6.45
   1   4 -16   55.18    6.51
  -1  -4  16   69.28    6.97
  -1  -4  15   44.52    6.33
   1  -4 -15   47.39    5.84
   1  -4 -15   53.15    6.12
   1  -4 -15   43.75    4.67
   1  -4 -15   47.25    6.02
   1   4 -15   48.49    6.27
  -1  -4  14   64.80    7.98
   1  -4 -14   82.01    7.45
   1  -4 -14   66.61    5.66
   1  -4 -14   83.63    7.92
   1   4 -14   76.68    7.94
   1  -4 -14   64.91    7.16
  -1  -4  13  122.28   10.31
   1  -4 -13  128.81   10.06
   1  -4 -13  133.75   10.38
   1  -4 -13  144.92    9.95
   1  -4 -13  138.28   10.19
   1   4 -13  128.64   10.07
   1   4 -12   -0.30    6.68
   1   4 -12   11.76    3.78
   1  -4 -12    9.33    4.32
   1  -4 -12   16.67    4.56
  -1  -4  12   13.42    4.44
  -1   4  12   12.86    8.55
   1  -4 -12   11.37    4.12
   1  -4 -12   13.71    3.78
   1  -4 -12    7.98    5.71
   1  -4 -11   19.48    4.83
   1   4 -11   20.16    4.70
   1   4 -11   14.97    7.40
   1   4 -11   13.99    8.94
   1  -4 -11   19.44    5.37
   1  -4 -11   16.29    4.45
   1  -4 -11   15.05    6.27
  -1   4  11   24.17   10.47
  -1  -4  11   20.61    4.81
   1  -4 -11   21.22    4.45
   1  -4 -10    8.86    3.39
   1   4 -10   15.53    8.17
   1  -4 -10   14.35    8.53
   1  -4 -10   14.20    3.79
   1  -4 -10   17.07    4.37
   1  -4 -10   14.46    3.93
  -1  -4  10   10.59    4.13
   1   4 -10   11.72    4.29
   1  -4 -10   19.39    4.24
  -1   4  10   19.50   10.33
   1   4  -9   47.65    6.35
   1   4  -9   48.58   13.53
   1  -4  -9   40.56    6.35
   1  -4  -9   52.66    6.96
   1  -4  -9   55.99   14.13
  -1   4   9   52.69   13.95
   1  -4  -9   42.54    6.57
  -1  -4   9   51.98    6.83
   1  -4  -9   49.06    6.84
   1  -4  -9   47.88    6.56
   1   4  -8   13.38   10.02
   1  -4  -8   16.19    8.97
   1  -4  -8   11.31    3.40
   1  -4  -8   10.25    4.33
   1  -4  -8   12.27    4.31
   1  -4  -8   11.15    3.92
   1  -4  -8   11.26    4.20
  -1  -4   8    2.98    3.61
  -1  -4   8   13.21    9.83
   1  -4  -8   12.20    4.37
  -1   4   8   12.06    7.42
   1   4  -8   17.30    4.88
   1  -4  -8   11.56    3.11
   1  -4  -7   74.18    8.51
   1  -4  -7   71.21    7.54
   1  -4  -7   88.31    8.89
   1  -4  -7   80.95    8.67
  -1   4   7   75.02   15.71
  -1  -4   7   98.62    9.38
   1  -4  -7   84.76    9.22
   1  -4  -7   96.78    9.39
  -1  -4   7   80.95    7.54
   1  -4  -7   70.79   15.16
   1   4  -7   75.25    7.81
   1   4  -7   75.45   15.53
  -1  -4   7   85.25   17.11
   1   4  -6  195.21   24.25
  -1  -4   6  222.90   13.33
   1  -4  -6  208.26   13.16
   1  -4  -6  211.17   25.41
  -1  -4   6  193.99   26.90
   1  -4  -6  210.19   14.27
  -1  -4   6  211.09   12.63
   1   4  -6  213.96   12.55
   1  -4  -6  216.69   13.62
  -1   4   6  198.84   24.51
   1  -4  -6  204.60   12.31
   1  -4  -6  215.16   14.63
   1  -4  -5   19.41    4.44
   1   4  -5   22.68    4.78
  -1   4   5   23.67    5.36
  -1  -4   5   16.20    4.13
   1  -4  -5   15.97    4.55
   1   4  -5   11.45    8.24
   1  -4  -5   16.88    4.44
  -1  -4   5   16.19    4.02
  -1  -4   5   14.62    8.61
   1  -4  -5   16.92    4.00
  -1   4   5   16.22    8.01
   1  -4  -5   16.07    4.08
   1  -4  -5   16.13    8.05
  -1  -4   4    9.42    7.31
  -1   4   4    3.66    3.12
   1   4  -4    0.44    6.62
   1  -4  -4    1.63    2.32
  -1  -4   4   -3.88    2.56
  -1  -4   4    8.58    4.01
   1  -4  -4    7.79    3.78
  -1   4   4   -3.93    6.61
   1  -4  -4    0.22    2.83
   1  -4  -4    0.86    3.54
   1  -4  -4    0.20    6.99
   1   4  -4    5.00    3.83
   1   4  -3   13.11    7.62
  -1  -4   3   24.78    5.34
   1  -4  -3   20.35    4.12
   1  -4  -3   22.33    4.97
   1   4  -3   24.94    4.87
  -1  -4   3   17.46    9.70
   1  -4  -3   27.34    5.28
  -1   4   3   28.44    5.48
  -1   4   3    8.83    5.65
  -1  -4   3   20.31    4.94
   1  -4  -3   17.10    8.55
   1  -4  -3   23.43    5.47
   1  -4  -2   70.99    7.21
  -1  -4   2   64.56    7.08
   1  -4  -2   58.76    7.45
  -1  -4   2   73.51   16.35
   1  -4  -2   65.99    6.72
   1   4  -2   64.27   13.88
   1  -4  -2   59.20    7.78
  -1   4   2   57.34    7.36
  -1  -4   2   60.82    7.40
   1  -4  -2   66.19   15.20
  -1   4   2   64.49   14.06
   1   4  -2   59.35    6.64
   1  -4  -1   13.42    4.39
  -1  -4   1   11.75    3.89
  -1  -4   1   12.53    8.83
   1   4  -1   16.23    8.59
  -1  -4   1    9.71    3.96
   1  -4  -1   10.91    4.07
   1   4  -1   10.95    3.64
   1  -4  -1   15.20   10.00
  -1   4   1   15.24    9.66
  -1   4   1   11.33    4.49
   1  -4  -1   17.06    5.04
  -1   4   0   17.12    5.26
  -1  -4   0   22.60    8.60
  -1   4   0   25.19   10.11
  -1  -4   0   45.35   18.18
   1  -4   0   12.07    4.27
   1  -4   0   20.73    6.99
   1   4   0   43.94    9.81
   1  -4   0   20.58   10.15
  -1  -4   0   14.50    4.94
   1  -4   0    7.51    4.14
   1   4   0   44.04   18.73
   1   4   1  627.80   43.76
   1  -4   1  623.12   21.89
  -1  -4  -1  614.66   22.50
   1   4   1  702.17   23.33
  -1  -4  -1  574.82   44.15
   1  -4   1  558.40   24.02
   1  -4   1  608.55   43.25
   1  -4   1  584.70   23.61
  -1   4  -1  607.37   41.05
  -1   4  -1  622.87   21.67
  -1  -4  -1  590.86   24.00
  -1  -4  -2  537.36   21.89
   1  -4   2  586.98   44.24
  -1  -4  -2  541.97   22.73
   1  -4   2  526.49   23.55
   1  -4   2  525.43   22.19
   1   4   2  604.04   20.97
   1  -4   2  623.20   22.40
  -1  -4  -2  566.69   21.40
  -1  -4  -2  532.06   40.75
   1   4   2  545.08   39.52
  -1   4  -2  513.66   39.44
  -1   4  -2  553.14   21.31
  -1  -4  -3  101.56   17.92
   1  -4   3  124.43   11.04
   1   4   3  135.20   19.71
  -1  -4  -3  127.72   10.40
  -1   4  -3  111.43   20.84
  -1  -4  -3  115.79    9.33
  -1   4  -3  133.81   10.94
   1  -4   3  123.69   11.24
   1  -4   3  128.03   10.49
  -1  -4  -3  116.28   10.72
   1   4   3  121.00    9.37
   1  -4   3  137.73   22.25
  -1  -4  -4   27.70    9.81
   1  -4   4   23.89   10.44
  -1  -4  -4   30.16    5.36
  -1  -4  -4   23.79    5.60
   1  -4   4   35.07    5.64
   1   4   4   34.28   11.28
  -1   4  -4   21.99    9.95
   1   4   4   29.24    5.89
  -1   4  -4   34.10    5.74
  -1  -4  -4   27.55    5.04
   1  -4   4   42.03    7.28
   1  -4   4   26.50    5.28
   1  -4   5  122.88    9.67
  -1  -4  -5  123.00    9.43
   1  -4   5  105.43    9.53
  -1   4  -5  117.55    9.82
   1  -4   5  106.32   19.24
   1   4   5  111.77   18.25
   1   4   5  129.74    9.86
  -1  -4  -5  117.35   19.63
  -1  -4  -5  115.49   10.19
  -1   4  -5  119.94   19.15
  -1  -4  -5   97.89    9.94
  -1   4  -6  108.98   17.97
  -1  -4  -6  123.49   10.22
   1  -4   6  107.09   19.07
   1  -4   6  123.08    9.77
   1   4   6  124.83   20.25
  -1   4  -6  125.87    9.76
  -1  -4  -6  112.05    9.23
  -1  -4  -6  104.71   18.75
   1  -4   6  116.67    9.63
  -1   4  -7  168.19   23.81
   1  -4   7  151.12   10.73
  -1  -4  -7  148.10   11.20
  -1  -4  -7  153.26   11.41
   1   4   7  156.33   22.30
  -1  -4  -7  166.02   12.51
  -1   4  -7  150.24   11.14
   1  -4   7  140.21   21.44
   1  -4   7  148.08   10.89
  -1  -4  -7  148.98   22.37
  -1  -4  -8   38.04    5.68
   1   4   8   44.83   12.95
  -1   4  -8   29.59    5.42
  -1  -4  -8   43.14    6.78
   1  -4   8   37.85    5.84
   1  -4   8   30.15   10.58
  -1  -4  -8   27.80    5.62
  -1  -4  -8   30.84   10.70
   1  -4   8   31.87    5.97
  -1   4  -8   25.19    9.83
  -1  -4  -9  132.46   10.82
  -1   4  -9  137.41   10.63
   1  -4   9  146.59   10.95
  -1  -4  -9  140.16   10.45
   1   4   9  136.42   21.80
  -1  -4  -9  124.50   20.47
  -1   4  -9  120.61   20.28
   1  -4   9  133.57    9.99
  -1  -4  -9  135.60   11.30
  -1   4 -10  114.79    9.80
  -1  -4 -10  114.19    9.87
  -1  -4 -10  109.50    9.55
   1  -4  10   97.92    9.33
  -1  -4 -10  107.07   10.01
   1   4  10  116.04   20.08
  -1  -4 -10  108.15    9.52
  -1   4 -10  102.33   19.78
   1  -4  10  111.96    9.00
  -1  -4 -10   83.40   15.87
  -1  -4 -10  105.71    9.90
  -1  -4 -11   42.85    7.05
  -1  -4 -11   48.93    7.12
  -1  -4 -11   43.40   11.35
  -1  -4 -11   37.43    6.02
  -1   4 -11   51.95    6.54
   1  -4  11   47.45    5.71
  -1   4 -11   33.32   11.24
   1  -4  11   51.89    6.91
  -1   4 -11   41.66   11.98
   1   4  11   63.27   15.46
  -1  -4 -11   51.46    6.70
  -1   4 -12  272.37   14.58
  -1   4 -12  206.03   28.12
  -1  -4 -12  247.54   15.01
   1  -4  12  264.19   14.48
  -1  -4 -12  240.45   13.66
   1   4  12  235.21   28.34
  -1  -4 -12  192.84   24.28
  -1  -4 -12  239.35   14.09
  -1  -4 -12  250.85   13.93
  -1  -4 -13   38.31    6.14
   1  -4  13   30.40    5.53
  -1  -4 -13   33.66    5.81
  -1   4 -13   27.35    4.96
  -1  -4 -13   30.72    5.32
  -1  -4 -13   22.09    4.62
  -1   4 -14    8.93    3.72
  -1  -4 -14    9.04    3.58
  -1  -4 -14    7.11    3.65
   1  -4  14    7.00    3.85
  -1  -4 -14    8.00    3.76
  -1  -4 -15  125.08    9.51
  -1  -4 -15  109.00    8.60
  -1  -4 -15  120.10    8.96
  -1  -4 -15  123.35    8.42
   1  -4  15  119.54    9.83
  -1   4 -15  129.23    9.69
  -1  -4 -16    0.82    2.31
  -1  -4 -16    0.32    2.74
  -1  -4 -16    0.36    2.15
   1  -4  16    5.43    3.42
  -1   4 -16    0.83    2.64
  -1  -4 -16    4.74    2.16
  -1   4 -17   42.28    5.27
  -1  -4 -17   42.59    5.21
  -1  -4 -17   40.44    5.41
  -1  -4 -17   45.88    5.27
  -1  -4 -17   45.30    4.70
   1  -4  17   46.47    5.72
   1  -4  18   14.72    3.15
  -1  -4 -18   11.77    3.13
  -1  -4 -18   10.06    2.94
  -1   4 -18    8.09    2.78
  -1  -4 -18   10.83    2.56
  -1  -4 -18    8.93    2.85
  -1   4 -19   -2.14    2.05
  -1  -4 -19    1.16    1.62
  -1  -4 -19    4.32    2.23
   1  -4  19    4.63    2.35
  -1   4 -19   -0.65    1.64
  -1  -4 -19    0.53    1.46
  -1  -4 -19    0.25    1.42
   1  -4  20   18.40    2.91
  -1  -4 -20   17.94    2.57
  -1  -4 -20   19.24    2.98
  -1  -4 -21   11.07    1.78
   1  -4  21   10.91    2.00
  -1  -4 -21   13.32    2.05
  -1  -5  17    5.37    1.40
   1  -5 -17    2.34    0.96
   1  -5 -17    3.76    1.19
   1  -5 -16   19.81    2.65
  -1  -5  16   19.06    2.50
   1  -5 -16   15.55    2.28
   1  -5 -15    9.92    2.07
   1  -5 -15   11.95    2.18
  -1  -5  15   15.03    2.85
   1  -5 -14    3.21    1.93
   1  -5 -14   -0.09    1.70
  -1  -5  14    0.64    1.83
  -1   5  14    2.56    1.58
   1   5 -14    0.74    1.73
  -1  -5  13    2.16    2.49
   1  -5 -13    3.29    1.86
   1   5 -13    7.64    2.24
  -1   5  13   -1.74    1.88
   1  -5 -13    1.30    1.93
   1   5 -12   20.54    3.46
   1  -5 -12   25.91    3.77
  -1  -5  12   29.22    4.32
   1  -5 -12   22.81    3.71
  -1   5  12   26.52    3.81
   1  -5 -11   11.75    3.32
   1  -5 -11    2.16    2.39
   1   5 -11    7.13    2.45
   1  -5 -11    5.87    3.13
  -1   5  11    2.77    2.18
  -1  -5  11    7.32    3.12
   1  -5 -10   38.10    4.83
  -1  -5  10   31.29    4.11
  -1   5  10   40.47    5.21
   1  -5 -10   39.03    4.89
   1  -5 -10   35.00    5.21
   1   5 -10   42.74    5.23
  -1  -5  10   34.66    5.30
   1  -5  -9    9.32    3.12
  -1   5   9   10.19    3.43
  -1  -5   9   10.64    2.63
   1   5  -9   12.96    3.53
  -1  -5   9   12.31    3.49
   1  -5  -9   14.24    3.66
   1  -5  -9    9.42    3.50
  -1  -5   8   33.91    5.15
  -1   5   8   44.52    5.51
   1   5  -8   40.70    5.35
   1  -5  -8   40.74    5.37
   1  -5  -8   38.97    5.08
   1  -5  -8   44.41    5.57
   1  -5  -8   35.81    5.19
  -1  -5   8   29.95    4.61
   1   5  -7   77.11    7.53
  -1  -5   7   59.10    7.02
   1  -5  -7   70.65    7.55
  -1   5   7   75.11    7.28
  -1  -5   7   65.68    6.23
   1  -5  -7   83.84    7.53
   1  -5  -7   75.91    7.18
  -1  -5   6  123.24    9.46
   1  -5  -6  114.58    8.65
   1  -5  -6  109.15    9.05
  -1   5   6  109.87    8.89
   1  -5  -6   99.71    8.44
   1   5  -6  107.30    8.75
  -1  -5   6   99.36    8.14
  -1  -5   5    8.19    5.65
  -1   5   5   12.22    4.81
  -1  -5   5   -1.24    2.71
   1  -5  -5    0.29    3.20
   1   5  -5    5.30    4.03
   1  -5  -5    3.25    2.94
  -1  -5   5    2.25    2.10
   1  -5  -5    2.19    2.86
  -1  -5   4  450.56   18.27
   1   5  -4  544.99   19.77
   1  -5  -4  514.27   19.31
  -1  -5   4  423.93   18.02
   1  -5  -4  495.68   20.35
   1  -5  -4  473.38   20.77
  -1  -5   4  447.55   18.89
  -1  -5   3  134.41    9.78
   1   5  -3  154.35   10.44
   1  -5  -3  166.46   12.01
  -1   5   3  186.85   12.02
  -1  -5   3  124.68    9.73
  -1  -5   3  123.22   10.46
   1  -5  -3  163.92   12.72
   1  -5  -3  164.06   12.87
  -1  -5   2   19.55    5.05
  -1  -5   2   27.51    6.39
   1  -5  -2   23.30    5.86
   1  -5  -2   21.97    6.24
  -1  -5   2   20.91    4.97
   1  -5  -2   21.53    6.58
   1   5  -2   21.55    5.40
  -1   5   2   28.42    7.17
  -1  -5   1  141.40   11.03
   1  -5  -1  136.43   10.80
  -1  -5   1  174.77   11.66
   1   5  -1  168.68   11.29
   1  -5  -1  146.65   10.84
  -1  -5   1  141.03   10.66
   1  -5  -1  154.77   11.98
  -1   5   1  141.78   10.43
   1  -5   0  111.14    9.86
   1   5   0  108.96    9.17
  -1   5   0  115.58    9.79
  -1  -5   0   74.61    8.05
  -1  -5   0   82.67    8.19
   1  -5   0  101.88   10.15
   1  -5   0  106.82   10.09
  -1   5  -1   44.32    6.97
   1   5   1   74.90   10.60
  -1  -5  -1   38.83    8.13
  -1  -5  -1   45.06    8.64
   1  -5   1   24.81    6.81
   1   5   2  490.32   19.18
  -1   5  -2  434.72   18.24
   1  -5   2  413.88   18.98
  -1  -5  -2  484.29   19.48
   1  -5   2  451.44   18.73
  -1  -5  -2  436.98   19.02
  -1   5  -3  196.66   12.99
   1  -5   3  175.38   12.20
  -1  -5  -3  167.68   11.95
   1   5   3  178.16   12.08
  -1  -5  -3  192.93   12.07
   1  -5   3  183.29   12.79
  -1  -5  -4  163.63   10.92
   1   5   4  150.81   10.65
  -1  -5  -4  141.62   10.81
   1  -5   4  140.72   10.70
   1  -5   4  143.58   10.80
   1  -5   5   20.77    4.99
  -1  -5  -5   18.31    4.35
   1   5   5   22.12    4.62
  -1   5  -5   16.72    4.24
  -1  -5  -5   17.33    4.47
   1  -5   5   18.56    4.39
  -1  -5  -6    5.22    3.46
  -1   5  -6    0.91    2.46
   1   5   6   -1.41    2.59
   1  -5   6   -0.28    3.49
  -1  -5  -6    3.01    3.40
   1  -5   6    3.08    2.92
   1   5   7    5.47    3.15
   1  -5   7    1.04    3.06
  -1  -5  -7    1.67    2.83
  -1  -5  -7    5.17    3.79
  -1  -5  -7    3.49    3.01
   1  -5   7    5.03    2.79
  -1   5  -7    6.40    3.19
  -1  -5  -8  250.75   13.17
   1   5   8  255.53   13.08
  -1  -5  -8  248.82   13.69
  -1   5  -8  233.48   12.81
   1  -5   8  233.28   11.94
   1  -5   8  254.31   13.11
  -1  -5  -8  237.72   12.44
  -1  -5  -8  258.89   13.21
  -1  -5  -9   -0.44    2.67
   1   5   9    0.65    2.38
   1  -5   9   -0.53    1.79
   1  -5   9    0.59    2.90
  -1  -5  -9    4.17    2.99
  -1   5  -9    1.09    2.27
  -1  -5  -9    0.16    2.83
  -1  -5 -10   28.42    4.96
  -1  -5 -10   26.10    4.52
   1   5  10   30.63    4.65
   1  -5  10   26.08    4.35
  -1  -5 -10   31.97    4.86
  -1   5 -10   18.23    3.89
  -1  -5 -11   14.00    3.34
   1  -5  11   16.92    3.58
  -1  -5 -11   10.01    3.25
   1   5  11   17.83    3.77
  -1   5 -11   16.47    3.83
  -1  -5 -11   13.87    3.29
  -1  -5 -12    2.71    2.01
   1  -5  12    3.59    2.37
   1   5  12   -1.36    2.17
  -1  -5 -12    1.21    2.06
  -1   5 -12    2.68    2.28
  -1  -5 -13   13.92    3.14
  -1  -5 -13   14.82    3.03
   1  -5  13   16.74    3.31
  -1   5 -13   10.48    2.57
   1   5  13   15.89    3.30
  -1  -5 -13   12.46    2.34
   1  -5  14  141.08    7.63
  -1   5 -14  118.05    7.47
  -1  -5 -14  124.82    7.35
   1   5  14  124.99    7.48
  -1  -5 -14  140.10    7.22
  -1  -5 -15   10.06    2.36
  -1  -5 -15   10.11    2.28
   1  -5  15    3.91    1.74
  -1  -5 -16    9.60    1.83
   1  -5  16   10.82    2.11
  -1  -5 -16   11.88    2.11
   1  -5  17   27.82    2.49
  -1  -5 -17   24.52    2.24
  -1  -6   8   40.08    3.11
   1  -6  -8   37.27    2.79
   1  -6  -7   25.91    2.57
  -1  -6   7   31.04    3.01
   1  -6  -7   20.83    2.24
   1  -6  -7   27.49    2.82
   1  -6  -6    1.24    1.17
  -1  -6   6    0.16    1.27
   1  -6  -6   -1.16    1.62
  -1  -6   5    0.52    1.35
   1  -6  -5   -0.75    1.31
   1  -6  -5    2.96    1.66
   1  -6  -5    2.29    1.57
  -1  -6   4   26.26    2.66
   1  -6  -4   25.48    2.66
   1  -6  -4   28.53    3.26
   1  -6  -4   27.03    3.15
  -1  -6   4   31.11    3.33
  -1  -6   3    8.94    1.94
   1  -6  -3    7.01    2.36
   1  -6  -3   12.54    2.58
   1  -6  -3    5.32    2.33
   1  -6  -3    4.25    2.20
  -1  -6   2  114.67    6.10
   1  -6  -2  122.76    7.22
  -1  -6   2  133.02    6.92
   1  -6  -2  110.63    6.17
   1  -6  -2  103.49    5.51
   1  -6  -2  118.30    6.46
   1  -6  -1   64.18    5.35
  -1  -6   1   34.77    4.28
   1  -6  -1   52.24    5.07
   1  -6   0   14.27    2.92
   1  -6   0    8.00    2.56
  -1  -6   0   -1.20    1.42
  -1  -6   0    4.08    2.40
  -1  -6   0    7.32    2.48
  -1  -6  -1   16.60    2.95
  -1  -6  -1   16.84    3.08
  -1  -6  -1   17.14    2.82
   1  -6   1   12.20    2.82
  -1  -6  -2   38.11    3.92
   1  -6   2   42.34    4.01
   1  -6   2   38.48    3.98
  -1  -6  -2   29.31    3.37
  -1  -6  -2   37.38    3.90
  -1  -6  -3    5.32    1.97
  -1  -6  -3   12.71    2.64
  -1  -6  -3   15.95    2.80
   1  -6   3    9.55    2.37
  -1  -6  -3    8.59    2.33
   1  -6   3   10.71    2.32
   1  -6   4   11.84    2.37
  -1  -6  -4   11.21    2.23
  -1  -6  -4    7.33    1.81
  -1  -6  -4   12.91    2.55
   1  -6   4   12.83    2.40
  -1  -6  -5    0.24    1.44
  -1  -6  -5   -0.45    1.33
  -1  -6  -5    0.69    1.25
   1  -6   5    0.23    1.35
   1  -6   5    1.12    1.24
  -1  -6  -6    6.27    1.67
   1  -6   6    7.03    1.72
  -1  -6  -6    4.05    1.57
   1  -6   6    5.38    1.65
  -1  -6  -7    2.54    1.27
   1  -6   7   -0.90    1.34
  -1  -6  -7    0.20    1.06
  -1  -6  -8    5.01    1.37
   1  -6   8    5.26    1.43
  -1  -6  -8    3.79    1.20
   2   0 -27   -0.85    1.31
   2   0 -26    1.14    1.78
   2   0 -26   -1.60    1.70
   2   0 -25   -1.59    2.12
   2   0 -25    1.94    2.20
   2   0 -25    1.82    1.91
   2   0 -24    4.52    2.78
   2   0 -24    3.62    2.93
   2   0 -23    3.68    3.14
   2   0 -23    0.63    2.94
   2   0 -23    0.85    2.74
   2   0 -23    1.00    2.71
   2   0 -22    9.79    3.13
   2   0 -22    7.08    3.56
   2   0 -22    9.30    3.72
   2   0 -22    4.49    2.65
   2   0 -21   -2.31    3.09
   2   0 -21   -3.22    2.81
   2   0 -21   -1.20    2.61
   2   0 -21    2.20    3.73
   2   0 -21    1.05    2.78
   2   0 -21  -10.65    7.70
   2   0 -20   26.06    5.57
   2   0 -20   27.77    5.95
   2   0 -20   28.88    5.13
   2   0 -20   19.37   10.15
   2   0 -20   26.03    4.77
   2   0 -20   27.33    4.94
   2   0 -19   -6.60    7.38
   2   0 -19    2.23    2.52
   2   0 -19   -5.24    3.97
   2   0 -19    2.89    3.91
   2   0 -19   -0.41    2.39
   2   0 -19   -1.66    3.26
   2   0 -19   -3.23    3.24
   2   0 -18  100.68    8.76
   2   0 -18   76.83   16.70
   2   0 -18   77.97    8.14
   2   0 -18   88.38    7.77
   2   0 -18   88.80    7.93
   2   0 -18   94.57    9.69
   2   0 -18   80.76    7.51
   2   0 -17   -4.22    2.47
   2   0 -17   -0.76    2.97
   2   0 -17    1.54    3.18
   2   0 -17    1.44    3.02
   2   0 -17   -0.39    2.17
   2   0 -17    1.17    2.88
   2   0 -17    0.30    2.25
   2   0 -17   -6.24    5.84
   2   0 -16  102.01    8.15
   2   0 -16  103.41    7.82
   2   0 -16   99.04    9.31
   2   0 -16  104.12    8.26
   2   0 -16  117.19   18.16
   2   0 -16  110.57    9.32
   2   0 -16  102.64    8.10
   2   0 -15   -0.61    2.35
   2   0 -15   -0.15    2.71
   2   0 -15   -2.39    2.78
   2   0 -15    1.72    1.94
   2   0 -15    1.90    2.81
   2   0 -15    6.71    6.52
   2   0 -15   -4.74    2.53
   2   0 -14  159.50    9.96
   2   0 -14  151.40   10.58
   2   0 -14  133.95    8.70
   2   0 -14  152.55    8.87
   2   0 -14  135.99   18.03
   2   0 -13    2.70    5.94
   2   0 -13   -1.52    2.39
   2   0 -13    0.28    1.76
   2   0 -13    0.02    1.99
   2   0 -13   -0.42    2.63
   2   0 -12  281.59   12.48
   2   0 -12  302.51   23.95
   2   0 -11    2.97    4.12
   2   0 -11   -6.08    2.41
   2   0 -10  312.77   11.30
   2   0 -10  299.55   21.15
   2   0 -10  282.90   11.33
   2   0  -9   -0.72    1.93
   2   0  -9    1.66    4.40
   2   0  -9   -0.12    1.81
   2   0  -8   -1.14    4.70
   2   0  -8    1.65    1.74
   2   0  -8    0.93    1.66
   2   0  -7   -0.08    3.28
   2   0  -7   -0.77    3.97
   2   0  -6  316.31   16.52
   2   0  -6  302.71   15.32
   2   0  -5    1.31    4.64
   2   0  -5    6.36    4.94
   2   0  -4  896.07   23.45
   2   0  -4  872.34   24.86
   2   0  -3    0.35    2.07
   2   0  -3   -0.87    1.93
   2   0  -2 2538.51   44.08
   2   0  -2 2563.52   42.73
   2   0  -1    0.36    0.85
   2   0  -1   -0.58    2.90
   2   0   0  537.40   17.30
  -2   0  -1    0.49    0.91
   2   0   1    0.21    2.70
  -2   0  -2  159.45    6.71
  -2   0  -2  148.30    6.09
  -2   0  -3   -1.48    2.08
  -2   0  -3    2.54    2.17
  -2   0  -4 1901.40   39.53
  -2   0  -4 1866.62   40.91
  -2   0  -5   -2.58    3.34
  -2   0  -5    3.52    3.16
  -2   0  -6  606.31   19.12
  -2   0  -6  643.41   24.46
  -2   0  -7   -2.46    3.78
  -2   0  -7    1.35    3.21
  -2   0  -7    0.72    2.33
  -2   0  -8  762.68   29.51
  -2   0  -8  762.89   30.90
  -2   0  -8  755.17   22.35
  -2   0  -9   -0.78    1.83
  -2   0  -9   -0.52    1.69
  -2   0  -9   -2.31    3.75
  -2   0  -9   -2.98    2.10
  -2   0 -10 1093.81   42.52
  -2   0 -10 1093.96   25.57
  -2   0 -10 1063.54   24.38
  -2   0 -11    4.08    3.87
  -2   0 -11    2.59    4.88
  -2   0 -12  395.26   27.94
  -2   0 -12  397.83   15.26
  -2   0 -13    0.97    2.41
  -2   0 -13   -0.36    2.40
  -2   0 -13    0.12    1.81
  -2   0 -13    3.02    2.00
  -2   0 -13    2.15    5.01
  -2   0 -13    4.36    2.96
  -2   0 -14  154.43    8.95
  -2   0 -14  132.16   18.39
  -2   0 -14  143.07   10.16
  -2   0 -14  159.68    9.38
  -2   0 -14  157.70    9.05
  -2   0 -14  161.72   11.53
  -2   0 -15   -0.06    2.44
  -2   0 -15   -0.08    2.79
  -2   0 -15   -2.95    2.17
  -2   0 -15    2.61    4.96
  -2   0 -15   -0.55    1.83
  -2   0 -15   -1.43    2.34
  -2   0 -15    6.88    3.61
  -2   0 -16   78.19   14.84
  -2   0 -16   74.19    7.75
  -2   0 -16   66.18    5.87
  -2   0 -16   68.36    8.60
  -2   0 -16   59.51    6.42
  -2   0 -16   73.10    6.55
  -2   0 -16   79.87    7.33
  -2   0 -17    2.03    2.84
  -2   0 -17   -2.41    2.05
  -2   0 -17   -2.45    4.81
  -2   0 -17   -5.10    4.14
  -2   0 -17   -3.79    3.44
  -2   0 -17   -6.66    3.59
  -2   0 -17   -0.48    2.56
  -2   0 -18  190.42   12.83
  -2   0 -18  171.42   23.95
  -2   0 -18  189.35   11.83
  -2   0 -18  185.29   10.32
  -2   0 -18  186.91   14.13
  -2   0 -18  184.24   11.52
  -2   0 -18  203.49   12.46
  -2   0 -18  208.26   13.10
  -2   0 -19    7.94    7.59
  -2   0 -19    2.86    3.17
  -2   0 -19   -3.33    3.80
  -2   0 -19   -2.16    3.18
  -2   0 -19    2.70    2.86
  -2   0 -19   -0.06    2.46
  -2   0 -20  125.58   21.27
  -2   0 -20  137.87   10.61
  -2   0 -20  132.94   10.91
  -2   0 -20  111.55   11.01
  -2   0 -20  128.74    8.40
  -2   0 -20  118.34    9.76
  -2   0 -21   -1.62    3.13
  -2   0 -21   -6.26    7.11
  -2   0 -21    1.22    3.45
  -2   0 -21   -0.39    3.24
  -2   0 -21   -3.95    2.20
  -2   0 -21    0.98    3.30
  -2   0 -22   -1.21    3.10
  -2   0 -22    3.09    3.39
  -2   0 -22   -0.75    3.04
  -2   0 -22    0.93    2.88
  -2   0 -23    4.17    3.04
  -2   0 -23    1.23    2.83
  -2   0 -23    3.17    3.29
  -2   0 -23    1.35    2.94
  -2   0 -24  341.33   15.59
  -2   0 -24  343.26   16.14
  -2   0 -24  349.19   15.16
  -2   0 -24  358.48   14.83
  -2   0 -24  339.36   14.68
  -2   0 -25   -0.80    2.25
  -2   0 -25   -0.72    2.08
  -2   0 -25    2.77    2.11
  -2   0 -25    3.12    2.10
  -2   0 -25   -1.28    2.37
  -2   0 -26   45.76    4.71
  -2   0 -26   60.79    5.09
  -2   0 -27   -0.40    1.25
  -2   0 -27    1.38    1.45
   2  -1 -27    0.84    1.14
  -2  -1  27   -0.21    1.13
  -2  -1  26   -1.66    1.65
   2  -1 -26    1.66    2.15
   2  -1 -26    2.28    1.76
   2  -1 -25    5.02    2.24
   2  -1 -25    5.68    2.91
   2  -1 -25    5.03    2.11
   2   1 -25    9.97    2.95
   2  -1 -25    2.75    2.19
   2   1 -25    2.68    1.57
   2  -1 -24   72.78    6.30
   2   1 -24   61.04    5.81
   2   1 -24   70.44    6.80
   2  -1 -24   67.92    6.34
   2  -1 -24   62.26    5.59
   2   1 -24   67.70    6.26
   2  -1 -24   64.28    7.05
   2   1 -23  125.05    9.39
   2  -1 -23  125.15    8.57
   2   1 -23  138.37    9.37
   2  -1 -23  133.59   11.10
   2  -1 -23  137.66    9.01
   2   1 -23  102.94    7.50
   2   1 -23  141.91    9.93
   2  -1 -23  124.70    9.12
   2  -1 -22    1.81    2.63
   2   1 -22   -1.62    3.43
   2   1 -22   -4.04    3.52
   2   1 -22   -1.42    2.30
   2   1 -22    3.93    3.43
   2  -1 -22   -4.27    4.13
   2  -1 -22    3.65    3.65
   2  -1 -22   -1.68    2.79
   2  -1 -21   75.96    7.80
   2   1 -21   76.92    7.34
   2  -1 -21   78.76    7.73
   2   1 -21   88.11    8.75
   2   1 -21   59.01    6.69
   2  -1 -21   67.86   15.36
   2  -1 -21   86.07    7.72
   2   1 -21   89.01    8.76
   2  -1 -21   94.51    9.98
   2   1 -21   80.56   16.68
   2   1 -21   81.32    8.03
   2   1 -20   87.33    8.01
   2   1 -20  108.02    9.91
   2   1 -20  113.04    9.84
   2  -1 -20  100.26    9.06
   2   1 -20   93.07   18.82
   2  -1 -20  115.17    8.83
   2  -1 -20  108.10   19.54
   2   1 -20  100.08    8.89
   2  -1 -20  110.91    9.04
   2   1 -20  100.84    8.85
   2  -1 -20  110.04   10.54
   2  -1 -19   14.33    4.56
   2   1 -19   21.10    5.51
   2  -1 -19   11.03    4.88
   2   1 -19   14.65    4.36
   2  -1 -19    0.95    5.85
   2  -1 -19   18.46    4.75
   2   1 -19   16.61    9.42
   2   1 -19   11.91    4.36
   2  -1 -19   14.19    3.73
   2   1 -19   10.66    3.78
   2   1 -19   11.67    3.97
   2  -1 -18   91.37    7.79
   2   1 -18   92.21    9.47
   2  -1 -18   86.98    9.59
   2   1 -18   83.23    8.30
   2  -1 -18   89.74   17.24
   2  -1 -18   84.80    8.66
   2   1 -18   76.75    8.48
   2   1 -18   78.87   16.49
   2  -1 -18   78.64    7.66
   2  -1 -18   75.22    6.73
   2   1 -18   89.63    8.63
   2   1 -17   28.63    5.66
   2  -1 -17   27.28    4.98
   2  -1 -17   37.08    6.35
   2   1 -17   35.03    6.28
   2   1 -17   27.55    5.03
   2   1 -17   27.08    9.67
   2  -1 -17   29.28    5.01
   2  -1 -17   30.47    5.45
   2  -1 -17   30.00    4.49
   2   1 -17   29.79    5.04
   2  -1 -17   41.84   11.61
   2   1 -17   24.18    4.66
   2  -1 -16   20.04    3.82
   2  -1 -16   22.58    4.52
   2   1 -16   21.59    4.68
   2   1 -16   19.97    4.27
   2   1 -16   19.31    4.21
   2  -1 -16   15.58    3.49
   2   1 -16   18.90    4.69
   2  -1 -16   20.89    4.70
   2  -1 -16   18.70    3.85
   2  -1 -16    5.48    6.54
   2   1 -16   17.83   10.18
   2   1 -16   21.73    4.84
   2   1 -16   20.16    4.69
   2   1 -16   17.73    4.06
   2   1 -15   10.01    3.26
   2  -1 -15    2.87    2.42
   2   1 -15   13.53    7.31
   2  -1 -15    8.12    3.53
   2  -1 -15    1.78    4.83
   2   1 -15    9.05    3.07
   2  -1 -15    9.37    8.33
   2  -1 -15    7.46    2.56
   2   1 -15    7.53    3.00
   2   1 -15    6.55    3.59
   2   1 -15    9.59    3.27
   2  -1 -15    7.35    3.00
   2   1 -15    7.85    3.46
   2  -1 -15    9.89    2.67
   2  -1 -15    5.20    2.07
   2  -1 -14   81.37    8.12
   2  -1 -14   80.96    7.42
   2  -1 -14   73.43    6.89
   2   1 -14   77.91    7.78
   2  -1 -14   77.19   14.33
   2   1 -14   85.40    7.30
   2  -1 -14   81.03    6.57
   2   1 -14   85.80   14.97
   2   1 -14   83.41    7.40
   2   1 -14   72.62    7.47
   2   1 -14   72.66    7.03
   2  -1 -14   77.96   13.19
   2  -1 -14   75.31    5.94
   2   1 -14   69.01    7.09
   2  -1 -14   70.32    6.32
   2  -1 -13   22.99    4.53
   2  -1 -13   18.41    3.18
   2  -1 -13   20.37    7.28
   2   1 -13   21.56    8.54
   2   1 -13   19.67    3.87
   2   1 -13   19.50    3.63
   2  -1 -13   18.73    3.84
   2   1 -13   25.27    4.93
   2  -1 -13   21.66    3.51
   2  -1 -13   21.61    7.19
   2   1 -13   19.99    4.17
   2   1 -13   21.05    4.14
   2  -1 -12   -1.37    4.23
   2  -1 -12    5.72    3.30
   2  -1 -12   -1.63    2.43
   2   1 -12    1.83    6.19
   2  -1 -12    2.85    4.73
   2   1 -12    0.03    2.29
   2   1 -12    0.05    1.83
   2  -1 -12   -1.06    2.18
   2  -1 -11 1893.70   39.25
   2  -1 -11 1894.24   62.78
   2   1 -11 1934.24   65.82
   2   1 -11 1836.40   38.03
   2  -1 -11 1966.15   60.15
   2  -1 -10  219.97    9.84
   2   1 -10  226.52    9.65
   2  -1 -10  231.40   19.31
   2  -1 -10  233.83   18.35
   2   1 -10  224.27   20.19
   2  -1  -9    3.79    2.16
   2  -1  -9    6.14    4.76
   2  -1  -9   -2.01    4.19
   2   1  -9    2.55    4.92
   2   1  -9    1.96    1.86
   2  -1  -8   -1.30    3.76
   2  -1  -8    1.36    1.77
  -2  -1   8    2.28    1.76
   2   1  -8    1.81    1.92
   2   1  -8    0.70    5.19
   2  -1  -8   -0.69    3.94
   2   1  -7   82.37    4.88
  -2  -1   7   79.55    6.38
   2  -1  -7   79.69    9.40
   2   1  -7   90.29   10.64
   2  -1  -7   76.99    9.51
   2  -1  -7   83.22    5.35
   2   1  -7   85.37   11.33
   2  -1  -6  204.78   14.36
   2  -1  -6  219.06   14.10
  -2  -1   6  188.86   10.80
   2   1  -6  204.86   14.34
   2  -1  -5   39.30    6.06
   2  -1  -5   37.13    6.16
   2   1  -5   33.81    6.52
  -2  -1   5   36.00    5.01
   2  -1  -4 1350.29   37.34
   2   1  -4 1405.07   35.67
  -2  -1   4 1301.06   33.71
   2   1  -3   18.25    3.95
   2  -1  -3   15.48    4.81
   2  -1  -3   14.12    4.53
  -2  -1   3   19.83    4.68
  -2  -1   2 1350.50   34.77
   2  -1  -2 1318.84   32.60
  -2   1   2 1219.56   32.04
   2   1  -2 1304.50   31.91
  -2   1   1   10.83    3.05
  -2  -1   1   10.30    4.74
   2  -1  -1   10.47    3.71
   2  -1  -1    8.85    4.42
   2   1  -1    7.72    3.58
   2  -1   0   63.09    8.17
  -2   1   0   60.09    5.92
   2   1   0   61.33    6.30
  -2  -1   0   64.40    7.36
   2   1   1  211.15   11.07
  -2   1  -1  196.11   10.52
   2  -1   1  188.28   12.74
  -2  -1  -1  203.19   11.79
  -2  -1  -1  210.42   12.96
   2   1   1  166.02    6.13
  -2  -1  -2  131.54    9.59
   2   1   2  131.65    9.51
   2  -1   2  107.11   10.09
  -2   1  -2  116.29    8.46
  -2  -1  -2  138.28   11.27
  -2  -1  -3    3.96    4.84
  -2  -1  -3    2.10    3.44
  -2  -1  -3    3.61    3.91
  -2   1  -3    4.99    3.57
  -2  -1  -4 2437.48   56.72
  -2  -1  -4 2503.16   54.22
  -2  -1  -4 2283.19   53.53
  -2   1  -4 2296.81   52.42
  -2  -1  -5 1007.44   32.27
  -2  -1  -5 1107.87   34.71
  -2  -1  -5 1065.54   33.80
  -2   1  -5 1034.25   32.78
  -2  -1  -6  110.56   10.86
  -2  -1  -6  104.79   11.10
  -2  -1  -6  110.14   11.17
  -2   1  -6  101.65   10.50
  -2  -1  -7    5.25    1.91
  -2  -1  -7    4.61    4.27
  -2  -1  -7    0.77    3.41
  -2  -1  -7    2.27    3.58
  -2   1  -7    1.65    4.86
  -2   1  -7    4.60    4.81
  -2   1  -7    2.47    1.61
  -2  -1  -8   27.03    6.87
  -2  -1  -8   30.08    6.96
  -2  -1  -8   29.07    6.63
  -2   1  -8   35.37    3.61
  -2  -1  -8   24.76    3.33
  -2   1  -8   39.83    8.92
  -2  -1  -9  301.59   21.57
  -2  -1  -9  316.50   20.72
  -2  -1  -9  320.55   11.65
  -2   1  -9  302.64   22.64
  -2   1  -9  304.28   11.18
  -2  -1  -9  314.82   20.06
  -2   1 -10   49.76   10.28
  -2  -1 -10   49.58    5.60
  -2   1 -10   53.99    5.04
  -2  -1 -10   55.71    9.40
  -2  -1 -10   62.77   10.70
  -2   1 -11    2.74    2.45
  -2  -1 -11    9.92    6.27
  -2  -1 -11    2.39    2.14
  -2   1 -11    1.77    4.83
  -2  -1 -11    1.00    4.16
  -2  -1 -12  286.95   23.06
  -2   1 -12  295.37   26.09
  -2   1 -12  296.92   12.59
  -2  -1 -12  332.32   15.32
  -2  -1 -12  300.66   24.74
  -2   1 -12  294.92   13.45
  -2  -1 -12  286.54   12.67
  -2  -1 -12  292.18   11.94
  -2  -1 -13  320.44   12.51
  -2   1 -13  304.08   15.35
  -2  -1 -13  300.26   13.82
  -2   1 -13  340.36   14.76
  -2   1 -13  315.22   13.87
  -2   1 -13  312.63   28.25
  -2  -1 -13  318.88   26.69
  -2   1 -13  304.81   13.46
  -2  -1 -13  310.59   12.96
  -2  -1 -13  347.48   16.54
  -2  -1 -13  324.50   25.72
  -2  -1 -13  336.90   13.34
  -2   1 -14   20.01    4.30
  -2   1 -14   12.13    2.77
  -2   1 -14   13.42    7.46
  -2  -1 -14   16.46    3.22
  -2  -1 -14   18.06    4.24
  -2  -1 -14   13.62    7.96
  -2  -1 -14   18.20    4.07
  -2   1 -14   14.42    3.27
  -2  -1 -14   17.70    3.45
  -2  -1 -14   16.67    7.68
  -2  -1 -14   16.62    3.44
  -2  -1 -14   15.72    3.33
  -2   1 -14   16.93    3.80
  -2  -1 -15  419.37   31.83
  -2   1 -15  457.55   18.67
  -2  -1 -15  470.08   20.32
  -2  -1 -15  415.38   17.56
  -2   1 -15  424.62   35.92
  -2  -1 -15  404.36   33.04
  -2  -1 -15  418.13   16.24
  -2   1 -15  410.68   18.39
  -2   1 -15  463.22   18.05
  -2  -1 -15  426.34   15.79
  -2   1 -15  415.09   16.98
  -2  -1 -15  453.44   16.45
  -2  -1 -15  460.03   16.97
  -2   1 -15  408.21   18.65
  -2   1 -16   43.82    6.12
  -2   1 -16   42.42    5.99
  -2  -1 -16   40.68    6.26
  -2   1 -16   48.55    5.92
  -2  -1 -16   35.41    5.39
  -2  -1 -16   35.88    4.99
  -2  -1 -16   43.57    4.90
  -2   1 -16   36.50    5.42
  -2   1 -16   34.36   10.86
  -2  -1 -16   26.63    8.77
  -2  -1 -16   38.57    5.06
  -2   1 -16   35.37    6.48
  -2  -1 -16   45.74    5.89
  -2  -1 -17  104.39    7.76
  -2  -1 -17  108.84   10.45
  -2   1 -17  104.42    8.64
  -2   1 -17  108.10   18.95
  -2  -1 -17  109.66    8.76
  -2   1 -17  106.71   10.10
  -2  -1 -17  106.37    8.57
  -2  -1 -17  111.08    9.21
  -2   1 -17  103.22    9.38
  -2  -1 -17  114.93    8.82
  -2  -1 -17  100.77   18.36
  -2   1 -17  113.72    9.58
  -2   1 -18  177.44   12.81
  -2  -1 -18  167.38   11.58
  -2   1 -18  144.47   10.99
  -2   1 -18  175.21   12.45
  -2  -1 -18  172.48   11.08
  -2   1 -18  148.26   11.78
  -2  -1 -18  180.85   13.30
  -2  -1 -18  154.16   22.20
  -2  -1 -18  161.88   10.88
  -2  -1 -18  170.25   10.44
  -2   1 -18  154.50   23.73
  -2  -1 -18  166.05   10.05
  -2   1 -19   17.02    5.07
  -2  -1 -19   25.20    4.84
  -2  -1 -19   30.15    5.34
  -2  -1 -19   21.54    4.05
  -2  -1 -19   19.81    4.88
  -2   1 -19   15.93    4.55
  -2   1 -19   19.58    4.39
  -2   1 -19   22.49    5.69
  -2  -1 -19   12.11    8.65
  -2   1 -19   20.34   10.14
  -2  -1 -19   17.15    3.46
  -2  -1 -19   27.66    6.24
  -2  -1 -20   98.45    9.46
  -2  -1 -20   81.81   16.70
  -2  -1 -20  115.38    9.20
  -2  -1 -20  109.06   10.84
  -2   1 -20  106.03   10.04
  -2   1 -20  100.56    9.36
  -2  -1 -20   93.82    8.56
  -2  -1 -20  101.70    7.85
  -2   1 -20  104.59    9.62
  -2   1 -20   96.55   18.92
  -2  -1 -20   96.21    8.17
  -2   1 -20   93.84    9.04
  -2  -1 -20  108.91    9.23
  -2  -1 -21   19.64    5.08
  -2   1 -21   24.28    5.16
  -2   1 -21   20.65    5.30
  -2  -1 -21   23.49    4.08
  -2   1 -21   19.02    4.71
  -2   1 -21   23.37    5.31
  -2   1 -21   14.90    7.07
  -2  -1 -21   19.71    4.55
  -2  -1 -21   20.02    4.28
  -2  -1 -21   21.56    5.11
  -2  -1 -21   21.34    4.95
  -2  -1 -21   20.51    8.74
  -2  -1 -21   25.76    5.03
  -2   1 -22   91.09    9.04
  -2   1 -22   92.43    8.74
  -2  -1 -22   99.46    8.27
  -2   1 -22   84.27    7.99
  -2  -1 -22   93.24    8.65
  -2  -1 -22   91.92    8.22
  -2   1 -22   81.42    7.95
  -2   1 -22   95.54    9.43
  -2  -1 -22   91.52    6.75
  -2  -1 -22   92.32    9.21
  -2  -1 -23    6.02    2.87
  -2   1 -23    3.92    2.95
  -2   1 -23    3.26    3.19
  -2  -1 -23    1.37    3.39
  -2   1 -23    5.88    3.06
  -2  -1 -23    2.17    2.25
  -2  -1 -23    6.90    3.52
  -2   1 -23    2.40    2.91
  -2   1 -23    4.98    2.73
  -2  -1 -23    0.53    1.75
  -2   1 -24   31.79    5.11
  -2   1 -24   31.12    4.75
  -2  -1 -24   31.06    5.04
  -2   1 -24   30.22    4.57
  -2  -1 -24   26.33    4.19
  -2  -1 -24   30.42    4.23
  -2   1 -24   24.25    3.77
  -2  -1 -24   31.75    4.54
  -2   1 -25    4.36    2.21
  -2   1 -25    2.51    1.70
  -2  -1 -25   -0.39    2.46
  -2   1 -25    1.75    1.98
  -2  -1 -25    1.20    1.95
  -2   1 -25    1.24    2.40
  -2  -1 -25    2.47    1.61
  -2   1 -26    0.17    1.87
   2  -1  26    0.71    1.83
  -2  -1 -26    0.24    1.89
  -2  -1 -26   -0.49    1.85
  -2  -1 -27    8.04    1.95
   2  -1  27   10.44    1.94
  -2  -1 -27    6.45    1.64
   2  -2 -26    0.28    1.13
  -2  -2  26    2.66    1.26
   2  -2 -25   26.61    3.65
  -2  -2  25   27.81    3.29
   2  -2 -25   22.56    2.91
   2  -2 -25   24.25    3.06
   2  -2 -24  229.66   11.35
   2  -2 -24  208.39    9.40
   2   2 -24  205.27   10.41
   2  -2 -24  219.53    9.60
  -2  -2  24  220.07   10.39
   2  -2 -24  196.29    9.71
   2  -2 -23   30.39    4.30
   2   2 -23   29.51    4.74
   2   2 -23   36.26    5.40
   2  -2 -23   33.13    4.54
  -2  -2  23   33.93    4.82
   2  -2 -23   33.83    4.32
   2  -2 -23   43.03    5.95
   2   2 -22   -3.97    2.80
   2   2 -22   -0.22    1.92
   2   2 -22   -0.52    2.72
   2  -2 -22    3.71    2.85
   2  -2 -22   -3.53    2.75
   2  -2 -22    1.81    2.24
   2  -2 -22    4.25    3.39
  -2  -2  22    6.57    2.99
   2   2 -21  212.71   13.02
  -2  -2  21  217.04   12.21
   2  -2 -21  200.52   11.91
   2  -2 -21  211.97   11.24
   2  -2 -21  203.67   11.46
   2   2 -21  177.16   11.12
   2   2 -21  208.99   13.36
   2  -2 -21  217.22   13.67
   2  -2 -20  102.51    8.78
   2  -2 -20  100.99    8.37
   2  -2 -20  104.33    8.55
   2   2 -20  117.27   10.09
   2   2 -20  108.88   10.63
   2  -2 -20  104.33    9.99
   2   2 -19    2.42    3.65
   2   2 -19    9.36    6.95
   2  -2 -19    8.27    3.81
   2  -2 -19    2.69    7.05
   2  -2 -19    7.98    3.98
   2  -2 -19    6.30    3.10
   2   2 -19    4.91    3.94
   2   2 -19    7.46    3.74
   2   2 -19    7.54    3.87
   2  -2 -19    7.83    2.59
   2  -2 -19    3.93    3.44
   2   2 -18  272.93   16.04
   2   2 -18  301.46   15.67
   2   2 -18  298.82   17.09
   2   2 -18  287.12   15.47
   2   2 -18  257.39   30.44
   2  -2 -18  289.90   16.97
   2  -2 -18  277.08   14.21
   2  -2 -18  292.02   15.39
   2  -2 -18  265.38   12.36
   2  -2 -18  291.32   13.91
   2  -2 -18  272.94   30.38
   2  -2 -17   -0.07    3.03
   2   2 -17    0.11    2.96
   2   2 -17    1.65    3.85
   2  -2 -17   -0.19    6.04
   2  -2 -17    0.90    2.44
   2  -2 -17    2.33    3.33
   2   2 -17    2.99    8.41
   2  -2 -17   -2.20    7.65
   2   2 -17    2.42    3.08
   2  -2 -17   -1.31    3.06
   2  -2 -17    1.62    2.12
   2  -2 -16   63.25    8.14
   2   2 -16   63.99    7.51
   2  -2 -16   49.18    7.43
   2   2 -16   73.34    7.70
   2  -2 -16   60.87    6.80
   2   2 -16   63.52   15.85
   2   2 -16   62.57    7.70
   2  -2 -16   62.18   13.13
   2  -2 -16   64.42    6.61
   2  -2 -16   60.44   14.83
   2  -2 -16   65.39    5.81
   2  -2 -16   64.89    7.56
   2   2 -15   45.21   12.54
   2  -2 -15   31.63    4.85
   2   2 -15   36.76    6.69
   2   2 -15   33.62    5.70
   2  -2 -15   18.41    6.89
   2  -2 -15   32.65    5.33
   2  -2 -15   35.30    6.01
   2   2 -15   31.66    5.77
   2  -2 -15   37.41    5.22
   2  -2 -15   30.24    6.06
   2  -2 -15   36.28    4.63
   2  -2 -15   27.21   11.11
   2  -2 -14  126.47    8.12
   2  -2 -14  123.60    8.53
   2  -2 -14  127.92    9.58
   2  -2 -14  135.28   10.54
   2   2 -14  129.99   11.30
   2   2 -14  131.21   10.00
   2  -2 -14  124.96   17.57
   2  -2 -14  125.02   19.26
   2  -2 -14  135.35   10.75
   2   2 -14  127.60    9.28
   2  -2 -14  128.33    9.13
   2   2 -14  111.04   19.85
   2  -2 -13  253.32   26.26
   2  -2 -13  248.36   13.10
   2  -2 -13  235.05   10.87
   2  -2 -13  252.55   12.03
   2   2 -13  240.64   12.54
   2  -2 -13  252.45   14.12
   2   2 -13  255.80   14.78
   2  -2 -13  263.25   14.63
   2  -2 -13  235.28   24.33
   2   2 -13  249.91   13.40
   2  -2 -13  257.68   12.47
   2  -2 -13  212.10   11.24
   2   2 -13  227.07   25.93
   2  -2 -12   -0.24    5.06
   2  -2 -12    2.97    2.28
   2  -2 -12   -1.60    2.44
   2  -2 -12    2.04    2.02
   2  -2 -12    1.08    4.68
   2  -2 -12    3.21    2.72
   2   2 -12    3.64    2.58
   2  -2 -12   -0.53    1.94
   2   2 -12    3.32    2.64
   2  -2 -12   -1.39    1.82
   2   2 -12    9.14    7.09
   2   2 -12    4.94    3.02
   2  -2 -12    2.00    2.39
   2  -2 -11  376.32   29.91
   2  -2 -11  380.27   15.17
   2  -2 -11  351.16   13.84
   2   2 -11  346.55   14.62
   2  -2 -11  356.45   26.93
   2   2 -11  373.90   15.36
   2  -2 -11  380.10   14.84
   2  -2 -11  355.87   13.69
   2  -2 -11  399.87   16.80
   2   2 -11  354.98   30.63
   2   2 -11  391.33   17.62
   2  -2 -11  390.62   16.73
   2  -2 -10   20.49    6.85
   2  -2 -10   10.71    6.20
   2   2 -10   25.50    4.64
   2  -2 -10   26.20    4.06
   2   2 -10   30.92    8.74
   2   2 -10   18.76    3.60
   2   2 -10   24.60    3.98
   2   2 -10   16.52    6.68
   2  -2 -10   19.09    3.61
   2  -2 -10   19.38    3.23
   2  -2 -10   21.20    4.15
   2  -2 -10   22.89    4.00
   2  -2  -9  137.88   15.61
   2   2  -9  127.29    9.46
   2   2  -9  122.22   14.85
   2  -2  -9  132.29    8.11
   2  -2  -9  146.08   17.37
   2   2  -9  131.97    8.03
   2  -2  -8   26.97    3.80
   2  -2  -8   29.46    7.71
   2   2  -8   31.51    9.18
   2  -2  -8   27.01    7.50
   2   2  -8   29.29    3.83
   2  -2  -7 1277.08   28.62
   2  -2  -7 1294.62   46.92
   2  -2  -7 1294.12   49.03
   2   2  -7 1208.71   27.33
   2   2  -7 1290.28   47.19
   2   2  -6 1921.15   36.76
  -2  -2   6 1833.79   51.58
   2  -2  -6 1767.22   55.51
   2  -2  -6 1903.66   37.70
  -2   2   6 1921.67   59.94
   2   2  -6 1918.26   57.61
   2   2  -5   88.05   11.00
  -2  -2   5   93.71   11.32
  -2   2   5   98.09   12.73
   2  -2  -5  103.36    6.29
   2   2  -5   99.70    5.96
   2  -2  -5  100.42   11.98
   2   2  -4   23.92    6.27
  -2   2   4   21.05    6.02
   2   2  -4   20.08    2.85
  -2  -2   4   29.04    7.07
   2  -2  -4   24.98    6.72
   2  -2  -4   26.73    3.50
   2   2  -3 1070.25   37.79
  -2  -2   3 1067.62   38.98
   2   2  -3 1111.13   23.04
   2  -2  -3 1077.56   23.96
   2  -2  -3  976.43   37.35
  -2   2   3 1033.05   38.30
  -2  -2   2  107.26   12.37
   2  -2  -2  107.84   12.19
   2  -2  -2  103.71    6.06
   2   2  -2  107.33    5.88
  -2   2   2  113.35   12.12
   2   2  -2  129.16   12.38
   2   2  -1  727.14   16.84
   2  -2  -1  657.60   30.11
  -2  -2   1  733.34   32.10
   2  -2  -1  653.39   17.29
  -2   2   1  686.07   29.85
   2   2  -1  715.32   29.27
  -2   2   0 1944.60   54.70
   2  -2   0 1866.53   54.32
  -2  -2   0 2134.10   58.77
   2   2   0 2099.16   54.79
   2  -2   0 2076.23   56.14
  -2  -2   0 2032.17   58.51
  -2   2  -1   18.24    5.36
  -2  -2  -1   12.44    4.37
  -2  -2  -1   16.35    2.46
   2   2   1   22.19    6.80
   2  -2   1   24.00    6.88
  -2   2  -1   23.76    2.95
  -2  -2  -1   22.92    7.68
  -2  -2  -2    9.99    5.02
  -2  -2  -2    6.50    1.91
   2   2   2    7.42    4.65
  -2  -2  -2   12.36    6.53
   2  -2   2    4.97    4.71
  -2   2  -2    8.43    4.39
  -2   2  -2    4.76    1.84
  -2   2  -3   15.58    2.85
  -2   2  -3   12.92    5.57
  -2  -2  -3   13.32    2.55
   2   2   3    9.46    5.04
  -2  -2  -3   15.40    5.76
   2  -2   3   21.15    6.88
  -2  -2  -3   18.74    8.35
  -2  -2  -4   48.40   10.56
  -2  -2  -4   48.57    8.49
  -2  -2  -4   52.05    4.46
   2   2   4   51.76    8.76
   2  -2   4   38.82    7.90
  -2   2  -4   47.97    4.26
  -2   2  -4   44.36    8.67
   2   2   5   56.80    9.54
  -2   2  -5   40.70    8.63
  -2  -2  -5   47.65   10.68
  -2  -2  -5   47.78    9.94
  -2  -2  -5   42.63    4.36
  -2   2  -5   39.02    3.98
   2  -2   5   43.51    9.28
   2  -2   6  670.88   33.10
  -2  -2  -6  674.09   33.58
  -2  -2  -6  671.74   35.52
  -2   2  -6  614.58   31.85
  -2   2  -6  631.22   17.56
  -2  -2  -6  664.68   18.12
   2   2   6  736.12   34.63
  -2  -2  -7  456.07   29.02
  -2  -2  -7  444.24   28.69
  -2   2  -7  435.38   27.51
  -2  -2  -7  446.51   14.74
  -2   2  -7  417.87   14.13
  -2  -2  -7  455.36   27.68
  -2   2  -8   99.76    6.92
  -2  -2  -8  105.71    7.23
  -2  -2  -8  115.69   14.72
  -2  -2  -8  129.86   16.22
  -2   2  -8  111.45   14.70
  -2  -2  -9  597.90   18.69
  -2   2  -9  576.70   34.60
  -2  -2  -9  633.11   19.76
  -2  -2  -9  629.55   35.82
  -2  -2  -9  592.95   33.74
  -2   2  -9  570.55   18.15
  -2  -2 -10  264.93   22.94
  -2   2 -10  273.92   24.23
  -2  -2 -10  254.02   11.63
  -2   2 -10  256.05   12.45
   2  -2  10  258.58   11.47
  -2  -2 -10  250.69   12.16
  -2   2 -10  279.52   12.28
  -2  -2 -10  274.68   11.96
  -2  -2 -10  263.70   24.42
  -2   2 -10  258.32   25.58
  -2  -2 -10  266.99   12.88
  -2   2 -10  234.60   11.46
  -2  -2 -11   11.53    8.16
  -2  -2 -11   10.22    2.83
  -2   2 -11   14.90    3.92
  -2  -2 -11   11.95    3.56
  -2   2 -11   11.00    3.15
  -2  -2 -11    7.52    3.32
  -2  -2 -11   12.57    6.51
  -2   2 -11   12.30    3.14
  -2  -2 -11   11.08    2.93
  -2   2 -11    9.92    5.70
   2  -2  11   14.64    3.26
  -2  -2 -11   13.71    3.88
  -2   2 -12    8.25    7.42
  -2  -2 -12    2.12    2.75
  -2  -2 -12   -0.34    5.77
  -2   2 -12    1.04    3.19
  -2  -2 -12   -0.44    1.91
   2  -2  12   -0.88    1.94
  -2   2 -12   -0.21    2.78
  -2  -2 -12   -1.37    2.29
  -2  -2 -12    3.65    4.70
  -2   2 -12    1.20    2.20
  -2  -2 -12    2.42    2.09
  -2  -2 -13    3.75    2.21
  -2  -2 -13    8.98    6.79
  -2  -2 -13    7.31    2.89
  -2  -2 -13    9.20    4.12
  -2  -2 -13    8.68    3.29
   2  -2  13    3.41    2.08
  -2  -2 -13    5.49    5.43
  -2   2 -13   10.27    3.49
  -2   2 -13    7.12    3.12
  -2   2 -13    8.23    7.30
  -2   2 -13    8.65    3.67
  -2   2 -14   10.01    3.50
  -2  -2 -14   18.59    5.17
   2   2  14   13.30    3.12
  -2   2 -14   16.96    4.49
  -2  -2 -14   12.01    3.64
  -2  -2 -14   24.50   10.03
  -2   2 -14   13.24    8.84
  -2  -2 -14   13.98    7.51
  -2   2 -14   13.12    3.75
  -2  -2 -14   14.62    3.42
  -2  -2 -14   14.88    4.09
  -2  -2 -15    1.78    2.72
  -2   2 -15    2.76    2.80
  -2  -2 -15    2.74    2.56
  -2  -2 -15    5.89    4.83
  -2  -2 -15    3.30    2.57
  -2   2 -15    5.69    3.42
  -2  -2 -15   10.09    5.46
  -2  -2 -15    3.88    3.31
  -2  -2 -15    1.75    2.28
  -2   2 -15    9.02    7.31
  -2   2 -15    6.87    3.91
  -2   2 -16  211.89   12.95
  -2   2 -16  201.86   27.66
  -2   2 -16  203.44   13.44
  -2  -2 -16  214.91   13.06
  -2  -2 -16  212.70   14.13
  -2  -2 -16  207.57   24.25
  -2   2 -16  231.04   13.71
  -2  -2 -16  231.81   12.51
  -2  -2 -16  202.47   26.12
  -2  -2 -16  207.76   11.73
  -2  -2 -16  234.52   12.07
  -2  -2 -16  229.05   12.61
  -2  -2 -17  168.81   11.67
  -2  -2 -17  143.35   21.11
  -2  -2 -17  160.41   12.17
  -2   2 -17  139.55   22.73
  -2   2 -17  153.03   12.09
  -2   2 -17  159.30   11.32
  -2   2 -17  141.66   11.65
  -2  -2 -17  162.39   10.88
  -2  -2 -17  143.62   22.12
  -2  -2 -17  161.76   10.34
  -2  -2 -17  166.21   11.01
  -2  -2 -17  165.71   10.46
  -2   2 -18   42.12    6.36
  -2   2 -18   39.94    6.68
  -2  -2 -18   38.07    6.13
  -2   2 -18   32.15   13.05
  -2   2 -18   43.48    6.50
  -2  -2 -18   48.84   13.38
  -2  -2 -18   38.01    5.78
  -2  -2 -18   47.47   13.39
  -2  -2 -18   41.99    5.79
  -2   2 -18   41.99    6.72
  -2  -2 -18   48.07    6.51
  -2  -2 -18   42.72    6.37
  -2   2 -18   42.94    6.86
  -2  -2 -18   51.12    5.92
  -2  -2 -19   19.09    4.31
  -2  -2 -19   20.82    4.40
  -2   2 -19   12.88    4.17
  -2   2 -19   14.31    5.02
  -2  -2 -19   15.75    8.27
  -2   2 -19   21.21    5.88
  -2  -2 -19   18.24    4.96
  -2   2 -19   14.37    9.24
  -2  -2 -19   23.24    4.53
  -2  -2 -19   23.42    5.11
  -2   2 -19   18.20    4.22
  -2  -2 -19   22.35    5.08
  -2   2 -20   38.16    6.58
  -2   2 -20   37.77    6.82
  -2  -2 -20   35.00    5.38
  -2  -2 -20   30.82    4.71
  -2  -2 -20   32.59    5.11
  -2  -2 -20   29.24    4.44
  -2  -2 -20   35.88    6.45
  -2  -2 -20   37.57    5.77
  -2  -2 -21   52.29    5.69
   2  -2  21   55.10    6.92
  -2  -2 -21   59.79    6.48
  -2  -2 -21   62.52    6.80
  -2  -2 -21   57.88    5.97
  -2  -2 -21   59.70    7.60
  -2   2 -21   61.25    7.58
  -2   2 -21   60.51    8.06
  -2  -2 -21   56.52    5.63
  -2  -2 -21   63.08    6.83
   2  -2  22   58.11    6.56
  -2   2 -22   62.92    7.57
  -2  -2 -22   52.73    6.20
  -2  -2 -22   56.61    7.06
  -2  -2 -22   53.31    6.06
  -2  -2 -22   51.74    5.58
  -2   2 -22   50.55    6.39
  -2  -2 -22   44.69    4.87
  -2  -2 -23    5.10    2.34
   2  -2  23    6.36    2.88
  -2  -2 -23    8.54    3.40
  -2   2 -23    8.19    2.99
  -2  -2 -23    8.30    2.80
  -2  -2 -23    6.24    2.99
  -2  -2 -23    5.32    2.47
  -2   2 -23    5.78    3.71
  -2  -2 -24    4.78    2.01
  -2  -2 -24    4.63    2.78
   2  -2  24    3.41    2.19
  -2   2 -24    5.58    2.28
  -2  -2 -24    6.97    2.53
  -2   2 -24    5.10    3.03
   2  -2  25    5.16    1.90
  -2   2 -25    4.89    2.22
  -2  -2 -25    8.74    2.36
  -2  -2 -25    6.90    1.97
  -2  -2 -26    4.74    1.44
  -2   2 -26    3.33    1.35
  -2  -2 -26    5.35    1.46
   2  -2  26    6.22    1.57
  -2  -3  24    4.60    1.52
   2  -3 -24   -0.22    1.16
   2  -3 -24    2.50    1.26
  -2  -3  23   10.03    2.27
   2  -3 -23    8.85    2.14
   2  -3 -23    7.73    1.72
   2  -3 -22   -2.22    1.65
   2   3 -22   -1.15    1.68
   2   3 -22    2.07    1.84
   2  -3 -22   -2.20    2.08
  -2  -3  22    1.41    2.15
   2  -3 -22    2.91    2.04
  -2  -3  21    7.26    3.14
   2  -3 -21    8.30    2.74
   2  -3 -21    8.58    2.85
   2  -3 -21    4.11    2.20
   2   3 -21    4.19    2.28
   2  -3 -21    7.78    2.93
   2   3 -21    8.34    2.75
   2  -3 -20   -3.32    2.30
   2  -3 -20    1.39    2.57
   2  -3 -20    0.66    2.29
  -2  -3  20    8.07    3.18
   2  -3 -20   -2.41    2.76
   2   3 -20    0.23    2.53
   2   3 -19    5.52    3.93
   2  -3 -19   -1.29    3.42
   2   3 -19    1.87    3.04
  -2  -3  19    4.11    3.15
   2  -3 -19    2.72    2.76
   2  -3 -19    2.82    2.40
   2   3 -19   -0.73    2.58
   2  -3 -19    2.32    2.70
   2  -3 -18    6.72    3.33
   2  -3 -18    8.43    3.59
  -2  -3  18    2.42    3.58
   2   3 -18    6.19    3.41
   2   3 -18    3.89    3.64
   2  -3 -18    2.76    2.47
   2  -3 -18    8.81    3.14
   2  -3 -17   -4.71    5.87
  -2  -3  17    0.81    2.95
   2  -3 -17    0.27    2.67
   2  -3 -17    1.61    3.24
   2   3 -17    0.84    4.37
   2  -3 -17   -1.16    3.05
  -2   3  17    0.24    5.72
   2  -3 -17    1.44    2.67
   2   3 -17   -0.62    3.13
   2   3 -17   -9.52    7.78
  -2  -3  16   -1.25    2.92
   2  -3 -16   -0.10    3.03
   2  -3 -16    1.68    3.59
   2   3 -16    1.80    4.07
   2  -3 -16   -3.43    5.79
   2  -3 -16    2.92    3.15
   2  -3 -16    0.80    2.70
   2   3 -16    3.33    6.36
   2  -3 -16    4.03    2.06
   2   3 -16    1.78    2.94
  -2   3  16    9.53    6.06
   2  -3 -15    3.48    2.64
   2  -3 -15  -10.42    7.77
   2  -3 -15    0.50    2.84
   2  -3 -15    5.23    3.93
   2  -3 -15    0.03    2.56
   2   3 -15   -0.41    3.73
  -2   3  15    5.99    7.96
  -2  -3  15   -1.71    3.41
   2   3 -15    3.57    2.99
   2  -3 -15    0.45    3.14
   2   3 -15   -7.19    8.34
   2  -3 -15    2.88    1.97
   2  -3 -14   31.26    4.92
   2  -3 -14   23.35    4.26
  -2  -3  14   28.51    5.38
   2  -3 -14   30.07    6.35
   2  -3 -14   32.26    5.71
   2   3 -14   24.61    5.93
   2  -3 -14   25.12    4.59
   2   3 -14   34.25   11.97
   2  -3 -14   30.20    9.68
   2  -3 -14   29.77    4.90
   2  -3 -14   31.24    4.25
   2   3 -14   23.61    5.02
  -2   3  14   27.81    8.89
   2  -3 -13   16.14    3.90
  -2  -3  13   19.99    4.90
  -2   3  13   19.18   10.24
   2  -3 -13   19.06    5.50
   2  -3 -13   17.77    4.42
   2  -3 -13   15.56    3.94
   2  -3 -13   17.96    4.55
   2  -3 -13   26.38    4.02
   2  -3 -13   19.15    8.73
   2  -3 -13   17.26    4.30
   2   3 -13   15.51    4.14
   2   3 -13   13.76    9.61
   2   3 -13   14.86    5.13
   2  -3 -12   41.84    5.95
  -2  -3  12   33.92    5.67
   2  -3 -12   34.16    5.63
   2   3 -12   32.26    6.15
   2  -3 -12   35.80    5.25
   2  -3 -12   39.05    5.80
   2  -3 -12   35.78    5.05
  -2   3  12   39.77   12.89
   2   3 -12   27.28   10.36
   2  -3 -12   37.25    6.70
   2  -3 -12   45.34   11.46
   2   3 -12   31.70    5.23
   2  -3 -11   57.48    6.66
   2   3 -11   64.93    6.76
   2  -3 -11   63.76    7.06
   2  -3 -11   60.33    7.60
   2  -3 -11   65.89    7.09
   2   3 -11   54.04    7.40
   2   3 -11   57.17   12.86
  -2  -3  11   62.12    6.88
   2  -3 -11   63.28    6.17
  -2   3  11   64.40   13.89
   2  -3 -11   64.60    6.88
   2  -3 -11   67.30   13.41
   2   3 -11   61.72   14.95
   2   3 -10   79.45   14.87
   2  -3 -10   86.99    7.37
   2  -3 -10   83.27    7.63
   2  -3 -10   78.46    8.24
   2   3 -10   82.91    9.03
   2  -3 -10   79.91    7.05
   2  -3 -10   74.43    7.89
   2  -3 -10   75.14    7.38
   2  -3 -10   88.57    8.00
   2  -3 -10   79.93   14.43
   2  -3 -10   80.78    7.53
   2   3 -10   89.55    7.92
  -2  -3  10   78.03    7.77
   2  -3 -10   78.90    7.35
  -2   3  10   72.27   13.56
  -2  -3   9   73.51    7.18
   2  -3  -9   89.75    7.78
  -2   3   9   87.26   15.09
   2  -3  -9   78.84    7.83
   2   3  -9   72.33   14.56
   2  -3  -9   81.82   14.71
   2  -3  -9   79.94    7.98
   2  -3  -9   81.31    7.92
   2  -3  -9   74.54    7.13
   2   3  -9   88.53    7.57
   2  -3  -9   84.47    7.39
   2  -3  -9   84.82    7.55
   2   3  -9   77.25    8.47
   2  -3  -8   18.01    4.33
   2  -3  -8   18.51    3.60
   2  -3  -8   13.36    3.41
   2   3  -8   11.16    6.74
   2  -3  -8   20.82    4.24
   2  -3  -8   17.71    4.17
   2  -3  -8   23.43    8.64
  -2   3   8   14.08    5.64
  -2  -3   8   16.71    4.15
   2  -3  -8   17.91    4.22
   2   3  -8   15.26    3.68
   2   3  -8   19.40    4.55
   2  -3  -8   21.68    4.07
   2  -3  -7   16.17    8.86
   2  -3  -7    8.52    3.45
   2   3  -7   15.50    3.83
   2  -3  -7   13.92    3.97
  -2   3   7    7.72    5.33
   2  -3  -7   11.62    3.15
  -2  -3   7   12.69    3.94
   2  -3  -7   10.93    3.21
   2   3  -7   15.35    8.10
   2  -3  -7   13.77    3.89
   2   3  -7   12.97    4.00
   2  -3  -7   12.93    3.85
   2  -3  -6    1.37    2.53
   2   3  -6    2.00    2.72
   2  -3  -6    2.38    2.04
   2  -3  -6   -0.09    2.47
  -2   3   6    0.28    5.33
   2   3  -6   -5.85    7.73
   2  -3  -6    0.83    2.86
   2  -3  -6    0.64    4.83
   2  -3  -6   -3.99    2.70
  -2  -3   6    2.24    2.18
   2  -3  -5  229.50   12.64
  -2  -3   5  211.33   11.65
   2  -3  -5  229.66   11.82
   2  -3  -5  216.22   22.16
   2   3  -5  236.16   21.82
   2  -3  -5  195.54   10.61
   2  -3  -5  235.73   12.94
   2  -3  -5  212.04   12.16
   2   3  -5  229.99   10.97
  -2   3   5  220.45   22.36
  -2  -3   4    5.59    2.35
   2  -3  -4    6.00    2.77
   2  -3  -4    2.53    2.60
   2   3  -4    3.90    2.40
  -2   3   4    7.74    5.61
   2   3  -4    4.52    5.44
   2  -3  -4   13.16    7.14
   2  -3  -4    6.12    2.86
   2  -3  -4    2.71    1.96
   2  -3  -4    5.70    2.97
   2  -3  -3  106.68    8.59
  -2  -3   3   98.19    7.85
   2  -3  -3  104.33   15.40
   2   3  -3   94.91   14.03
   2  -3  -3  101.40    8.41
   2  -3  -3   95.40    7.19
   2  -3  -3   96.94    7.71
   2   3  -3  110.66    7.37
   2  -3  -3  106.32    8.12
  -2   3   3  100.92   15.26
  -2   3   2  152.69   17.59
   2  -3  -2  152.16   10.00
  -2  -3   2  140.55    9.28
   2  -3  -2  129.91   17.24
   2  -3  -2  134.26    8.24
  -2  -3   2  144.20   19.25
   2  -3  -2  140.07    9.89
   2   3  -2  138.73    8.37
   2   3  -2  138.21   16.44
  -2  -3   2  140.76    8.88
  -2  -3   1    2.28    2.97
   2  -3  -1    0.90    1.78
  -2   3   1    7.81    6.93
   2  -3  -1    8.79    6.85
   2  -3  -1    0.73    2.12
  -2  -3   1    3.52    2.74
   2  -3  -1    4.18    2.80
  -2  -3   1   -1.69    4.70
   2   3  -1    2.46    4.30
  -2   3   1    1.03    3.06
   2   3  -1    1.81    2.10
   2  -3   0   20.98    3.98
  -2  -3   0    4.57    2.06
  -2   3   0   20.17    3.57
  -2  -3   0   16.51    7.56
  -2   3   0   21.85    7.68
   2   3   0    4.12    2.54
  -2  -3   0    9.09    3.19
   2  -3   0   16.56    4.23
   2   3   0    3.59    4.43
   2  -3   0   17.08    7.69
   2   3   1   85.07   13.24
   2   3   1   86.83    6.62
   2  -3   1   78.36    6.46
  -2  -3  -1   93.02    7.91
  -2   3  -1   81.80    6.35
  -2   3  -1   88.45   13.13
  -2  -3  -1   87.40    7.08
   2  -3   1   87.12    7.94
  -2  -3  -1   89.89   14.92
   2  -3   1   86.05   14.34
   2   3   2  118.45   15.55
  -2  -3  -2  113.46    8.58
  -2  -3  -2  116.49   16.66
   2  -3   2  107.62   16.06
  -2  -3  -2  102.79    7.51
  -2   3  -2  108.82   15.66
   2  -3   2  115.72    9.05
  -2   3  -2  114.66    7.81
   2  -3   2  103.22    7.54
  -2  -3  -3  330.97   14.64
  -2   3  -3  313.79   25.50
  -2  -3  -3  309.10   14.89
  -2  -3  -3  301.48   13.41
  -2  -3  -3  326.01   13.82
  -2   3  -3  324.89   13.21
   2  -3   3  324.33   22.84
   2  -3   3  306.70   14.66
  -2  -3  -3  319.95   26.63
   2   3   3  309.33   25.34
   2  -3   3  300.50   13.13
  -2  -3  -4    4.54    2.53
   2  -3   4    5.67    2.76
  -2  -3  -4    6.41    2.63
   2  -3   4    1.20    2.40
  -2  -3  -4    7.13    3.03
  -2   3  -4   -2.20    6.87
  -2   3  -4    7.73    3.39
   2   3   4    5.29    6.06
   2  -3   4    3.37    3.39
  -2  -3  -4   10.94    6.64
  -2  -3  -4    7.05    2.52
  -2  -3  -5   27.42    4.28
  -2  -3  -5   31.31    4.50
  -2  -3  -5   28.26    5.33
  -2   3  -5   33.03    9.73
   2   3   5   31.06    9.41
   2  -3   5   28.15    4.53
  -2   3  -5   34.76    4.76
  -2  -3  -5   29.92    4.80
   2  -3   5   26.39    4.40
  -2  -3  -5   16.08    5.61
   2  -3   5   19.81    7.15
   2  -3   6   -1.76    4.23
   2  -3   6   -0.25    2.10
  -2   3  -6    2.12    4.96
  -2  -3  -6    0.80    2.42
   2   3   6   -1.05    5.38
  -2  -3  -6   -2.05    2.86
  -2   3  -6    3.50    2.67
  -2   3  -6   -0.03    2.23
  -2  -3  -6   -1.65    2.05
  -2  -3  -6    0.79    4.78
   2  -3   6   -1.60    2.33
   2  -3   7   65.42    6.60
  -2   3  -7   78.01    7.46
  -2   3  -7   65.88   12.79
   2  -3   7   61.12   11.02
  -2   3  -7   73.72    6.67
   2  -3   7   64.88    6.85
  -2  -3  -7   80.35    7.87
  -2  -3  -7   78.58    7.08
   2   3   7   76.04   14.64
  -2  -3  -7   82.00   14.65
  -2  -3  -7   69.14    6.82
  -2   3  -8   63.68   14.05
  -2   3  -8   61.75    7.00
   2  -3   8   58.23    6.44
   2   3   8   59.20   13.60
  -2   3  -8   63.41    6.72
   2  -3   8   52.33   11.39
   2  -3   8   48.79    6.40
  -2  -3  -8   67.02   13.76
  -2  -3  -8   60.29    6.77
  -2  -3  -8   51.40    6.23
  -2  -3  -8   57.75    6.83
  -2   3  -9   61.17   13.94
   2   3   9   42.40   12.01
  -2   3  -9   48.61    6.11
   2  -3   9   42.94   10.42
  -2  -3  -9   56.46    6.77
  -2  -3  -9   45.56    6.03
   2  -3   9   50.91    5.61
  -2  -3  -9   58.26   13.17
   2  -3   9   37.92    4.84
  -2   3  -9   47.51    6.31
  -2  -3  -9   48.40    5.54
  -2   3 -10   45.62   12.09
  -2  -3 -10   37.55    5.83
   2  -3  10   36.22    5.17
  -2  -3 -10   41.78    6.38
  -2  -3 -10   37.60    5.37
  -2  -3 -10   38.96    5.51
  -2   3 -10   44.41    6.39
   2   3  10   53.79   12.88
  -2   3 -10   40.71    5.62
   2  -3  10   47.48   10.84
  -2  -3 -10   50.38   11.49
  -2   3 -11   67.14   14.57
   2  -3  11   55.08   11.88
  -2  -3 -11   82.83   15.93
  -2  -3 -11   71.27    7.84
   2   3  11   73.96   15.38
  -2  -3 -11   71.62    7.44
   2  -3  11   62.22    7.12
  -2  -3 -11   76.45    7.30
  -2  -3 -11   71.09    7.33
  -2   3 -11   54.66   14.35
  -2   3 -11   66.35    7.72
  -2   3 -11   76.32    7.68
  -2   3 -12   15.16    8.68
   2  -3  12   21.28    7.60
  -2   3 -12   28.42    5.11
  -2  -3 -12   25.57    4.94
   2  -3  12   16.50    4.72
  -2   3 -12   21.09    5.17
  -2  -3 -12   27.18    4.95
  -2  -3 -12   29.59    9.04
  -2  -3 -12   21.05    4.16
  -2  -3 -12   21.67    5.08
   2   3  12   31.79   10.86
  -2   3 -13  322.80   17.94
  -2   3 -13  318.07   34.32
  -2  -3 -13  326.69   16.23
   2  -3  13  385.24   17.12
  -2  -3 -13  324.45   30.84
  -2   3 -13  378.07   17.34
  -2  -3 -13  346.81   16.08
  -2  -3 -13  331.82   15.75
  -2  -3 -13  316.53   15.81
   2   3  13  358.82   33.59
  -2   3 -14  134.78   11.57
  -2  -3 -14  180.97   24.20
  -2  -3 -14  150.75   10.89
  -2   3 -14  167.05   11.67
  -2   3 -14  127.76   21.92
   2  -3  14  151.00   10.87
  -2  -3 -14  139.08   10.73
  -2  -3 -14  147.63   10.46
  -2  -3 -14  142.31   10.47
   2   3  14  134.80   21.43
  -2  -3 -15  439.18   36.30
  -2   3 -15  441.12   40.96
  -2  -3 -15  454.77   19.77
  -2   3 -15  529.05   21.47
   2  -3  15  505.17   20.43
   2   3  15  455.91   17.37
   2   3  15  480.71   40.14
  -2  -3 -15  544.62   20.03
  -2  -3 -15  509.93   19.53
  -2  -3 -15  493.65   20.19
  -2   3 -15  487.32   22.65
  -2   3 -16  163.20   13.21
   2   3  16  157.40   22.65
  -2   3 -16  183.02   12.38
  -2  -3 -16  151.31   10.89
  -2  -3 -16  164.11   10.88
  -2  -3 -16  166.05   11.41
   2  -3  16  176.73   11.71
  -2   3 -16  137.65   23.13
  -2  -3 -16  165.05   10.86
  -2  -3 -16  163.81   22.03
  -2  -3 -16  161.88   10.56
  -2   3 -17   42.77   13.17
  -2  -3 -17   48.69    6.15
  -2  -3 -17   59.05    6.76
  -2  -3 -17   67.10   14.59
  -2   3 -17   66.12    7.47
  -2   3 -17   61.44    8.17
  -2  -3 -17   55.71    6.33
  -2  -3 -17   59.51    6.08
   2  -3  17   60.98    7.00
  -2  -3 -17   63.92    6.94
  -2  -3 -17   63.10    6.79
   2   3  17   68.47   15.55
  -2   3 -18   23.00    4.85
  -2  -3 -18   27.22    4.64
   2  -3  18   14.23    4.22
  -2  -3 -18   21.61    4.54
  -2  -3 -18   19.10    4.13
  -2  -3 -18   25.97    4.74
  -2  -3 -18   21.14    3.71
  -2  -3 -18   23.63    4.62
  -2   3 -18   25.28    5.67
  -2  -3 -19   35.00    5.59
   2  -3  19   27.08    4.73
  -2   3 -19   25.33    4.62
  -2  -3 -19   27.01    4.36
  -2  -3 -19   27.06    4.46
  -2   3 -19   26.92    5.01
  -2  -3 -19   21.00    3.52
  -2  -3 -19   21.00    4.29
  -2  -3 -19   28.21    4.84
  -2   3 -19   23.03    5.31
  -2   3 -20    7.32    3.80
  -2   3 -20    4.12    2.87
  -2  -3 -20    5.03    2.57
  -2  -3 -20    3.31    2.45
   2  -3  20    3.06    2.45
  -2  -3 -20   14.23    3.52
  -2  -3 -20    4.70    2.33
  -2  -3 -20    7.09    2.79
  -2  -3 -20    5.66    2.77
  -2  -3 -21   18.02    3.47
   2  -3  21   15.53    3.50
  -2   3 -21   14.47    3.32
  -2  -3 -21   21.98    3.80
  -2  -3 -21   11.25    2.90
  -2  -3 -21   12.43    3.04
  -2   3 -21   14.52    3.76
  -2  -3 -21   16.51    3.12
  -2  -3 -22    3.60    2.08
  -2   3 -22    2.79    2.18
   2  -3  22    0.67    1.97
  -2  -3 -22   -1.26    1.48
  -2  -3 -22    1.72    1.99
  -2  -3 -22   -2.72    2.19
  -2   3 -22    3.10    2.18
   2  -3  23   18.61    2.86
  -2   3 -23   20.43    3.60
  -2  -3 -23   18.74    2.65
  -2  -3 -24   77.18    4.27
   2  -3  24   87.83    4.71
  -2  -4  21   26.71    2.64
   2   4 -21   20.68    2.36
   2  -4 -21   25.64    2.37
   2  -4 -21   23.67    2.46
   2  -4 -20    6.01    1.75
   2  -4 -20    3.69    1.76
   2   4 -19   67.18    5.86
   2  -4 -19   84.10    5.41
  -2  -4  19   81.88    5.88
   2  -4 -19   85.98    5.92
   2   4 -19   74.87    5.71
   2   4 -18    1.01    1.76
   2   4 -18   -0.01    1.86
   2  -4 -18    4.02    2.09
   2  -4 -18    6.32    2.56
   2  -4 -18    5.13    2.34
  -2  -4  18    3.45    2.32
   2  -4 -17   -1.54    2.33
   2  -4 -17   -2.47    2.25
   2   4 -17    3.75    2.21
   2  -4 -17   -2.60    2.85
  -2  -4  17    0.66    2.68
   2  -4 -16   53.89    5.62
  -2  -4  16   49.42    6.14
   2   4 -16   50.83    5.66
   2  -4 -16   45.06    5.73
   2  -4 -16   48.92    5.48
   2  -4 -15   57.68    6.78
  -2  -4  15   61.98    6.75
   2  -4 -15   58.92    6.09
   2  -4 -15   66.38    6.72
   2   4 -15   60.79    6.50
   2  -4 -14   36.41    5.49
  -2  -4  14   48.84    6.39
   2  -4 -14   34.69    4.83
   2  -4 -14   42.64    5.81
   2   4 -14   38.43    5.49
   2  -4 -13   44.20    5.77
   2  -4 -13   47.50    6.28
  -2  -4  13   47.91    6.29
   2  -4 -13   36.52    5.38
   2  -4 -13   41.50    5.76
   2   4 -13   47.25    6.18
  -2  -4  12   78.39    8.21
  -2   4  12   73.26   15.84
   2  -4 -12   83.86    7.68
   2   4 -12  104.63    8.88
   2  -4 -12  104.27    8.39
   2  -4 -12   74.63   14.93
   2  -4 -12   91.82    8.18
   2  -4 -12   87.74    8.53
   2   4 -12   77.42   16.78
   2  -4 -11   40.12    5.75
   2  -4 -11   44.24    6.14
   2  -4 -11   39.86    6.02
   2  -4 -11   40.08    6.69
   2   4 -11   49.83    6.32
  -2   4  11   35.49   11.76
  -2  -4  11   48.46    6.32
   2   4 -11   52.73   13.81
   2   4 -11   28.65   11.13
   2  -4 -11   48.82   12.28
   2  -4 -11   45.82    6.25
   2  -4 -11   51.27    6.57
   2  -4 -10   -1.44    3.34
   2  -4 -10   -1.94    3.49
  -2  -4  10   -2.07    2.88
   2  -4 -10    2.75    2.80
   2  -4 -10   -4.80    2.83
   2  -4 -10    2.35    3.27
   2   4 -10    5.27    6.57
   2   4 -10    2.82    3.44
   2   4 -10   14.14    9.86
   2  -4 -10    2.03    5.90
   2  -4 -10   -2.00    3.44
   2  -4 -10   -3.42    3.19
  -2   4  10   -5.43    6.52
   2  -4  -9   -4.58    3.96
  -2  -4   9   -1.62    2.99
   2  -4  -9    5.39    3.52
   2  -4  -9   -4.24    3.01
   2   4  -9   -2.94    6.40
   2  -4  -9    3.71    3.12
   2   4  -9    4.43    3.41
   2  -4  -9   -5.17    5.78
   2  -4  -9    1.51    2.57
   2  -4  -9   -1.14    2.73
   2  -4  -9   -0.56    2.61
  -2   4   9   -2.08    5.33
   2   4  -8   44.66   11.81
   2  -4  -8   49.22    7.08
   2  -4  -8   43.54    6.60
  -2  -4   8   53.69    6.69
   2  -4  -8   54.10    7.29
  -2   4   8   50.02   13.66
   2   4  -8   46.75    6.77
   2  -4  -8   47.70    6.79
   2  -4  -8   51.13    6.52
   2  -4  -8   55.70   13.56
   2  -4  -8   42.52    6.30
   2  -4  -8   53.14    6.37
   2  -4  -7  243.63   14.39
  -2  -4   7  180.48   25.34
   2  -4  -7  250.29   13.28
   2  -4  -7  246.36   14.65
   2   4  -7  236.38   13.64
   2  -4  -7  249.55   26.84
   2  -4  -7  240.46   14.96
  -2  -4   7  253.55   14.64
   2  -4  -7  249.10   15.10
  -2   4   7  249.75   28.20
   2   4  -7  222.72   26.06
   2  -4  -7  245.93   13.41
   2  -4  -6  217.70   12.54
  -2   4   6  223.09   12.89
   2  -4  -6  196.92   13.56
   2  -4  -6  211.20   13.15
   2  -4  -6  222.22   25.52
   2  -4  -6  193.49   13.02
  -2  -4   6  199.16   11.85
  -2  -4   6  173.81   25.03
   2   4  -6  227.63   12.58
  -2   4   6  215.10   25.61
  -2  -4   6  189.17   12.38
   2   4  -6  224.99   25.44
   2  -4  -6  222.66   14.15
  -2  -4   5   95.73    8.45
   2   4  -5   98.71   17.58
   2  -4  -5  116.09   10.35
   2   4  -5  124.12    9.53
  -2   4   5  118.62    9.39
   2  -4  -5  109.15    9.40
   2  -4  -5   98.15    9.90
  -2  -4   5   95.20   18.74
   2  -4  -5  112.14    9.66
  -2  -4   5  120.35    9.73
   2  -4  -5   98.05    8.53
   2  -4  -5  116.53   18.52
  -2   4   5  104.01   17.48
   2   4  -4   56.45   13.14
  -2   4   4   56.56    6.69
  -2  -4   4   57.36    6.98
   2  -4  -4   53.35    6.63
   2   4  -4   50.01    6.86
   2  -4  -4   62.85    7.94
  -2  -4   4   49.17   13.92
   2  -4  -4   54.69    6.52
  -2   4   4   55.00   13.39
   2  -4  -4   69.32   15.30
  -2  -4   4   69.64    7.98
   2  -4  -4   53.48    7.97
  -2  -4   3  292.85   31.15
   2  -4  -3  321.87   17.63
   2  -4  -3  331.83   17.49
  -2   4   3  319.22   15.03
  -2   4   3  300.06   29.23
  -2  -4   3  337.71   15.95
   2   4  -3  332.15   30.06
   2  -4  -3  325.53   31.42
   2   4  -3  338.59   15.23
   2  -4  -3  324.06   15.29
  -2  -4   3  306.35   16.07
   2  -4  -3  302.16   15.29
  -2   4   2   32.67   12.78
   2  -4  -2   37.69    6.49
   2  -4  -2   32.04    5.29
  -2   4   2   51.34    7.90
  -2  -4   2   29.44   10.18
   2  -4  -2   40.31    6.74
  -2  -4   2   31.43    5.32
   2   4  -2   34.17   10.95
  -2  -4   2   36.13    5.79
   2   4  -2   31.33    5.60
   2  -4  -2   41.64    8.19
   2  -4  -2   36.03   12.64
   2  -4  -1   11.62    3.40
  -2  -4   1   11.54    3.82
   2  -4  -1   15.44    5.01
   2  -4  -1   12.98   10.92
  -2  -4   1   19.80    5.67
   2  -4  -1   14.87    4.45
  -2   4   1   20.09    4.84
   2   4  -1   21.17   11.64
   2   4  -1   15.32    5.27
   2  -4  -1   17.62    4.91
  -2   4   1    7.44    6.91
  -2  -4   1   22.26   11.11
   2  -4   0  137.70   11.16
   2  -4   0  158.00   10.33
  -2  -4   0  154.72   10.69
  -2   4   0  152.05   10.38
   2  -4   0  135.46   11.25
   2   4   0  154.62   10.22
   2  -4   0  149.66   21.63
  -2  -4   0  148.69   10.81
   2   4   0  151.90   20.61
  -2  -4   0  153.02   11.65
  -2  -4   0  144.32   21.67
  -2   4   0  142.15   19.64
  -2  -4  -1   12.38    4.17
  -2  -4  -1   21.00    5.39
   2  -4   1   24.39    5.76
  -2  -4  -1   14.51    3.82
   2  -4   1   14.68    4.83
   2   4   1   15.26    4.98
  -2   4  -1   22.43   11.61
   2  -4   1   17.40    5.97
   2   4   1   25.19   10.45
  -2   4  -1   27.81    6.23
  -2  -4  -1   18.37   10.12
   2  -4   1   22.40   12.24
   2   4   2   55.38   12.67
   2  -4   2   70.38    8.31
  -2  -4  -2   61.09    7.67
   2  -4   2   44.46   12.10
   2  -4   2   66.89    7.15
  -2  -4  -2   62.79    7.34
  -2  -4  -2   66.97    7.40
  -2   4  -2   63.63   13.62
   2  -4   2   67.13    8.10
  -2   4  -2   69.12    7.23
   2   4   2   58.18    6.95
  -2  -4  -2   80.27   16.00
   2  -4   3   23.93   10.85
   2  -4   3   13.06    3.93
  -2  -4  -3   19.12    4.89
  -2  -4  -3   17.53    4.24
  -2  -4  -3   20.40   10.52
  -2  -4  -3   14.06    4.42
  -2   4  -3   17.26    8.37
   2   4   3   16.39    7.47
   2  -4   3   22.77    5.00
   2   4   3   13.21    4.72
  -2   4  -3   17.35    4.59
   2  -4   3   17.47    4.86
  -2  -4  -4  220.50   13.77
   2  -4   4  199.63   13.45
   2   4   4  229.50   12.72
  -2  -4  -4  193.12   24.83
  -2   4  -4  206.20   24.52
  -2   4  -4  222.84   12.68
  -2  -4  -4  217.45   12.84
   2  -4   4  220.75   12.59
   2  -4   4  209.81   14.05
   2  -4   4  211.11   26.26
   2   4   4  221.56   25.37
  -2  -4  -5   50.26    6.59
   2  -4   5   45.20    6.21
   2  -4   5   53.39    7.05
  -2   4  -5   50.97    6.75
   2  -4   5   53.91   14.04
   2   4   5   50.45    6.64
  -2   4  -5   57.76   14.18
   2   4   5   39.97   10.41
  -2  -4  -5   56.18    7.21
  -2  -4  -5   57.98   13.66
   2  -4   5   56.68    7.45
  -2   4  -6   82.33   16.73
   2  -4   6   73.47   15.77
   2  -4   6   71.79    7.82
  -2   4  -6   79.59    8.27
   2   4   6   80.39   15.93
  -2  -4  -6   65.09    7.87
  -2  -4  -6   93.05    8.63
   2  -4   6   78.23    8.60
   2   4   6   73.51    8.15
  -2  -4  -6   70.16   15.72
   2  -4   6   71.65    7.91
  -2  -4  -7  304.11   15.66
   2  -4   7  252.64   14.85
  -2  -4  -7  283.84   30.38
   2  -4   7  248.19   29.03
   2   4   7  277.46   29.22
   2  -4   7  268.93   14.78
  -2  -4  -7  291.61   16.46
  -2   4  -7  295.51   15.38
  -2   4  -7  284.91   30.11
  -2  -4  -8  130.58   10.49
  -2  -4  -8  137.62   10.94
   2  -4   8  127.89   10.34
  -2   4  -8  120.32   20.16
  -2  -4  -8  175.98   24.09
   2  -4   8  138.02   10.42
   2  -4   8  113.01   20.58
   2   4   8  139.37   20.81
  -2  -4  -8  135.91   11.55
  -2   4  -8  151.41   10.78
  -2  -4  -9    8.55    3.24
   2   4   9   24.95    9.91
  -2  -4  -9   18.40    8.03
   2  -4   9   12.29    3.91
  -2  -4  -9   12.09    4.37
  -2  -4  -9   19.07    4.69
   2  -4   9   14.94    4.09
  -2   4  -9   11.52    6.16
  -2   4  -9   14.97    4.67
  -2   4 -10    1.30    4.84
  -2  -4 -10    0.40    3.34
  -2  -4 -10   -0.16    3.53
  -2  -4 -10    4.92    2.69
  -2   4 -10    6.45    7.44
   2  -4  10    0.96    2.90
  -2  -4 -10   -0.36    3.06
   2  -4  10   -3.46    3.06
  -2  -4 -10    3.70    6.05
   2   4  10    2.60    6.39
  -2  -4 -10   -2.37    2.98
  -2   4 -10    2.99    3.47
  -2  -4 -11   -0.90    2.79
  -2  -4 -11   -2.24    4.22
   2  -4  11   -5.09    3.86
  -2  -4 -11   -3.12    3.02
  -2   4 -11    1.33    5.76
   2  -4  11    0.77    2.13
  -2  -4 -11    0.41    3.19
  -2  -4 -11   -3.00    5.12
  -2   4 -11    4.19    5.45
   2   4  11    8.13    6.93
  -2   4 -11   -2.13    3.22
  -2  -4 -12    5.82    3.28
  -2  -4 -12   12.37    4.70
  -2   4 -12    7.95    3.63
   2  -4  12    5.49    2.53
   2  -4  12    3.99    3.29
  -2  -4 -12    8.71    3.46
  -2  -4 -12   13.70    7.95
  -2  -4 -12    6.87    3.95
  -2   4 -12    4.34    2.80
   2   4  12   13.20    7.85
  -2  -4 -13   19.09    4.39
   2  -4  13   24.43    5.13
  -2  -4 -13   25.78    4.78
  -2  -4 -13   28.38    4.99
  -2   4 -13   20.29    4.78
  -2   4 -13   35.25    5.57
  -2  -4 -14   33.86    5.36
   2  -4  14   40.11    5.69
  -2   4 -14   42.95    5.65
  -2  -4 -14   29.37    4.94
  -2   4 -14   31.37    5.38
  -2  -4 -14   34.72    5.46
   2  -4  15   -2.04    3.19
  -2  -4 -15   -0.70    2.20
  -2  -4 -15    1.10    2.64
  -2   4 -15    2.70    2.87
  -2  -4 -15    1.02    2.38
   2   4  15    4.65    2.35
  -2  -4 -15   -1.69    2.41
   2  -4  16   31.25    4.94
  -2  -4 -16   27.05    4.28
  -2  -4 -16   29.19    4.41
  -2  -4 -16   29.71    4.77
  -2   4 -16   29.89    4.87
  -2  -4 -16   33.86    4.04
  -2  -4 -16   30.69    4.48
  -2  -4 -17   15.80    3.52
   2  -4  17   20.00    3.84
  -2  -4 -17   18.06    3.59
  -2   4 -17   23.42    4.35
  -2  -4 -17   18.57    3.43
  -2  -4 -17   17.33    3.46
  -2  -4 -18    4.59    2.35
  -2  -4 -18   -2.15    2.14
   2  -4  18    5.34    2.47
  -2   4 -18    5.52    2.61
  -2  -4 -18    4.32    2.42
  -2   4 -18    3.94    2.31
  -2  -4 -18    0.97    1.84
   2  -4  19   62.80    5.10
  -2  -4 -19   50.18    4.39
  -2  -4 -19   56.39    4.47
   2  -4  20   27.78    3.12
  -2  -4 -20   25.57    2.76
  -2  -4 -20   25.74    2.84
   2  -4  21    0.32    1.07
  -2  -4 -21    2.24    1.15
  -2  -5  16   18.44    2.29
   2  -5 -16   17.23    2.15
   2   5 -16   12.56    2.20
   2  -5 -16   15.47    1.97
   2  -5 -15   -0.73    1.51
   2  -5 -15   -1.23    1.20
  -2  -5  14   10.94    2.35
   2  -5 -14   16.37    2.53
   2  -5 -14    8.98    2.16
  -2   5  13   85.74    6.12
  -2  -5  13   86.87    6.23
   2  -5 -13   97.36    6.18
   2   5 -13   92.89    6.53
   2  -5 -13   95.56    6.04
  -2  -5  12    9.13    2.92
   2   5 -12   11.76    2.92
   2  -5 -12   11.18    2.69
   2  -5 -12   12.55    2.93
  -2   5  12   12.46    3.04
  -2  -5  11   16.82    3.42
   2   5 -11   22.32    3.98
  -2   5  11   18.99    3.52
   2  -5 -11   17.22    3.57
   2  -5 -11   21.32    3.56
   2  -5 -11   20.15    3.67
  -2  -5  10   -3.98    2.63
   2  -5 -10    5.06    2.49
   2  -5 -10   -0.99    2.49
   2   5 -10   -0.07    1.95
   2  -5 -10   -1.45    2.40
  -2   5  10   -3.89    2.70
  -2  -5   9  304.51   14.11
   2  -5  -9  324.72   14.38
  -2   5   9  346.79   14.62
   2   5  -9  346.39   14.60
   2  -5  -9  328.94   13.89
   2  -5  -9  327.01   13.67
  -2  -5   8   27.02    4.96
   2  -5  -8   20.13    3.88
   2   5  -8   14.75    3.60
   2  -5  -8   25.24    4.51
  -2  -5   8   21.93    3.50
  -2   5   8   26.86    4.36
   2  -5  -8   25.83    4.33
   2  -5  -8   19.10    4.27
   2  -5  -7    9.93    3.60
   2  -5  -7    8.35    3.03
   2  -5  -7   10.94    3.93
   2   5  -7   14.05    3.52
  -2  -5   7   10.16    3.50
  -2   5   7   11.91    3.42
   2  -5  -7    9.12    3.14
  -2  -5   7   11.75    3.28
   2  -5  -6   18.35    4.14
   2  -5  -6   27.73    4.95
   2   5  -6   13.25    3.63
   2  -5  -6   16.57    4.46
  -2   5   6   21.82    4.69
  -2  -5   6   18.95    4.16
   2  -5  -6   17.86    3.69
  -2  -5   6   19.61    4.80
  -2   5   5  411.05   16.77
  -2  -5   5  375.72   15.76
   2  -5  -5  413.21   18.02
   2   5  -5  349.44   14.92
   2  -5  -5  413.60   18.76
   2  -5  -5  402.08   16.53
   2  -5  -5  408.10   16.42
  -2  -5   5  433.92   17.37
   2   5  -5  439.40   17.34
   2  -5  -4   17.39    5.30
  -2  -5   4    2.62    2.38
   2  -5  -4   13.12    5.15
   2  -5  -4   15.14    4.65
  -2  -5   4   11.18    4.96
   2  -5  -4   16.30    5.97
  -2   5   4   19.12    4.64
   2   5  -4   10.44    3.51
  -2  -5   3   13.62    4.25
   2  -5  -3    9.72    3.72
  -2  -5   3    6.44    2.40
   2  -5  -3    8.51    4.24
   2   5  -3   15.28    3.84
  -2   5   3   14.02    4.11
   2  -5  -3   15.04    4.75
   2  -5  -2   13.91    3.93
  -2  -5   2   25.84    5.51
   2  -5  -2   11.10    4.41
   2  -5  -2   15.55    4.40
  -2  -5   2   18.45    4.22
  -2   5   2   18.22    4.80
   2   5  -2   25.02    5.33
   2  -5  -1   75.66    7.49
  -2  -5   1   69.40    7.16
   2  -5  -1   73.64    7.97
  -2  -5   1   69.55    7.74
   2   5  -1   71.56    7.51
   2  -5  -1   69.33    7.79
  -2   5   1   74.13    7.57
  -2  -5   0   48.88    7.69
   2  -5   0   39.78    6.72
  -2  -5   0   72.11    9.37
   2  -5   0   48.93    7.10
   2   5   0   68.24    8.48
  -2   5   0   57.89    7.41
  -2  -5  -1  263.02   14.38
   2  -5   1  280.77   14.11
  -2  -5  -1  261.02   14.31
   2  -5   1  276.50   15.40
   2   5   1  305.28   14.64
  -2   5  -1  278.86   14.13
   2  -5   2   63.38    8.46
   2  -5   2   40.55    7.55
  -2   5  -2   47.11    7.30
  -2  -5  -2   26.89    5.34
  -2  -5  -2   25.08    5.83
   2   5   2   67.58    8.77
   2  -5   3   71.22    7.38
  -2  -5  -3   60.40    6.80
  -2  -5  -3   58.00    7.02
   2  -5   3   51.81    6.69
  -2   5  -3   66.99    7.03
   2   5   3   73.67    7.21
  -2  -5  -4   29.91    5.44
   2  -5   4   24.15    5.02
  -2  -5  -4   28.13    5.26
   2   5   4   35.09    5.63
  -2   5  -4   26.95    4.72
   2  -5   4   33.75    5.59
  -2   5  -5  145.98    9.87
  -2  -5  -5  130.83   10.23
   2  -5   5  125.31   10.06
   2  -5   5  144.84    9.86
   2   5   5  152.29    9.97
  -2  -5  -5  125.78    9.78
  -2  -5  -6   -3.05    3.75
   2  -5   6    3.25    2.67
   2  -5   6    5.19    3.06
   2   5   6    3.31    3.07
  -2  -5  -6   -0.53    2.77
  -2   5  -6    0.27    2.55
  -2   5  -7  148.16    9.87
   2  -5   7  134.28    9.52
  -2  -5  -7  160.00   10.13
   2  -5   7  155.45    9.99
  -2  -5  -7  155.70    9.93
  -2  -5  -7  146.85   10.63
   2   5   7  166.13   10.09
  -2  -5  -8   15.45    3.76
  -2  -5  -8   13.33    4.15
   2   5   8    7.24    2.65
   2  -5   8   16.96    4.24
  -2   5  -8   14.38    3.45
  -2  -5  -8   12.72    3.93
  -2  -5  -8   11.34    3.48
   2  -5   8    6.74    2.57
  -2  -5  -9   10.83    3.73
   2  -5   9    7.25    3.40
   2  -5   9    9.86    3.02
  -2  -5  -9    7.81    2.66
  -2  -5  -9    3.50    2.99
   2   5   9    6.13    2.53
  -2   5  -9    9.38    3.12
  -2  -5 -10    1.57    2.26
   2  -5  10    4.31    2.61
   2  -5  10    0.12    1.90
  -2   5 -10    0.69    2.00
  -2  -5 -10   -0.99    2.92
  -2  -5 -10    1.11    2.46
   2   5  10    2.04    2.17
  -2   5 -11    8.78    2.80
   2  -5  11   10.70    3.11
  -2  -5 -11   10.88    3.40
  -2  -5 -11    9.84    3.04
   2   5  11   11.95    3.32
  -2  -5 -12    8.89    2.57
   2  -5  12    4.64    2.53
  -2  -5 -12    2.59    2.32
   2   5  12    7.29    2.35
  -2   5 -12    9.72    2.80
  -2  -5 -13   14.30    2.61
  -2   5 -13   11.60    2.78
   2  -5  13   11.36    2.81
  -2  -5 -13   15.27    2.62
   2   5  13   10.08    2.61
   2   5  13   13.37    2.37
  -2  -5 -13   14.76    2.93
   2  -5  14    8.79    2.27
  -2  -5 -14    6.81    1.97
  -2  -5 -14    3.57    1.55
  -2  -5 -14    7.05    1.94
   2  -5  15   14.30    2.44
  -2  -5 -15   26.51    3.03
  -2  -5 -15   27.50    3.36
   2  -5  16    8.87    1.72
  -2  -5 -16    8.40    1.66
  -2  -5 -16   10.62    1.81
   2  -6  -7   10.65    1.85
   2  -6  -7    5.41    1.30
  -2  -6   7   10.03    1.79
   2  -6  -6    8.86    1.64
  -2  -6   6   13.98    2.07
   2  -6  -6    9.43    1.82
   2  -6  -5   -2.02    1.29
   2  -6  -5    0.97    1.70
  -2  -6   5    2.53    1.32
   2  -6  -4   37.41    3.67
  -2  -6   4   32.38    3.21
   2  -6  -4   27.80    2.84
   2  -6  -3    5.21    2.08
   2  -6  -3    2.29    1.58
   2  -6  -3    5.66    2.11
  -2  -6   2    6.91    1.97
   2  -6  -2    7.69    2.07
  -2  -6   2    6.13    1.56
   2  -6  -2    5.08    2.02
   2  -6  -2    7.22    1.92
   2  -6  -1    0.26    1.63
  -2  -6   1    6.13    2.26
  -2  -6   1    2.49    1.60
   2  -6  -1    3.00    1.81
   2  -6   0   18.33    2.72
   2  -6   0   16.45    3.04
  -2  -6   0   17.97    2.56
  -2  -6   0   17.02    2.75
  -2  -6  -1   -0.89    1.36
   2  -6   1    6.25    2.47
   2  -6   1    5.82    2.25
  -2  -6  -1    5.19    2.22
  -2  -6  -1    3.47    2.02
  -2  -6  -2   12.06    2.22
   2  -6   2    9.93    2.29
   2  -6   2   16.45    2.66
  -2  -6  -2   21.19    3.42
  -2  -6  -2   12.22    2.55
  -2  -6  -2   14.78    2.68
   2  -6   3   12.86    2.39
   2  -6   3   14.28    2.59
  -2  -6  -3    9.56    2.08
  -2  -6  -3   23.09    3.33
  -2  -6  -3   12.98    2.53
  -2  -6  -3   20.19    2.77
   2  -6   4   -0.11    1.36
   2  -6   4    1.94    1.48
  -2  -6  -4   -2.23    1.49
  -2  -6  -4    0.76    1.53
   2  -6   5    2.30    1.33
  -2  -6  -5    0.27    1.38
  -2  -6  -5    2.97    1.38
   2  -6   5    3.37    1.58
   2  -6   6   -0.98    1.16
   2  -6   6   -2.75    1.47
  -2  -6  -6   -0.31    1.07
  -2  -6  -6   -2.58    1.32
  -2  -6  -7    0.95    1.34
  -2  -6  -7   -0.03    0.93
  -2  -6  -8   12.19    1.69
   3   0 -26    0.56    1.54
   3   0 -25    0.56    1.99
   3   0 -25    3.15    1.96
   3   0 -25   -1.47    1.95
   3   0 -24   -0.01    2.41
   3   0 -24    3.33    2.61
   3   0 -24    1.76    2.50
   3   0 -23   74.51    7.68
   3   0 -23   75.86    7.08
   3   0 -23   84.24    7.00
   3   0 -22    3.01    2.98
   3   0 -22    3.82    3.04
   3   0 -22   -0.40    2.94
   3   0 -22   -1.29    3.43
   3   0 -21   47.08    6.35
   3   0 -21   44.60    6.57
   3   0 -21   28.59   10.15
   3   0 -21   44.51    6.08
   3   0 -21   45.14    5.92
   3   0 -20   -1.44    3.33
   3   0 -20    2.16    4.62
   3   0 -20    1.53    2.92
   3   0 -20   -1.61    3.21
   3   0 -20    0.44    2.67
   3   0 -19   -0.41    2.84
   3   0 -19    2.27    2.91
   3   0 -19    4.22    2.67
   3   0 -19    9.79    8.13
   3   0 -19    0.01    2.48
   3   0 -19    3.27    3.43
   3   0 -18   -6.43    7.23
   3   0 -18    1.69    3.68
   3   0 -18    2.30    2.67
   3   0 -18    0.32    2.65
   3   0 -18    3.04    3.36
   3   0 -18   -1.16    2.39
   3   0 -17  642.82   23.34
   3   0 -17  643.97   24.97
   3   0 -17  603.31   21.37
   3   0 -17  585.53   41.63
   3   0 -17  614.96   20.90
   3   0 -17  602.00   21.71
   3   0 -16   -6.65    7.69
   3   0 -16    2.58    3.03
   3   0 -16   -2.38    3.23
   3   0 -16    1.25    2.27
   3   0 -16    7.19    3.00
   3   0 -16    3.14    2.70
   3   0 -15   25.27    4.95
   3   0 -15   18.88    3.95
   3   0 -15   18.60    4.27
   3   0 -15   24.04    4.14
   3   0 -15    8.56    5.39
   3   0 -15   17.72    3.39
   3   0 -14    0.67    2.30
   3   0 -14   -1.44    2.46
   3   0 -14   -3.07    2.83
   3   0 -14   -1.38    2.07
   3   0 -14   -2.29    5.52
   3   0 -14    0.37    2.30
   3   0 -13  283.93   13.07
   3   0 -13  309.89   13.47
   3   0 -13  290.41   24.51
   3   0 -13  297.89   14.51
   3   0 -13  293.77   12.77
   3   0 -13  288.96   11.96
   3   0 -12    0.74    2.31
   3   0 -12    0.56    4.45
   3   0 -12    0.19    1.94
   3   0 -11  596.25   32.32
   3   0 -11  591.92   17.92
   3   0 -10    1.86    4.01
   3   0 -10   -2.14    2.52
   3   0  -9    6.80    2.07
   3   0  -9    2.77    4.33
   3   0  -8   -1.53    1.66
   3   0  -8   -3.99    5.19
   3   0  -8   -1.84    1.95
   3   0  -7  719.40   28.05
   3   0  -6   -1.17    3.24
   3   0  -5 7034.20  120.89
   3   0  -4    3.55    2.44
   3   0  -3 9906.46  152.85
   3   0  -2   -1.15    1.45
   3   0  -1 9684.61  159.58
   3   0   0    1.06    4.02
   3   0   1  622.07   22.76
   3   0   2   -0.35    4.29
  -3   0  -2   -1.48    1.47
  -3   0  -3   85.44    5.91
  -3   0  -4   -0.34    2.60
  -3   0  -5 1450.30   36.72
  -3   0  -6   -2.98    3.17
  -3   0  -7  393.89   20.12
  -3   0  -7  379.90   17.35
  -3   0  -8   -3.20    3.60
  -3   0  -8    0.47    1.72
  -3   0  -8    2.75    3.72
  -3   0  -9 9788.14  174.28
  -3   0  -9 9467.64  158.90
  -3   0 -10    1.28    2.04
  -3   0 -10    1.61    4.47
  -3   0 -10   -1.13    2.79
  -3   0 -11    0.54    1.96
  -3   0 -11    1.31    4.12
  -3   0 -12    2.79    2.50
  -3   0 -12   -3.39    2.32
  -3   0 -12   -0.49    4.26
  -3   0 -12   -1.00    1.80
  -3   0 -12    1.63    2.09
  -3   0 -13   73.13    6.58
  -3   0 -13   77.10    7.95
  -3   0 -13   74.84    6.06
  -3   0 -13   62.92   12.39
  -3   0 -13   80.61    6.46
  -3   0 -13   74.57    6.34
  -3   0 -14    0.01    2.34
  -3   0 -14   -3.38    3.03
   3   0  14   -0.66    2.47
  -3   0 -14    2.49    2.93
  -3   0 -14    3.63    5.24
  -3   0 -14    0.39    2.05
  -3   0 -14    1.70    2.04
  -3   0 -15  445.29   18.17
  -3   0 -15  447.86   20.69
  -3   0 -15  420.95   33.51
   3   0  15  435.29   16.00
  -3   0 -15  429.26   16.36
  -3   0 -15  461.45   17.45
  -3   0 -15  429.52   17.10
  -3   0 -16   -1.17    3.17
  -3   0 -16    0.26    2.83
  -3   0 -16    0.97    2.96
  -3   0 -16    4.27    2.55
  -3   0 -16    1.23    2.50
  -3   0 -16   -0.06    4.97
  -3   0 -17   64.08   14.16
  -3   0 -17   55.52    7.73
  -3   0 -17   62.68    6.40
  -3   0 -17   62.70    7.20
  -3   0 -17   57.81    6.70
  -3   0 -17   60.38    7.00
  -3   0 -18   -0.09    2.91
  -3   0 -18   -4.17    7.42
  -3   0 -18    1.51    2.84
  -3   0 -18    3.06    3.15
  -3   0 -18   -5.25    3.61
  -3   0 -18    2.79    3.19
  -3   0 -18   -0.31    2.98
  -3   0 -19   38.84    6.95
  -3   0 -19   41.34    6.25
  -3   0 -19   28.22   10.77
  -3   0 -19   31.51    5.38
  -3   0 -19   33.22    5.33
  -3   0 -19   33.87    5.12
  -3   0 -19   44.18    6.47
  -3   0 -20   -0.12    3.03
  -3   0 -20    1.73    5.73
  -3   0 -20    2.43    3.14
  -3   0 -20   -0.50    3.40
  -3   0 -20   -1.48    2.74
  -3   0 -21  150.12   23.09
  -3   0 -21  146.10   11.87
  -3   0 -21  167.34   11.79
  -3   0 -21  166.01   11.89
  -3   0 -21  158.09   10.49
  -3   0 -22    1.21    3.27
  -3   0 -22    2.71    3.30
  -3   0 -22    0.60    2.67
  -3   0 -22   -0.24    2.45
  -3   0 -23   23.90    4.01
  -3   0 -23   28.54    5.28
  -3   0 -23   25.66    4.80
  -3   0 -23   29.77    4.78
  -3   0 -24    2.16    2.41
  -3   0 -24    1.05    2.34
  -3   0 -24   -0.82    2.51
  -3   0 -24    2.01    2.75
  -3   0 -25   10.61    2.99
  -3   0 -25    9.70    2.79
  -3   0 -25   11.14    2.76
  -3   0 -25    9.46    2.91
  -3   0 -25   17.95    3.30
  -3   0 -26    3.38    2.01
  -3   0 -26    1.37    1.59
  -3   0 -27   65.46    4.32
   3   0  27   81.64    4.48
   3  -1 -26    2.07    1.27
  -3  -1  26   -0.94    1.49
   3   1 -25    7.83    1.96
   3  -1 -25   10.76    3.05
   3  -1 -25    9.13    2.46
   3  -1 -25    8.82    2.15
  -3  -1  25   13.07    2.85
   3   1 -24  126.73    8.31
   3  -1 -24  130.83    8.24
   3  -1 -24  137.08    8.05
   3   1 -24  134.40    8.51
   3  -1 -24  124.27    7.96
   3  -1 -24  148.51    9.86
   3   1 -23   98.87    8.11
   3  -1 -23  110.00    8.39
   3  -1 -23  107.79    9.22
   3   1 -23  100.29    7.90
   3  -1 -23  106.77    7.96
   3  -1 -23  106.69    8.01
   3   1 -22   16.43    4.08
   3  -1 -22   16.23    3.91
   3  -1 -22   24.31    5.81
   3   1 -22   14.96    3.13
   3   1 -22   20.98    4.56
   3   1 -22   13.47    3.24
   3  -1 -22   21.11    5.19
   3   1 -22   16.29    4.17
   3  -1 -22   20.20    4.17
   3   1 -21    6.85    3.54
   3  -1 -21    5.82    2.68
   3   1 -21    4.47    2.69
   3  -1 -21    5.14    3.66
   3   1 -21    7.56    3.51
   3  -1 -21    5.25    3.19
   3   1 -21    0.99    2.88
   3  -1 -21    3.36    2.86
   3   1 -21    0.37    3.06
   3   1 -20   42.54   11.16
   3  -1 -20   38.04   11.07
   3   1 -20   57.22    6.69
   3   1 -20   62.66    7.35
   3  -1 -20   65.22    6.81
   3   1 -20   51.28    6.32
   3  -1 -20   53.91    6.72
   3  -1 -20   62.72    8.45
   3  -1 -20   57.38    7.04
   3   1 -20   69.37    7.81
   3   1 -20   54.47    6.88
   3  -1 -19   -1.94    5.83
   3  -1 -19    1.83    3.40
   3   1 -19    1.27    2.21
   3  -1 -19    4.79    4.36
   3   1 -19    3.28    2.97
   3  -1 -19    3.64    2.93
   3   1 -19    1.91    3.44
   3  -1 -19    4.15    2.76
   3   1 -19    9.18    4.14
   3   1 -19   -0.08    2.88
   3  -1 -18    0.95    3.16
   3   1 -18    2.66    3.29
   3   1 -18   -0.36    2.48
   3  -1 -18   10.00    4.65
   3   1 -18   -2.14    3.02
   3  -1 -18    4.64    6.31
   3   1 -18    7.79    5.51
   3  -1 -18   -0.01    2.88
   3   1 -18    4.31    3.25
   3  -1 -18    2.61    2.48
   3   1 -18    0.63    3.18
   3   1 -17   16.33    4.09
   3  -1 -17   17.75    4.33
   3   1 -17   25.52    5.17
   3  -1 -17   24.98    4.53
   3   1 -17   27.29    5.76
   3   1 -17   12.94    6.80
   3  -1 -17   24.39    9.08
   3   1 -17   18.25    4.29
   3  -1 -17   27.16    4.86
   3   1 -17   25.47    4.74
   3  -1 -17   18.49    5.28
   3   1 -16   50.45    6.99
   3  -1 -16   41.41    5.65
   3   1 -16   57.79    7.22
   3   1 -16   46.97    6.02
   3   1 -16   42.65   11.45
   3  -1 -16   46.77    6.57
   3   1 -16   45.06    6.11
   3  -1 -16   44.09    5.35
   3   1 -16   53.08    6.39
   3   1 -16   62.23    6.59
   3  -1 -16   51.60    5.24
   3  -1 -16   54.10   13.04
   3  -1 -16   48.37    5.52
   3  -1 -15   34.01    5.27
   3   1 -15   33.81    5.38
   3  -1 -15   34.21    5.07
   3   1 -15   33.79    5.56
   3   1 -15   18.54    7.87
   3  -1 -15   38.84    6.19
   3   1 -15   38.81    5.37
   3  -1 -15   35.17    4.93
   3   1 -15   29.35    4.92
   3  -1 -15   37.29   10.28
   3   1 -15   26.03    4.56
   3  -1 -15   37.70    4.77
   3   1 -15   46.07    5.73
   3  -1 -14    6.04    2.49
   3   1 -14   12.06    3.30
   3  -1 -14    4.19    2.27
   3   1 -14    8.84    5.59
   3  -1 -14    6.15    2.35
   3  -1 -14    5.94    2.24
   3  -1 -14    8.99    7.49
   3   1 -14   10.63    3.50
   3  -1 -14    7.69    2.82
   3  -1 -14    4.72    5.21
   3   1 -14   12.00    3.32
   3  -1 -14   11.23    3.08
   3   1 -14    8.57    3.98
   3   1 -14    4.52    2.32
   3   1 -13    1.11    3.11
   3  -1 -13    1.24    1.81
   3  -1 -13    2.42    4.43
   3  -1 -13   -1.31    3.28
   3  -1 -13    1.10    1.78
   3  -1 -13    2.52    2.25
   3  -1 -13    6.12    6.24
   3   1 -13    1.99    2.01
   3  -1 -13    1.45    2.21
   3   1 -13    1.33    2.04
   3   1 -13   -1.45    5.44
   3   1 -13    3.29    2.99
   3  -1 -13    2.10    2.76
   3  -1 -12  151.85   15.74
   3   1 -12  132.15   16.86
   3  -1 -12  144.35   10.00
   3  -1 -12  146.24   17.09
   3   1 -12  164.73   10.45
   3   1 -12  140.78    8.49
   3  -1 -12  142.35    7.91
   3   1 -12  135.68    8.90
   3  -1 -12  151.61    8.54
   3  -1 -12  148.41    8.78
   3   1 -12  138.44    8.29
   3  -1 -11  496.34   29.83
   3  -1 -11  492.03   16.33
   3   1 -11  493.12   31.65
   3  -1 -11  491.02   28.06
   3   1 -11  487.06   15.71
   3  -1 -10   13.56    2.83
   3  -1 -10   18.61    6.44
   3  -1 -10   21.26    6.97
   3   1 -10   17.97    3.20
   3   1 -10   15.46    6.13
   3  -1  -9   95.41    6.02
   3  -1  -9   89.61   10.95
   3  -1  -9   91.67   11.35
   3   1  -9   87.90    5.81
  -3  -1   9   98.67    7.76
   3   1  -9   93.53   12.50
  -3  -1   8   80.31    8.02
   3   1  -8   98.62   12.34
   3  -1  -8   92.80   10.70
   3  -1  -8  100.71    5.94
   3  -1  -8  105.57   11.63
   3   1  -8   94.75    5.65
  -3  -1   7  103.87    9.49
   3  -1  -7  121.73    6.26
   3   1  -7  121.82   12.96
   3  -1  -7  110.17   11.27
   3   1  -7  133.34   12.27
   3   1  -7  122.59    5.94
   3  -1  -7  126.00   12.62
   3   1  -6   29.68    5.93
  -3  -1   6   22.06    4.67
   3   1  -6   24.79    6.05
   3  -1  -6   20.99    4.99
   3  -1  -6   17.92    4.20
   3  -1  -5  198.68   13.04
   3   1  -5  210.37   13.17
  -3  -1   5  192.25   12.72
   3  -1  -5  197.08   14.11
   3  -1  -4 1347.11   35.82
  -3  -1   4 1339.35   37.51
   3  -1  -4 1348.38   37.86
   3   1  -4 1353.82   35.79
   3  -1  -3   95.45    8.11
   3   1  -3  111.09    8.43
  -3  -1   3  103.72    9.65
   3  -1  -2    0.91    4.66
   3  -1  -2    0.56    2.89
  -3  -1   2    0.11    3.96
   3   1  -2    0.59    2.54
  -3   1   2   -1.02    2.83
   3  -1  -1  195.61   14.89
  -3  -1   1  192.81   12.96
   3  -1  -1  180.32   10.33
   3   1  -1  199.78   10.23
  -3   1   1  180.23   10.16
  -3  -1   0  201.56   11.24
   3   1   0  209.14   10.40
  -3   1   0  181.82    9.98
   3  -1   0  176.74   10.32
  -3  -1   0  193.00   13.59
   3  -1   0  179.64   14.58
   3  -1   1   54.42    8.52
  -3  -1  -1   65.59    8.09
  -3   1  -1   56.20    5.84
  -3  -1  -1   69.49    6.71
   3   1   1   57.76    5.31
   3   1   1   61.25    6.34
  -3  -1  -2  119.16    9.11
  -3  -1  -2  119.95   11.44
   3   1   2  122.22    7.83
   3  -1   2  116.30   12.65
   3   1   2  126.50    8.89
  -3   1  -2  106.49    8.32
  -3  -1  -3  440.49   21.91
   3  -1   3  439.95   23.44
  -3  -1  -3  433.71   18.15
  -3  -1  -4  106.12   11.46
  -3  -1  -4  107.58    9.24
  -3  -1  -4  105.62    9.35
  -3   1  -4   95.07    8.87
  -3  -1  -5  182.66   13.19
  -3  -1  -5  170.10   14.24
  -3  -1  -5  177.50   12.48
  -3   1  -5  186.90   13.17
  -3   1  -6   39.29    7.09
  -3  -1  -6   50.68    7.69
  -3  -1  -6   49.03    8.53
  -3  -1  -6   46.08    6.73
  -3   1  -6   50.90    7.93
  -3   1  -7  273.23   18.85
  -3  -1  -7  258.35    9.57
  -3  -1  -7  282.44   18.21
  -3   1  -7  257.85    9.22
  -3  -1  -7  282.77   17.55
  -3  -1  -7  278.30   18.91
  -3  -1  -8  172.44   15.26
  -3   1  -8  167.93   16.60
  -3  -1  -8  180.89   14.77
  -3  -1  -8  184.77   16.22
  -3  -1  -8  170.27    7.91
  -3   1  -8  154.42    7.51
  -3  -1  -9   64.04   10.45
  -3  -1  -9   60.69   10.03
  -3   1  -9   62.09   11.26
  -3  -1  -9   68.35    5.09
  -3  -1  -9   66.99   10.02
  -3   1  -9   57.89    5.01
  -3  -1 -10   15.18    3.05
  -3  -1 -10   15.47    6.20
  -3   1 -10   18.76    3.32
  -3  -1 -10   14.14    5.49
  -3  -1 -10   12.72    5.70
  -3   1 -10   14.50    6.04
  -3  -1 -11   27.48    7.70
  -3  -1 -11   34.17    4.33
  -3  -1 -11   37.80    9.31
  -3   1 -11   36.27    9.91
  -3  -1 -11   36.46    8.48
  -3   1 -11   36.50    4.34
  -3  -1 -12  150.55    9.05
  -3  -1 -12  150.40   16.47
  -3  -1 -12  156.18   11.09
  -3   1 -12  152.75    9.84
  -3   1 -12  158.82    9.06
  -3   1 -12  143.58    8.99
  -3   1 -12  137.09    8.50
  -3  -1 -12  155.40   17.64
  -3  -1 -12  155.61    8.38
  -3  -1 -12  140.05    8.43
  -3   1 -12  163.26   19.49
  -3  -1 -13   12.86    3.25
  -3   1 -13    7.16    6.33
  -3  -1 -13   14.84    4.58
  -3   1 -13   16.35    4.54
  -3  -1 -13   19.11    7.23
   3  -1  13   11.25    2.96
  -3  -1 -13   14.64    3.39
   3   1  13   14.85    3.27
  -3  -1 -13   12.71    7.45
  -3   1 -13    9.42    2.94
  -3   1 -13   11.62    3.50
  -3  -1 -13    9.45    2.88
  -3   1 -13   15.30    3.79
  -3   1 -13   10.62    3.14
   3  -1  14  129.19    8.42
  -3  -1 -14  138.59    9.39
  -3  -1 -14  132.66   17.66
  -3   1 -14  129.22   10.11
  -3  -1 -14  141.67   18.83
  -3   1 -14  127.92    8.81
   3   1  14  122.56    8.09
  -3  -1 -14  125.26    8.36
  -3   1 -14  132.71   19.22
  -3   1 -14  136.70    9.84
  -3  -1 -14  128.33    7.98
  -3  -1 -14  139.27    9.10
  -3  -1 -14  129.47    8.71
  -3  -1 -14  142.70   11.45
  -3   1 -14  115.37    9.21
  -3  -1 -15   60.08    6.78
  -3   1 -15   56.49    6.92
  -3  -1 -15   61.70    7.81
  -3   1 -15   51.23   12.89
  -3   1 -15   58.55    7.05
  -3   1 -15   56.67    7.36
   3  -1  15   55.32    5.87
   3   1  15   53.29    5.81
  -3   1 -15   59.28    6.93
  -3  -1 -15   54.69    5.97
  -3  -1 -15   61.27    5.87
  -3   1 -15   54.90    6.07
  -3  -1 -15   60.08    6.30
  -3  -1 -15   57.67   13.50
  -3  -1 -15   57.03    6.29
  -3   1 -16  188.84   12.79
  -3  -1 -16  197.44   12.03
  -3   1 -16  184.46   24.05
   3  -1  16  176.58   10.08
   3   1  16  179.64   10.10
  -3   1 -16  190.75   11.41
  -3  -1 -16  182.07   13.47
  -3  -1 -16  179.31   10.66
  -3   1 -16  179.90   12.69
  -3  -1 -16  194.96   10.26
  -3  -1 -16  190.55   11.29
  -3  -1 -16  195.43   11.44
  -3  -1 -16  177.27   23.29
  -3   1 -16  182.89   12.57
  -3  -1 -17  390.29   15.21
  -3   1 -17  396.61   18.88
  -3  -1 -17  372.13   17.35
  -3   1 -17  363.34   34.39
  -3   1 -17  368.63   16.85
  -3  -1 -17  367.89   33.48
  -3  -1 -17  409.87   16.62
  -3  -1 -17  425.92   17.19
  -3  -1 -17  419.02   17.71
  -3   1 -17  380.37   18.74
  -3  -1 -17  419.67   20.78
  -3   1 -17  390.88   18.85
  -3  -1 -18  449.70   19.15
  -3   1 -18  444.25   20.05
  -3  -1 -18  454.71   21.72
  -3   1 -18  416.35   37.06
  -3  -1 -18  344.76   16.00
  -3  -1 -18  398.17   36.92
  -3   1 -18  458.85   20.10
  -3  -1 -18  420.83   15.77
  -3  -1 -18  440.27   18.07
  -3  -1 -18  462.26   18.86
  -3   1 -19  159.81   12.07
  -3   1 -19  176.66   13.06
  -3   1 -19  177.62   24.38
  -3   1 -19  200.27   12.43
  -3  -1 -19  181.48   11.52
  -3  -1 -19  186.09   24.67
  -3  -1 -19  185.49   10.06
  -3  -1 -19  180.77   11.77
  -3   1 -19  186.20   13.09
  -3  -1 -19  198.29   12.04
  -3  -1 -19  192.44   14.44
  -3  -1 -19  192.03   12.55
  -3   1 -20   -1.45    3.60
  -3   1 -20    1.85    2.93
  -3   1 -20   -1.38    2.95
  -3  -1 -20    1.56    2.94
  -3  -1 -20    4.47    7.11
  -3  -1 -20    7.35    2.96
  -3   1 -20    4.64    3.00
  -3  -1 -20    4.15    3.15
  -3  -1 -20    3.07    3.34
  -3  -1 -20   -4.51    3.72
  -3   1 -20   13.05    9.98
  -3  -1 -21   20.45    4.51
  -3   1 -21   28.49    5.33
  -3  -1 -21   20.39    5.20
  -3   1 -21   18.57    4.66
  -3  -1 -21   21.78    4.72
  -3   1 -21   19.24    5.16
  -3   1 -21   22.23    4.69
  -3  -1 -21   20.87    4.75
  -3  -1 -21   21.03    4.22
  -3  -1 -21   21.81    4.58
  -3   1 -22   18.72    4.36
  -3  -1 -22   29.23    6.09
  -3   1 -22   29.49    5.45
  -3   1 -22   24.01    4.65
  -3   1 -22   25.49    4.79
  -3  -1 -22   24.75    4.51
  -3  -1 -22   22.96    4.35
  -3  -1 -22   22.39    4.80
  -3   1 -23   21.73    4.15
  -3  -1 -23   19.53    3.94
  -3  -1 -23   22.69    5.01
  -3   1 -23   20.68    4.15
  -3  -1 -23   27.28    4.60
  -3   1 -23   24.31    4.35
  -3  -1 -23   20.11    3.70
  -3   1 -23   21.91    5.05
  -3   1 -23   17.88    4.44
  -3  -1 -24   12.89    3.08
  -3   1 -24   10.95    3.23
  -3  -1 -24   15.10    3.73
  -3  -1 -24   13.79    3.32
  -3   1 -24    8.41    2.67
  -3   1 -24   15.42    3.32
  -3  -1 -24   12.13    2.68
  -3   1 -24   22.10    4.68
  -3   1 -25  131.80    8.47
  -3   1 -25  108.13    7.06
  -3  -1 -25  115.27    7.23
  -3   1 -25   93.91    6.06
  -3  -1 -25  119.54    8.42
  -3  -1 -25  116.98    6.94
   3  -1  25  137.07    7.59
  -3  -1 -25  112.91    6.61
  -3  -1 -26   14.13    2.74
   3  -1  26   10.68    2.23
  -3   1 -26   13.08    2.70
  -3  -1 -26   12.30    2.22
  -3  -1 -27   10.08    2.09
  -3  -2  25   22.06    2.78
   3  -2 -25   23.00    2.86
   3  -2 -25   20.56    2.47
   3  -2 -24    7.45    2.67
  -3  -2  24   12.94    2.82
   3  -2 -24   10.98    2.69
   3  -2 -24   11.28    2.29
   3   2 -23   -0.64    1.83
   3  -2 -23   -1.55    3.00
   3  -2 -23    0.71    2.24
   3   2 -23    1.99    1.72
   3  -2 -23    3.09    2.00
   3  -2 -23    3.93    2.20
  -3  -2  23    2.00    2.10
   3  -2 -22   35.40    4.73
   3  -2 -22   44.69    6.19
   3   2 -22   32.49    4.37
  -3  -2  22   41.24    5.16
   3   2 -22   41.38    5.53
   3  -2 -22   36.18    4.83
   3  -2 -22   33.78    4.39
   3   2 -21   12.76    3.86
  -3  -2  21    9.18    3.16
   3  -2 -21   21.77    4.31
   3  -2 -21   14.09    3.62
   3  -2 -21   15.89    4.52
   3  -2 -21    9.00    3.05
   3   2 -21   16.65    3.87
   3   2 -21   15.37    4.29
   3  -2 -20   98.95   10.09
   3   2 -20  103.97    9.49
   3  -2 -20   96.69    8.41
  -3  -2  20   96.82    8.67
   3   2 -20   97.65    9.34
   3   2 -20  101.02    8.71
   3  -2 -20   94.84    7.75
   3  -2 -20   99.56    8.33
  -3  -2  19    9.61    3.81
   3  -2 -19   14.80    4.96
   3   2 -19   14.96    4.27
   3  -2 -19   15.57    3.90
   3   2 -19   13.64    6.97
   3  -2 -19    7.94    4.49
   3  -2 -19   20.26    4.70
   3   2 -19   12.43    4.45
   3  -2 -19   15.42    4.04
   3  -2 -18    1.43    2.40
   3   2 -18   -0.26    3.25
   3  -2 -18    0.34    2.67
   3   2 -18   -3.11    2.71
   3   2 -18    2.98    7.60
   3  -2 -18   -4.49    3.89
   3   2 -18    2.56    3.22
   3  -2 -18    2.30    3.32
   3  -2 -18   -2.09    5.82
   3   2 -18   -2.00    3.46
   3   2 -17   14.51    5.29
   3  -2 -17    7.85    3.95
   3   2 -17    2.00    4.77
   3  -2 -17   11.92    4.47
   3  -2 -17    5.22    3.57
   3  -2 -17    8.70    3.27
   3  -2 -17   12.96    8.01
   3   2 -17   10.56    3.55
   3  -2 -17    6.57    3.38
   3  -2 -17    8.77    6.91
   3   2 -17   11.68    4.29
   3   2 -16   51.28    6.65
   3  -2 -16   42.40   10.87
   3   2 -16   38.83   12.83
   3  -2 -16   40.87    6.41
   3  -2 -16   44.56    5.68
   3   2 -16   57.34    6.87
   3  -2 -16   54.44    7.49
   3  -2 -16   52.16    6.64
   3  -2 -16   49.51    6.35
   3   2 -16   56.40    7.84
   3  -2 -16   45.50   11.86
   3  -2 -15   17.29    4.72
   3  -2 -15   15.16    4.16
   3  -2 -15   15.99    7.62
   3  -2 -15   14.60    3.81
   3   2 -15   17.63    4.25
   3  -2 -15   13.71    3.88
   3  -2 -15   18.56    4.67
   3  -2 -15   18.55    9.17
   3   2 -15   12.01    4.23
   3   2 -15    9.26    7.52
   3   2 -15   18.00    4.07
   3  -2 -14    2.53    2.17
   3  -2 -14   -0.04    2.69
   3  -2 -14    1.80    3.63
   3   2 -14    2.27    3.49
   3   2 -14   -1.58    5.52
   3  -2 -14    5.93    5.49
   3   2 -14    1.19    2.69
   3  -2 -14   -1.44    4.65
   3  -2 -14   -1.89    2.97
   3  -2 -14    3.71    2.67
   3   2 -14    0.60    2.91
   3  -2 -13   22.19    3.44
   3  -2 -13   18.53    4.54
   3  -2 -13   26.83    8.19
   3  -2 -13   27.62    5.22
   3   2 -13   16.00    7.84
   3   2 -13   15.69    3.86
   3  -2 -13   24.19    4.48
   3  -2 -13   17.81    9.12
   3   2 -13   27.18    6.12
   3   2 -13   22.72    4.51
   3  -2 -13   25.12    4.92
   3  -2 -12  176.08   11.59
   3  -2 -12  172.89   10.14
   3   2 -12  166.64   21.00
   3  -2 -12  170.55   20.16
   3  -2 -12  149.90   17.69
   3  -2 -12  176.14   11.65
   3   2 -12  180.05   10.17
   3   2 -12  174.13   10.49
   3  -2 -12  156.66    8.86
   3  -2 -12  183.35   10.21
   3   2 -12  169.11   12.42
   3   2 -11   53.32    6.66
   3  -2 -11   51.17    5.22
   3  -2 -11   48.79   10.69
   3  -2 -11   47.74    6.20
   3  -2 -11   50.58    6.11
   3   2 -11   51.66    5.79
   3   2 -11   52.73    5.38
   3  -2 -11   49.25    4.89
   3  -2 -11   43.59    9.70
   3  -2 -11   54.20    5.69
   3   2 -11   52.37   12.21
   3   2 -10   87.23   13.82
   3   2 -10   91.44    7.16
   3  -2 -10   97.47    7.24
   3  -2 -10  108.43    8.33
   3  -2 -10  100.37   13.36
   3  -2 -10   99.49    6.84
   3   2 -10   87.39   14.89
   3  -2 -10   92.40   14.73
   3  -2 -10   96.49    8.27
   3   2 -10   89.64    8.38
   3   2 -10   87.53    6.83
   3  -2 -10   90.75    7.09
   3   2  -9   28.90    7.94
   3  -2  -9   24.63    3.59
  -3  -2   9   24.99    3.83
   3  -2  -9   27.58    4.62
   3  -2  -9   28.00    4.55
   3  -2  -9   22.36    8.09
   3  -2  -9   16.88    6.63
   3   2  -9   23.03    8.68
   3  -2  -9   28.37    3.86
   3   2  -9   26.41    5.20
   3   2  -9   24.83    4.08
   3  -2  -8    2.79    1.71
   3   2  -8    1.91    4.43
   3   2  -8    3.73    1.88
  -3  -2   8    6.24    4.20
   3  -2  -8    0.34    3.53
   3   2  -7   39.82    8.50
   3  -2  -7   32.36    3.95
  -3   2   7   38.67    8.68
   3  -2  -7   35.75    8.01
  -3  -2   7   30.69    6.36
   3   2  -7   30.13    3.69
   3   2  -6    7.94    4.95
   3  -2  -6   14.48    2.94
  -3  -2   6   13.77    5.64
   3   2  -6   13.57    2.88
   3  -2  -6   13.57    6.48
  -3   2   6    6.35    4.71
   3   2  -5  134.58    6.96
   3  -2  -5  128.21    6.96
   3  -2  -5  133.81   13.73
  -3  -2   5  135.28   13.89
  -3   2   5  139.09   14.50
   3   2  -5  123.50   13.06
   3   2  -4   98.92   11.04
  -3  -2   4   92.71   11.86
   3  -2  -4   96.22    5.98
   3   2  -4   93.32    5.62
   3  -2  -4   98.79   11.90
  -3   2   4   82.90   11.18
  -3  -2   3    3.45    4.21
   3  -2  -3    0.86    1.62
   3  -2  -3    5.14    4.24
  -3   2   3    2.44    4.47
   3   2  -3   -0.52    3.76
   3   2  -3    2.28    1.59
   3  -2  -2   22.21    3.03
  -3  -2   2   25.80    7.12
   3   2  -2   24.68    5.94
  -3   2   2   25.00    6.08
   3   2  -2   22.54    2.84
   3  -2  -2   21.43    5.81
   3   2  -1   74.84    9.40
   3  -2  -1   60.96    4.73
  -3  -2   1   79.74   11.54
   3   2  -1   68.43    4.66
   3  -2  -1   69.96   11.15
  -3   2   1   61.08    9.39
   3  -2  -1   69.93    9.86
   3  -2   0  408.48   24.94
   3   2   0  430.62   22.05
   3   2   0  402.40   11.66
  -3  -2   0  421.57   24.08
   3  -2   0  354.60   21.07
  -3   2   0  372.94   11.69
  -3   2   0  379.79   21.86
  -3  -2   0  416.50   25.64
  -3  -2  -1  978.67   40.75
  -3  -2  -1  946.33   20.96
   3   2   1 1014.45   35.14
  -3  -2  -1  980.84   37.66
   3  -2   1  907.82   39.24
  -3   2  -1  841.43   19.92
  -3   2  -1  870.27   33.78
   3  -2   2   10.82    6.00
  -3  -2  -2    9.85    2.14
  -3  -2  -2   13.62    6.43
  -3   2  -2    5.75    5.18
  -3   2  -2    8.86    1.84
  -3  -2  -2    7.76    5.46
   3   2   2   11.82    4.32
  -3   2  -3  252.03    9.46
  -3  -2  -3  310.12   20.43
   3  -2   3  277.87   21.12
  -3  -2  -3  254.56    9.86
  -3  -2  -3  281.04   22.60
   3   2   3  280.80   18.81
  -3   2  -3  252.88   17.87
  -3   2  -4    3.37    4.05
  -3   2  -4    7.14    2.22
   3  -2   4    6.85    4.62
  -3  -2  -4    9.00    6.52
  -3  -2  -4    8.25    4.69
  -3  -2  -4    9.55    2.48
   3   2   4    6.53    4.84
  -3   2  -5   78.40   10.91
   3  -2   5   86.47   13.11
  -3  -2  -5   91.96   13.35
  -3  -2  -5   90.96    5.85
  -3  -2  -5   93.41   12.19
  -3   2  -5   74.89    5.48
   3   2   5   88.54   11.54
   3  -2   6   25.63    7.56
  -3  -2  -6   26.49    8.93
  -3  -2  -6   21.56    3.34
  -3   2  -6   26.17    3.49
  -3   2  -6   28.96    8.38
  -3  -2  -6   26.91    7.30
   3   2   6   25.95    7.51
  -3   2  -7    2.58    4.61
  -3  -2  -7    4.72    2.27
   3  -2   7    7.09    5.28
   3   2   7    4.21    5.38
  -3  -2  -7    0.52    5.68
  -3   2  -7    1.00    2.00
  -3  -2  -7    6.43    5.27
  -3  -2  -8   86.53   13.70
  -3  -2  -8   99.68   13.98
  -3   2  -8   85.20   12.90
  -3  -2  -8   84.77    6.57
  -3   2  -8   86.28    6.42
  -3   2  -9  206.46   22.09
  -3  -2  -9  209.33   20.15
  -3  -2  -9  209.50   10.41
   3  -2   9  195.01   10.14
  -3   2  -9  199.78    9.99
  -3   2  -9  191.21   10.56
  -3  -2  -9  203.92   10.97
  -3  -2  -9  206.86   10.07
  -3  -2  -9  213.69   20.68
  -3  -2  -9  201.97   20.76
  -3   2  -9  218.96   21.24
  -3  -2  -9  184.58   10.18
  -3  -2 -10    9.21    2.82
  -3  -2 -10    8.65    2.88
  -3  -2 -10    8.19    5.76
  -3  -2 -10   14.99    3.22
  -3   2 -10   13.30    3.05
  -3  -2 -10    9.27    3.13
   3  -2  10   10.68    3.02
  -3   2 -10   10.06    2.60
  -3  -2 -10    8.13    2.50
  -3  -2 -10   17.33    7.42
  -3   2 -10   10.95    6.65
  -3   2 -10   10.74    3.33
  -3  -2 -11  151.51    9.44
  -3   2 -11  161.60   20.74
  -3  -2 -11  164.11   18.65
  -3  -2 -11  146.94   10.68
  -3   2 -11  158.17    9.66
   3  -2  11  152.68    9.37
  -3   2 -11  145.77    9.28
  -3  -2 -11  156.80    9.20
  -3  -2 -11  144.58   18.75
  -3   2 -11  144.25    9.98
  -3  -2 -11  151.46    8.97
  -3  -2 -12   13.98    3.29
  -3  -2 -12    1.93    4.36
  -3  -2 -12   12.74    3.42
  -3  -2 -12   18.54    4.30
   3  -2  12   16.23    3.35
  -3  -2 -12   15.69    7.40
  -3   2 -12   14.52    3.80
  -3  -2 -12    9.84    2.48
  -3   2 -12   12.97    7.75
  -3   2 -12   12.64    3.61
  -3   2 -12   10.07    3.61
  -3  -2 -13   32.58    4.43
  -3  -2 -13   37.14    5.23
  -3   2 -13   40.82    6.53
  -3  -2 -13   39.48    6.14
   3  -2  13   37.36    5.16
  -3   2 -13   39.43   12.29
  -3  -2 -13   39.22   11.08
  -3   2 -13   33.01    5.05
   3   2  13   38.27    5.53
  -3  -2 -13   32.41    4.61
  -3  -2 -13   40.20   11.72
  -3   2 -13   44.91    6.02
  -3  -2 -14  449.61   33.99
  -3  -2 -14  456.29   18.44
  -3   2 -14  446.71   37.81
  -3  -2 -14  461.27   20.32
  -3   2 -14  438.45   19.81
  -3   2 -14  434.50   18.16
   3   2  14  439.89   17.22
  -3  -2 -14  459.48   17.56
  -3  -2 -14  454.22   36.03
  -3  -2 -14  447.22   16.95
   3  -2  14  435.22   17.10
  -3   2 -14  489.61   19.08
  -3   2 -15   43.90   12.82
  -3  -2 -15   46.99    6.17
  -3  -2 -15   51.43    7.08
  -3   2 -15   50.28    7.47
   3  -2  15   51.59    5.72
  -3  -2 -15   49.72   12.01
  -3   2 -15   49.25    6.39
  -3   2 -15   52.50    6.69
   3   2  15   42.75    5.56
  -3  -2 -15   48.71    5.49
  -3  -2 -15   53.10    6.18
  -3  -2 -15   46.92   11.07
  -3  -2 -15   46.51    6.00
  -3   2 -16   55.79   13.81
  -3  -2 -16   53.20    7.29
  -3  -2 -16   31.66    9.67
   3   2  16   54.11    5.87
  -3  -2 -16   40.57   10.38
  -3  -2 -16   54.77    6.08
  -3   2 -16   63.26    7.66
  -3   2 -16   47.59    6.51
  -3  -2 -16   51.86    6.77
  -3  -2 -16   57.73    6.38
  -3  -2 -16   57.43    6.64
  -3   2 -16   54.72    7.57
  -3  -2 -16   52.89    6.06
  -3  -2 -17   54.22    7.73
  -3  -2 -17   65.19    7.44
  -3  -2 -17   54.08   14.27
  -3   2 -17   51.29    7.04
  -3   2 -17   58.45   14.69
  -3  -2 -17   45.12   11.77
   3   2  17   57.88    5.74
  -3   2 -17   58.62    6.94
  -3  -2 -17   68.69    7.09
  -3  -2 -17   65.51    7.36
  -3  -2 -17   65.80    6.42
  -3  -2 -17   61.12    6.52
  -3   2 -17   65.27    7.76
  -3   2 -17   55.72    7.89
  -3   2 -18  120.24   10.70
  -3  -2 -18  129.93   11.10
  -3   2 -18  110.12   10.46
  -3   2 -18  102.80   19.85
  -3  -2 -18  109.93    8.23
  -3  -2 -18  117.42    9.21
  -3  -2 -18  117.89    9.85
  -3  -2 -18  125.57    9.06
  -3  -2 -18  124.59   10.02
  -3   2 -18  124.91   10.37
  -3  -2 -18  107.87   19.84
  -3   2 -19   15.90    4.83
  -3  -2 -19   14.13    3.99
  -3  -2 -19   19.04    9.11
  -3  -2 -19    6.13    3.81
  -3   2 -19   11.29    4.23
  -3   2 -19   12.02    4.45
  -3   2 -19   -6.34    8.15
  -3  -2 -19    2.53    2.62
  -3  -2 -19    9.88    2.88
  -3  -2 -19    7.05    3.38
  -3  -2 -19    9.27    4.15
   3  -2  20   62.94    6.77
  -3  -2 -20   55.32    7.59
  -3  -2 -20   64.16    7.05
  -3  -2 -20   59.70    6.41
  -3   2 -20   66.36    7.92
  -3  -2 -20   65.27    5.88
  -3  -2 -20   61.29    6.62
  -3  -2 -20   66.30    7.28
  -3   2 -20   64.18    8.38
   3  -2  21   27.58    4.90
  -3  -2 -21   20.40    4.16
  -3   2 -21   21.09    4.44
  -3  -2 -21   22.32    4.85
  -3   2 -21   23.65    5.46
  -3  -2 -21   18.12    3.29
  -3  -2 -21   21.10    4.10
  -3  -2 -21   25.82    5.37
  -3  -2 -21   24.98    4.65
  -3  -2 -21   17.34    3.77
  -3   2 -22    4.92    2.57
   3  -2  22    1.06    2.49
  -3  -2 -22    0.49    3.03
  -3  -2 -22   -0.33    1.89
  -3   2 -22    4.91    3.39
  -3  -2 -22    6.16    2.70
  -3  -2 -22    3.72    2.39
  -3  -2 -22    4.42    3.03
  -3  -2 -22    2.80    2.46
  -3  -2 -23    9.63    3.03
  -3   2 -23   14.47    3.39
   3  -2  23   13.76    3.38
  -3   2 -23    9.76    3.26
  -3  -2 -23   15.67    3.68
  -3  -2 -23   10.66    2.78
  -3  -2 -23   15.15    3.66
   3  -2  24    2.42    1.84
  -3  -2 -24    5.73    2.94
  -3   2 -24    3.34    2.34
  -3  -2 -24   -2.34    1.99
   3  -2  25    0.88    1.37
  -3  -2 -25   -0.07    1.49
  -3  -2 -25    2.73    1.47
  -3   2 -25    2.37    1.68
  -3   2 -26   -2.48    1.25
   3  -3 -24   20.71    2.23
   3   3 -23    0.08    1.10
  -3  -3  23    3.26    1.35
   3  -3 -23    0.30    1.37
   3  -3 -23    1.25    1.26
   3   3 -22   44.01    4.29
   3  -3 -22   47.04    4.02
  -3  -3  22   54.49    4.67
   3  -3 -22   52.22    4.60
   3  -3 -21   45.24    4.78
   3   3 -21   38.02    4.72
  -3  -3  21   44.30    4.77
   3   3 -21   39.72    4.88
   3  -3 -21   50.32    4.60
   3  -3 -21   49.95    5.03
   3   3 -20   49.86    5.74
   3  -3 -20   56.61    5.82
   3   3 -20   44.95    5.32
   3  -3 -20   60.28    5.52
   3  -3 -20   51.89    5.48
  -3  -3  20   51.63    5.58
  -3  -3  19    2.76    3.03
   3  -3 -19    3.33    2.86
   3   3 -19    1.88    2.31
   3  -3 -19    2.65    2.97
   3   3 -19    5.83    2.81
   3  -3 -19    3.80    2.66
   3  -3 -19    2.56    2.42
   3  -3 -18   62.38    6.62
  -3  -3  18   59.73    6.85
   3  -3 -18   73.16    7.55
   3  -3 -18   73.55    7.03
   3   3 -18   59.84    7.00
   3  -3 -18   74.33    6.75
  -3  -3  17   27.53    5.36
   3  -3 -17   26.71    4.71
   3   3 -17   34.58    5.48
   3  -3 -17   26.37    5.25
   3  -3 -17   36.69    5.42
   3  -3 -17   30.01    4.86
   3  -3 -16    5.68    3.24
  -3  -3  16    6.96    3.91
   3  -3 -16    1.42    2.26
   3  -3 -16    6.89    3.55
   3  -3 -16    3.58    3.45
   3   3 -16    5.72    5.51
   3   3 -16    3.82    3.53
   3  -3 -16   -2.21    6.11
   3  -3 -16    1.72    2.83
  -3   3  16    1.27    6.47
  -3  -3  15   14.69    3.74
   3  -3 -15   13.56    4.72
   3  -3 -15   14.13    4.01
   3  -3 -15   14.10    8.03
   3  -3 -15   20.60    4.94
   3  -3 -15   17.56    4.29
   3  -3 -15   13.83    3.42
   3   3 -15   11.88    4.05
   3   3 -15    9.82    4.11
  -3   3  15    9.98    5.37
   3   3 -15   15.53    8.63
   3   3 -14   -6.74    8.97
   3  -3 -14    3.40    2.40
  -3  -3  14    2.57    2.70
   3  -3 -14    3.88    3.13
   3  -3 -14    5.54    3.08
   3  -3 -14    5.08    3.10
   3   3 -14    8.43    4.16
   3  -3 -14    7.97    6.86
   3   3 -14    2.09    3.01
   3  -3 -14    4.37    2.66
  -3   3  14   10.10    8.41
   3  -3 -13   10.23    4.04
   3  -3 -13    7.53    3.02
  -3  -3  13    2.77    3.24
   3  -3 -13    5.81    2.94
   3  -3 -13    1.93    2.86
   3   3 -13    2.72    4.16
   3  -3 -13    0.89    3.13
   3  -3 -13    2.93    4.22
   3  -3 -13    9.07    3.40
   3   3 -13    4.22    6.76
   3   3 -13    0.80    2.90
  -3   3  13    3.52    7.02
  -3  -3  12   53.06    6.92
   3  -3 -12   46.02    5.40
   3  -3 -12   54.17    6.51
   3  -3 -12   55.17    6.96
   3  -3 -12   53.85    7.56
   3  -3 -12   55.81   12.31
   3  -3 -12   50.54    5.83
   3   3 -12   52.81    7.28
   3   3 -12   54.68    6.88
   3  -3 -12   57.66    6.79
   3   3 -12   68.93   16.57
  -3   3  12   53.26   12.89
   3   3 -11    5.23    6.07
  -3  -3  11   -0.52    2.78
   3  -3 -11    2.05    2.66
   3  -3 -11   -0.17    2.43
   3  -3 -11   -4.53    3.02
   3  -3 -11    4.68    2.40
   3   3 -11    1.61    3.25
   3  -3 -11    1.57    2.95
   3  -3 -11   -4.23    5.40
   3  -3 -11    1.43    2.48
   3   3 -11   -0.12    5.98
   3  -3 -11    1.86    2.74
   3   3 -11   -1.17    2.71
   3  -3 -11   -3.38    2.90
  -3   3  11  -10.07    8.37
   3  -3 -10  687.85   25.44
   3  -3 -10  712.23   23.97
   3  -3 -10  650.54   21.86
   3   3 -10  658.92   46.76
   3  -3 -10  640.05   22.41
   3  -3 -10  693.87   41.55
  -3  -3  10  687.81   22.94
  -3   3  10  714.58   45.56
   3   3 -10  746.76   23.18
   3  -3 -10  667.18   21.56
   3  -3 -10  747.69   23.63
   3  -3 -10  661.26   23.84
   3  -3 -10  668.64   23.64
   3   3 -10  720.69   44.49
   3  -3 -10  691.65   22.24
   3   3  -9  119.94   17.02
  -3  -3   9  114.76    8.96
   3  -3  -9  115.52    8.70
   3  -3  -9  113.64    9.27
   3  -3  -9  108.73    8.23
   3  -3  -9  115.12   10.04
   3  -3  -9  122.00    9.05
   3  -3  -9  116.84    8.68
   3  -3  -9  109.18    9.23
   3   3  -9  134.85    9.05
   3  -3  -9  109.19   16.69
   3  -3  -9  118.50    8.26
   3   3  -8   87.28   15.07
   3  -3  -8   84.73    7.25
  -3  -3   8   89.03    7.93
   3  -3  -8   89.38    8.02
  -3   3   8   87.04   14.92
   3  -3  -8   95.60    7.87
   3  -3  -8   84.64    7.06
   3  -3  -8  110.52    8.10
   3  -3  -8   87.34    8.40
   3  -3  -8   91.53    8.78
   3   3  -8   96.25    7.75
   3  -3  -8   80.83   13.90
  -3  -3   7    8.99    3.44
   3  -3  -7   10.10    3.21
   3  -3  -7    8.30    3.23
   3   3  -7    7.74    3.31
   3  -3  -7   10.19    3.32
  -3   3   7   12.69    6.65
   3  -3  -7    8.34    3.22
   3  -3  -7    8.59    3.90
   3   3  -7    5.27    6.33
   3  -3  -7    6.41    3.13
   3  -3  -7    4.11    2.64
   3  -3  -7   12.99    8.03
   3   3  -6   20.17    7.14
   3  -3  -6   17.39    3.73
   3  -3  -6   15.57    3.36
   3  -3  -6   20.75    4.71
   3   3  -6   22.91    4.01
   3  -3  -6   26.94    4.91
   3  -3  -6   15.41    6.84
   3  -3  -6   20.31    4.66
  -3  -3   6   14.88    3.76
  -3   3   6   23.44    8.71
   3   3  -5   12.28    6.79
  -3  -3   5   11.40    3.29
   3  -3  -5   11.49    3.39
   3  -3  -5   14.66    3.56
   3  -3  -5   14.40    3.62
   3  -3  -5   16.32    3.20
   3   3  -5   12.73    3.45
   3  -3  -5   16.18    6.63
   3  -3  -5   14.87    4.10
  -3   3   5   21.13    7.46
  -3  -3   4  574.36   19.35
   3  -3  -4  593.95   21.29
   3  -3  -4  544.83   34.48
   3  -3  -4  586.30   19.67
   3  -3  -4  558.39   20.37
   3  -3  -4  513.47   17.61
   3  -3  -4  544.50   21.21
   3   3  -4  599.72   18.25
  -3   3   4  520.74   33.16
   3   3  -4  593.66   34.41
  -3  -3   3   22.80    8.29
   3  -3  -3   19.58    3.56
  -3  -3   3   18.18    3.84
   3  -3  -3   17.01    3.73
   3  -3  -3   19.97    4.01
  -3  -3   3   21.49    4.00
   3   3  -3   20.26    7.46
   3   3  -3   19.98    3.67
   3  -3  -3   17.19    3.72
   3  -3  -3   22.07    7.93
  -3   3   3   21.65    8.57
   3  -3  -3   22.51    4.72
   3  -3  -2  393.64   14.79
  -3  -3   2  432.83   16.57
   3   3  -2  448.91   15.07
   3  -3  -2  452.80   30.78
  -3  -3   2  452.89   32.23
   3  -3  -2  411.78   16.81
   3  -3  -2  447.65   18.48
  -3  -3   2  431.00   16.20
  -3   3   2  448.44   29.96
  -3   3   2  414.13   15.20
   3   3  -2  461.68   29.06
  -3  -3   1    3.13    2.31
   3  -3  -1    0.11    2.44
   3  -3  -1    2.77    1.82
  -3   3   1    8.28    8.97
  -3  -3   1   -0.55    2.18
  -3  -3   1   -0.52    4.71
   3   3  -1    2.79    4.26
   3  -3  -1    5.63    3.44
  -3   3   1    6.26    4.31
   3   3  -1    1.95    2.07
   3  -3  -1   -2.27    6.22
   3  -3   0  200.53   10.20
  -3  -3   0  222.70   23.57
  -3  -3   0  231.54   11.50
  -3  -3   0  207.45   11.91
   3  -3   0  210.24   21.27
   3   3   0  217.90   20.16
  -3   3   0  217.83   21.00
  -3  -3   0  211.56   11.01
   3  -3   0  206.20   12.46
  -3  -3   0  215.29   22.61
   3   3   0  241.88   10.59
  -3   3   0  226.43   10.58
  -3   3  -1  339.81   13.50
  -3  -3  -1  330.12   13.88
  -3  -3  -1  343.74   14.52
  -3  -3  -1  294.62   14.52
  -3  -3  -1  331.90   27.12
   3  -3   1  319.21   26.54
  -3   3  -1  334.37   26.80
   3  -3   1  315.73   15.33
   3  -3   1  314.65   13.48
  -3  -3  -1  325.15   29.05
   3   3   1  350.15   13.08
   3   3   1  358.40   25.55
  -3  -3  -2  150.43   18.34
  -3  -3  -2  134.43    9.92
   3  -3   2  138.17   16.83
   3  -3   2  151.48   19.10
  -3   3  -2  140.51   17.64
  -3  -3  -2  137.92    8.74
  -3  -3  -2  145.52    9.41
   3  -3   2  146.04   10.49
   3  -3   2  147.15    8.90
   3   3   2  153.27    8.51
  -3   3  -2  154.91    8.98
   3   3   2  160.01   17.44
  -3  -3  -3  116.68    8.31
  -3  -3  -3  116.90    8.29
   3  -3   3  108.18    7.72
  -3   3  -3  112.03    7.68
  -3  -3  -3  116.56   16.76
   3   3   3  118.66   15.64
   3  -3   3  106.27   15.98
  -3  -3  -3  117.03    8.57
  -3   3  -3  105.81   14.89
   3  -3   3   99.63   14.01
   3  -3   3  106.47    8.73
   3  -3   4    3.38    4.63
  -3  -3  -4    2.30    2.39
   3  -3   4    1.49    2.11
  -3  -3  -4    4.34    2.08
   3  -3   4    1.50    2.45
  -3  -3  -4    5.73    5.72
  -3  -3  -4    2.95    2.18
  -3   3  -4    4.91    6.49
  -3   3  -4    5.23    2.73
   3   3   4    9.04    7.26
  -3   3  -5   11.31    6.09
  -3  -3  -5   16.46    3.61
   3  -3   5   12.66    3.09
  -3  -3  -5   18.93    4.12
   3  -3   5   10.39    5.72
  -3  -3  -5   22.06    4.71
  -3   3  -5   15.07    3.44
  -3  -3  -5   20.59    8.35
   3  -3   5   16.49    3.69
   3   3   5    7.51    7.18
  -3   3  -6   14.73    3.58
   3  -3   6   12.38    3.44
  -3  -3  -6   18.97    4.40
  -3  -3  -6   14.66    3.68
  -3  -3  -6   14.89    3.45
   3  -3   6   16.54    7.34
   3   3   6    7.34    4.39
  -3  -3  -6   12.03    6.59
   3  -3   6   16.16    3.77
  -3   3  -6   15.07    7.43
  -3  -3  -7    9.86    3.19
   3  -3   7    6.60    2.87
  -3  -3  -7   10.41    3.46
  -3  -3  -7    9.43    3.41
   3  -3   7   10.74    5.99
  -3   3  -7    2.17    4.92
  -3   3  -7   10.68    3.02
   3  -3   7    5.25    2.84
  -3  -3  -7   12.58    7.87
   3   3   7   14.62    7.49
   3  -3   8   42.64   10.53
  -3  -3  -8   53.08    5.98
  -3  -3  -8   50.09    5.84
  -3   3  -8   54.58    6.07
  -3   3  -8   50.11    6.04
  -3  -3  -8   50.69    6.46
   3  -3   8   52.45    6.07
  -3  -3  -8   60.79   13.78
  -3   3  -8   44.33   11.95
   3   3   8   59.58   13.01
   3  -3   8   38.16    5.73
  -3   3  -9    3.52    6.93
   3  -3   9   -0.54    5.85
  -3  -3  -9   -2.19    2.39
  -3  -3  -9    1.31    2.68
   3  -3   9    0.59    2.32
  -3  -3  -9   -0.54    2.68
   3   3   9    6.76    5.38
  -3   3  -9   -0.09    2.31
  -3   3  -9   -2.38    3.05
  -3  -3  -9    0.98    5.50
   3  -3   9    8.10    3.13
   3   3  10    2.31    4.81
   3  -3  10    4.97    4.61
  -3  -3 -10    2.08    2.37
   3  -3  10   -0.07    2.52
  -3  -3 -10    1.13    2.58
  -3   3 -10    1.20    2.90
  -3   3 -10   -1.42    5.41
  -3  -3 -10    4.05    2.87
  -3   3 -10    2.85    2.64
  -3   3 -10    4.06    5.33
  -3  -3 -10   -2.44    3.73
  -3  -3 -10   -8.22    7.50
   3  -3  11  418.78   17.71
  -3   3 -11  393.85   37.22
  -3  -3 -11  396.95   33.46
  -3  -3 -11  437.55   20.13
  -3  -3 -11  409.50   17.18
  -3  -3 -11  414.45   18.04
  -3   3 -11  410.65   18.90
  -3  -3 -11  427.02   18.01
   3  -3  11  355.84   31.90
  -3   3 -11  409.94   17.74
   3   3  11  438.68   35.91
   3  -3  12  141.48   20.83
  -3  -3 -12  164.72   11.14
  -3  -3 -12  145.66   20.62
   3  -3  12  171.99   11.22
  -3   3 -12  161.31   23.80
  -3  -3 -12  162.31   10.75
  -3  -3 -12  168.01   10.85
  -3   3 -12  167.41   12.08
  -3   3 -12  150.95   10.93
   3   3  12  171.40   23.39
   3  -3  13   13.47    4.11
  -3  -3 -13    8.88    3.35
   3  -3  13   -6.21    7.87
  -3  -3 -13   14.10    4.04
  -3   3 -13    8.68    2.81
  -3   3 -13    7.16    7.78
  -3  -3 -13    6.34    5.69
  -3  -3 -13    7.99    3.56
  -3   3 -13    4.74    2.94
   3   3  13    0.50    5.25
  -3  -3 -14  503.55   38.76
   3  -3  14  565.93   21.37
  -3  -3 -14  509.26   20.46
  -3   3 -14  548.22   23.57
   3   3  14  511.48   19.50
  -3   3 -14  504.19   43.09
   3  -3  14  454.84   38.54
  -3  -3 -14  557.73   20.45
  -3  -3 -14  558.88   20.27
  -3  -3 -14  532.60   20.73
  -3   3 -14  552.53   21.53
   3   3  14  540.58   41.22
  -3  -3 -15   79.02    8.06
  -3  -3 -15   68.95    7.46
  -3   3 -15   77.41    8.44
   3  -3  15   79.34    7.80
   3   3  15   72.81    6.84
  -3  -3 -15   71.89   15.65
  -3  -3 -15   81.72    7.82
  -3  -3 -15   70.40    7.09
  -3   3 -15   82.09   17.78
  -3   3 -15   87.83    9.60
   3   3  15   72.24   15.53
  -3   3 -16    0.29    7.67
   3  -3  16    0.77    3.10
  -3  -3 -16   -0.76    2.53
  -3  -3 -16   -0.48    2.56
  -3  -3 -16   -0.96    5.84
  -3   3 -16    5.14    3.51
   3   3  16    4.99    3.01
  -3  -3 -16   -0.97    2.46
  -3  -3 -16    6.67    3.60
  -3   3 -16    1.10    3.51
   3   3  16   -6.45    7.12
  -3  -3 -16    5.87    2.72
  -3  -3 -17   60.58    6.63
  -3  -3 -17   60.23    6.76
  -3  -3 -17   61.29    6.32
   3   3  17   58.49    5.40
  -3  -3 -17   67.79    6.76
  -3  -3 -17   64.84    6.72
   3  -3  17   76.62    7.74
  -3   3 -17   66.25    8.36
  -3  -3 -17   69.42    7.59
  -3   3 -17   66.47    7.49
  -3  -3 -18   44.09    5.97
  -3   3 -18   39.52    6.07
   3  -3  18   42.58    5.77
  -3  -3 -18   33.68    5.11
  -3   3 -18   38.78    6.06
  -3  -3 -18   37.75    4.82
  -3  -3 -18   40.21    5.17
  -3  -3 -18   43.55    5.96
  -3   3 -18   40.04    6.56
  -3  -3 -18   38.66    5.18
   3  -3  19   19.40    4.21
  -3   3 -19   19.28    5.08
  -3  -3 -19   19.52    3.96
  -3  -3 -19   23.43    4.23
  -3   3 -19   19.63    4.36
  -3  -3 -19   15.55    3.31
  -3   3 -19   11.41    3.48
  -3  -3 -19   14.95    2.94
  -3  -3 -19   21.00    4.25
  -3  -3 -19   11.15    2.98
  -3   3 -20  114.24    8.65
  -3  -3 -20  102.18    7.91
   3  -3  20  130.84    8.60
  -3  -3 -20  112.91    7.61
  -3  -3 -20  107.79    7.76
  -3  -3 -20   98.86    6.75
  -3  -3 -20  106.47    7.01
  -3  -3 -20  113.24    8.03
  -3   3 -20  106.66    9.09
   3  -3  21    6.31    2.50
  -3  -3 -21    4.28    2.21
  -3   3 -21    6.75    2.21
  -3   3 -21    5.62    2.35
  -3  -3 -21    2.41    1.67
  -3  -3 -21    6.80    2.15
  -3  -3 -21    7.32    2.85
  -3  -3 -21    4.94    2.60
   3  -3  22    6.34    2.01
  -3   3 -22    8.17    3.07
  -3  -3 -22    8.05    2.23
  -3  -3 -22    7.78    1.94
   3  -3  23    1.21    1.54
  -3   3 -23   -0.07    1.71
  -3  -3 -23   -1.47    1.34
   3  -4 -21    3.35    1.14
   3   4 -20   31.40    3.24
   3  -4 -20   35.76    2.95
  -3  -4  20   38.07    3.36
   3  -4 -20   37.22    3.29
  -3  -4  19   14.23    2.64
   3   4 -19   14.51    2.77
   3  -4 -19   17.32    2.58
   3  -4 -19   18.20    2.88
   3   4 -18   40.65    4.55
  -3  -4  18   42.72    4.57
   3  -4 -18   44.12    4.02
   3  -4 -18   42.01    4.43
   3   4 -18   37.40    4.60
  -3  -4  17    3.61    2.46
   3  -4 -17   -3.07    1.98
   3  -4 -17    0.14    2.07
   3   4 -17   -3.15    1.88
   3  -4 -17    0.71    1.98
   3  -4 -16    0.95    2.41
  -3  -4  16    0.10    2.60
   3  -4 -16    0.48    2.19
   3  -4 -16    0.02    2.39
   3   4 -16   -1.81    2.27
  -3  -4  15  175.48   10.88
   3  -4 -15  164.98   10.60
   3  -4 -15  187.60    9.79
   3  -4 -15  190.58   10.66
   3   4 -15  196.12   10.69
   3  -4 -14   17.33    3.99
   3   4 -14   16.01    3.33
   3  -4 -14   16.56    3.67
  -3  -4  14   18.74    4.35
   3  -4 -14   16.21    3.82
   3  -4 -13   32.97    4.98
  -3  -4  13   33.61    5.39
   3  -4 -13   33.63    5.34
   3   4 -13   41.19    5.43
   3  -4 -13   33.75    4.75
   3  -4 -13   32.67    5.12
   3  -4 -12    0.77    2.61
   3  -4 -12   -0.25    3.22
  -3  -4  12    4.35    3.41
   3  -4 -12    1.30    2.48
   3  -4 -12    2.20    2.23
   3  -4 -12    1.10    2.36
   3  -4 -12   -0.79    2.37
   3   4 -12    1.29    2.69
  -3  -4  11    6.32    7.83
   3  -4 -11    5.36    2.72
   3  -4 -11    9.65    3.99
   3  -4 -11    6.15    2.77
   3  -4 -11   13.02    3.79
   3  -4 -11   -6.50    5.82
   3  -4 -11   11.81    3.23
   3   4 -11    1.10    7.32
  -3  -4  11    8.75    3.82
   3  -4 -11    7.24    3.17
   3   4 -11    8.39    3.25
  -3  -4  10   33.77    5.72
   3  -4 -10   44.71    6.33
   3  -4 -10   41.20    6.69
   3   4 -10   38.99   11.06
  -3   4  10   39.20   12.66
  -3  -4  10   30.13   11.75
   3  -4 -10   43.33    5.63
   3  -4 -10   39.54    5.90
   3  -4 -10   36.99   10.60
   3   4 -10   36.60   11.69
   3  -4 -10   49.30    5.98
   3  -4 -10   42.93    6.64
   3   4 -10   42.99    5.58
  -3  -4   9  175.67   12.01
   3  -4  -9  162.46   12.84
   3  -4  -9  186.89   12.68
  -3   4   9  175.74   23.79
   3  -4  -9  172.23   10.94
   3  -4  -9  180.80   11.58
  -3  -4   9  140.26   22.73
   3   4  -9  179.01   11.49
   3  -4  -9  178.18   11.00
   3  -4  -9  188.59   11.48
   3  -4  -9  167.35   12.12
   3  -4  -9  175.06   22.30
   3   4  -9  167.67   23.61
  -3  -4   8  355.83   17.23
   3  -4  -8  344.65   17.81
   3  -4  -8  368.42   18.34
   3  -4  -8  347.07   16.45
  -3  -4   8  321.90   33.51
   3  -4  -8  328.33   30.60
   3   4  -8  349.63   16.28
   3  -4  -8  362.39   16.29
   3  -4  -8  367.51   16.10
   3  -4  -8  345.33   17.84
   3   4  -8  330.08   31.08
  -3   4   8  324.96   31.39
   3  -4  -7  199.06   13.15
   3  -4  -7  185.09   22.84
  -3  -4   7  209.89   12.75
  -3  -4   7  174.65   25.02
   3  -4  -7  208.31   12.02
   3  -4  -7  198.51   11.76
   3  -4  -7  195.84   13.41
   3  -4  -7  191.79   13.20
   3  -4  -7  196.20   12.29
  -3   4   7  202.71   11.96
   3   4  -7  218.49   12.40
  -3   4   7  167.99   22.70
   3   4  -7  179.34   23.05
   3  -4  -6  147.23   10.02
   3  -4  -6  156.54   11.41
   3  -4  -6  162.34   11.77
   3  -4  -6  128.71   19.79
   3  -4  -6  157.11   12.27
  -3   4   6  164.59   10.74
  -3   4   6  146.30   20.83
  -3  -4   6  161.84   23.31
  -3  -4   6  161.84   11.13
   3  -4  -6  167.13   10.49
   3  -4  -6  157.29   12.49
   3   4  -6  165.28   10.73
   3   4  -6  152.88   20.73
  -3   4   5   82.12   15.54
   3  -4  -5   89.56    7.98
   3   4  -5   89.09   16.55
  -3  -4   5   84.92   17.37
   3  -4  -5   96.21    9.04
  -3  -4   5  104.34    9.43
   3  -4  -5   77.81    9.28
  -3   4   5   98.06    8.49
   3  -4  -5   79.15   14.49
   3  -4  -5   91.28    9.46
   3   4  -5   91.32    8.09
  -3   4   4   23.47    8.31
  -3  -4   4   30.96   11.25
   3   4  -4   25.73    9.22
  -3  -4   4   17.25    3.79
   3  -4  -4   14.32    4.62
   3  -4  -4   18.99    4.49
   3  -4  -4   19.98    4.33
  -3  -4   4   15.95    4.16
   3  -4  -4   17.28    8.50
   3  -4  -4   18.93    5.23
  -3   4   4   19.31    4.66
   3   4  -4   19.25    4.10
  -3   4   3   24.17    8.78
   3  -4  -3   19.94    4.84
  -3  -4   3   27.31    6.08
  -3  -4   3   24.88    4.70
   3   4  -3   23.80   10.78
   3  -4  -3   22.69    4.52
  -3  -4   3    8.15    7.58
   3   4  -3   32.41    5.64
   3  -4  -3   24.07    4.76
  -3   4   3   29.32    5.17
   3  -4  -3   23.14    5.04
   3  -4  -3   30.27    9.49
   3  -4  -2  172.74   11.16
   3  -4  -2  195.91   13.41
   3  -4  -2  176.59   22.74
  -3  -4   2  199.83   12.29
  -3  -4   2  174.18   24.56
  -3  -4   2  173.91   11.18
   3  -4  -2  185.86   11.25
   3  -4  -2  180.43   13.36
  -3   4   2  183.15   11.31
   3   4  -2  186.66   11.52
  -3   4   2  156.80   21.19
   3   4  -2  168.80   21.52
   3   4  -1   91.60   17.20
  -3  -4   1  100.51    9.07
  -3  -4   1  100.67    8.85
   3  -4  -1  102.22    8.46
   3  -4  -1  105.88    9.95
  -3   4   1  105.46    9.21
  -3  -4   1  118.77   20.99
   3  -4  -1  105.68   18.29
   3  -4  -1  107.36   10.75
   3   4  -1  117.93    9.43
   3  -4  -1  105.68    8.85
  -3   4   1  118.02   19.40
  -3   4   0  112.82   18.19
  -3  -4   0  114.12   10.26
   3  -4   0  120.71   10.50
   3   4   0  131.80    9.70
   3  -4   0  122.17   20.22
  -3  -4   0  121.75   21.04
   3  -4   0  124.55    9.71
   3   4   0  110.89    8.49
   3  -4   0  125.88   10.86
  -3  -4   0  127.23    9.96
  -3   4   0  125.98    9.54
   3   4   0  124.22   18.22
   3  -4   1  145.98   10.45
  -3  -4  -1  155.51   11.08
   3  -4   1  139.50   11.31
   3  -4   1  144.42   21.79
  -3  -4  -1  147.46   11.17
  -3  -4  -1  133.82   20.99
   3  -4   1  143.18   11.98
   3   4   1  161.87   10.80
  -3   4  -1  158.99   10.78
   3   4   1  147.32   20.92
  -3   4  -1  135.66   20.12
   3  -4   2  179.41   11.48
  -3  -4  -2  174.89   11.28
   3  -4   2  151.45   11.94
  -3  -4  -2  178.94   11.79
   3  -4   2  152.40   12.25
   3   4   2  160.91   20.55
   3  -4   2  145.85   21.82
  -3   4  -2  167.65   11.31
  -3  -4  -2  169.61   23.39
   3   4   2  177.30   10.83
  -3   4  -2  149.53   22.07
   3   4   3   31.86   10.19
  -3   4  -3   24.64    8.97
   3  -4   3   27.46    5.29
  -3  -4  -3   21.74    4.80
  -3  -4  -3   24.12    5.02
   3  -4   3   20.89    4.87
  -3   4  -3   32.56    5.70
   3  -4   3   22.42   10.37
   3  -4   3   23.70    5.35
  -3  -4  -3   20.53    9.51
   3   4   3   27.08    4.87
   3   4   4   27.45    7.79
   3  -4   4   33.57   10.80
  -3   4  -4   39.75   12.32
  -3  -4  -4   41.38    5.93
  -3  -4  -4   36.71    5.93
   3  -4   4   34.87    5.92
  -3   4  -4   38.65    5.79
   3  -4   4   33.08    5.15
  -3  -4  -4   42.92   13.34
   3  -4   4   33.65    6.24
   3   4   4   37.85    5.54
  -3   4  -5   67.98   14.43
   3  -4   5   81.01   16.40
  -3  -4  -5   93.95    9.39
   3   4   5   93.67    7.91
   3  -4   5   83.25    7.67
  -3  -4  -5   94.42    8.82
   3  -4   5   89.75    9.49
   3  -4   5   93.76    9.48
  -3   4  -5   85.20    7.78
  -3  -4  -5   82.95   16.32
   3   4   5   92.50   15.63
  -3   4  -6  108.84   18.51
   3  -4   6   90.14   16.87
  -3  -4  -6   97.78    9.09
   3  -4   6   84.98    8.95
  -3  -4  -6  101.45    9.61
   3  -4   6   99.77    8.64
   3  -4   6   95.91    9.48
  -3  -4  -6   91.19   16.92
   3   4   6  106.86    8.41
  -3   4  -6  105.22    8.86
   3   4   6  104.44   17.59
  -3   4  -7   15.21    9.07
   3  -4   7   13.39    7.87
  -3  -4  -7   15.57    3.76
   3  -4   7   10.13    4.22
  -3  -4  -7   18.97    5.27
   3  -4   7    9.65    3.49
   3   4   7    8.13    4.87
  -3  -4  -7   16.59    8.22
   3  -4   7    8.54    3.56
   3   4   7   17.23    4.57
  -3   4  -7   12.77    3.87
   3  -4   8    9.06    7.26
  -3  -4  -8    7.42    3.99
   3  -4   8    5.45    2.77
   3  -4   8    3.16    3.15
   3   4   8    4.73    6.91
  -3   4  -8   -2.79    3.50
  -3  -4  -8    7.77    6.79
  -3  -4  -8    2.19    3.47
  -3   4  -8   -7.97    7.07
   3  -4   9   82.59   16.84
   3  -4   9   90.29    9.04
   3  -4   9   85.07    8.23
  -3   4  -9   79.59   16.00
  -3  -4  -9   91.62    8.76
  -3   4  -9   97.38    9.06
  -3  -4  -9   99.87    8.76
  -3  -4  -9   85.78   16.29
  -3  -4  -9  101.73    9.98
   3   4   9  100.02   18.14
  -3  -4 -10   51.19    7.07
   3  -4  10   51.64    6.57
  -3  -4 -10   55.44    6.95
   3  -4  10   50.11    6.53
  -3   4 -10   55.76    6.99
  -3   4 -10   46.68   13.79
   3  -4  10   48.04   13.77
  -3  -4 -10   55.72    7.31
  -3  -4 -10   55.93   13.31
  -3   4 -10   42.02   12.80
  -3  -4 -10   49.82    6.51
   3   4  10   52.12   12.73
  -3   4 -11  177.52   25.96
  -3  -4 -11  221.77   13.35
  -3  -4 -11  199.90   24.29
   3  -4  11  219.40   13.02
   3  -4  11  176.67   24.18
   3  -4  11  222.74   12.97
  -3  -4 -11  235.98   12.72
  -3  -4 -11  225.43   13.24
  -3  -4 -11  227.86   14.25
  -3   4 -11  204.00   12.26
  -3   4 -11  239.99   13.23
   3   4  11  222.12   26.12
   3  -4  12   65.20    7.03
  -3  -4 -12   64.68    7.24
   3  -4  12   52.49    6.21
  -3  -4 -12   68.72    6.88
  -3  -4 -12   55.36    6.75
  -3   4 -12   52.60    6.48
  -3   4 -12   69.94    7.29
  -3  -4 -13    6.59    2.66
   3  -4  13   11.65    3.08
   3  -4  13    9.43    3.51
  -3  -4 -13    9.29    3.23
  -3  -4 -13    9.03    3.61
  -3   4 -13   10.99    3.67
  -3   4 -13   15.41    3.81
   3  -4  14   31.18    4.69
  -3  -4 -14   35.33    5.26
  -3  -4 -14   34.77    4.72
  -3  -4 -14   37.58    5.37
   3   4  14   30.17    4.60
  -3   4 -14   29.84    4.79
  -3   4 -14   34.98    5.39
   3  -4  15   29.25    4.61
  -3  -4 -15   26.32    4.62
  -3  -4 -15   35.05    5.10
  -3   4 -15   28.72    4.78
  -3  -4 -15   36.24    4.92
   3   4  15   29.87    3.87
  -3  -4 -15   25.99    4.51
  -3   4 -15   39.73    5.39
  -3  -4 -16   37.01    4.97
  -3  -4 -16   49.81    5.33
  -3  -4 -16   44.57    5.18
   3   4  16   44.97    4.22
   3  -4  16   50.23    5.62
  -3  -4 -16   49.23    5.15
  -3  -4 -16   48.32    5.54
  -3   4 -16   45.30    5.52
  -3  -4 -17    0.58    1.78
  -3  -4 -17   -1.84    2.10
   3  -4  17    1.84    2.18
  -3  -4 -17    3.47    2.03
  -3  -4 -17    1.87    1.80
  -3  -4 -17   -2.24    2.39
  -3   4 -17    4.11    2.20
   3  -4  18    5.79    2.28
  -3   4 -18    0.64    1.78
  -3  -4 -18    0.59    1.63
  -3  -4 -18   -0.32    1.57
  -3  -4 -18    1.53    2.12
  -3   4 -18    1.58    1.94
   3  -4  19   81.63    5.21
  -3  -4 -19   74.10    4.88
  -3  -4 -19   69.38    4.48
  -3  -4 -19   79.20    5.26
   3  -4  20   16.65    2.21
  -3  -4 -20   13.25    2.05
  -3  -4 -20   15.64    2.23
   3   5 -16    4.10    1.39
   3   5 -16    3.40    1.36
  -3  -5  15    7.17    1.71
   3  -5 -15    6.53    1.42
   3   5 -15    4.00    1.80
   3  -5 -15    8.44    1.80
  -3  -5  14   41.37    3.70
   3   5 -14   37.35    4.03
   3  -5 -14   38.49    3.34
   3  -5 -14   38.19    3.46
  -3  -5  13   14.50    2.82
   3   5 -13   14.20    2.87
   3  -5 -13   14.34    2.53
   3  -5 -13   15.61    2.50
  -3  -5  12    5.51    2.39
   3   5 -12    4.66    2.31
   3  -5 -12    4.57    1.80
   3  -5 -12    4.76    1.94
  -3   5  12   -2.66    2.07
   3  -5 -11    3.50    1.86
  -3  -5  11    4.57    2.54
   3  -5 -11    6.14    2.39
   3  -5 -11    3.16    2.23
  -3   5  11    8.70    2.70
   3   5 -11    4.83    2.35
  -3  -5  10  109.07    7.69
   3  -5 -10  111.93    7.00
   3  -5 -10  112.76    7.09
   3  -5 -10  104.31    7.43
  -3   5  10  112.34    7.69
   3   5 -10  124.72    8.11
  -3  -5   9    5.81    2.76
   3  -5  -9    5.41    2.93
   3  -5  -9    2.26    2.47
   3  -5  -9    5.03    2.41
  -3   5   9    4.86    2.52
   3   5  -9    5.82    2.87
  -3  -5   8   29.73    4.95
   3  -5  -8   26.24    4.05
   3  -5  -8   24.53    4.20
   3   5  -8   20.73    3.70
   3  -5  -8   27.93    4.10
  -3   5   8   25.21    4.07
   3   5  -8   26.22    4.14
   3  -5  -7    5.84    2.77
   3  -5  -7    3.52    2.71
   3  -5  -7    6.59    2.54
   3   5  -7    0.46    2.22
   3   5  -7   -0.79    2.25
  -3  -5   7    6.44    2.90
   3  -5  -7    4.72    2.01
  -3   5   7    2.09    2.48
   3  -5  -6    8.58    2.85
   3  -5  -6    9.31    3.22
   3  -5  -6    8.44    3.77
   3   5  -6    8.65    2.78
  -3   5   6   13.85    3.60
  -3  -5   6   10.76    3.26
   3  -5  -6    9.42    3.16
   3   5  -6   12.05    3.13
   3  -5  -5    7.86    3.70
   3  -5  -5    1.07    3.02
  -3  -5   5    9.59    2.63
   3  -5  -5    7.35    2.96
  -3  -5   5    6.33    3.33
   3   5  -5    0.52    2.35
  -3   5   5    3.33    2.70
   3  -5  -5    4.40    2.47
   3  -5  -5    6.93    3.23
   3   5  -5    5.10    3.23
   3  -5  -4    3.31    3.51
  -3  -5   4    3.10    2.54
   3  -5  -4    7.12    2.69
   3  -5  -4    1.01    3.13
   3   5  -4    4.77    2.14
   3  -5  -4    6.64    2.89
   3  -5  -4    6.78    4.11
  -3   5   4    4.07    2.79
   3   5  -4    4.51    2.74
  -3  -5   4    4.46    2.16
   3  -5  -3    8.73    3.77
   3   5  -3   19.42    4.41
   3  -5  -3   21.69    5.05
   3  -5  -3   14.92    3.92
  -3  -5   3   19.07    4.51
  -3  -5   3   15.59    3.91
   3  -5  -3   15.63    3.49
   3  -5  -3   18.70    5.11
  -3   5   3   17.71    4.33
   3  -5  -2   22.74    4.53
  -3  -5   2   22.88    4.69
  -3  -5   2   16.08    4.06
   3  -5  -2   16.82    4.83
   3  -5  -2   18.63    4.83
   3   5  -2   13.20    4.00
   3  -5  -2   13.12    3.25
   3  -5  -2   15.75    4.88
  -3   5   2   21.46    4.44
  -3  -5   1   12.15    4.31
  -3  -5   1   10.41    3.32
   3  -5  -1    9.50    4.09
   3  -5  -1   10.31    3.80
   3   5  -1   10.60    3.54
   3  -5  -1    3.99    2.74
   3  -5  -1   10.99    5.64
  -3   5   1   10.76    3.72
  -3  -5   0   41.16    5.80
   3  -5   0   43.58    6.16
   3  -5   0   42.35    5.67
   3   5   0   50.59    6.06
  -3  -5   0   53.37    6.59
   3  -5   0   38.68    6.36
  -3   5   0   46.27    5.80
  -3  -5  -1   43.28    6.13
   3  -5   1   40.06    5.68
  -3  -5  -1   38.47    5.59
   3  -5   1   42.00    6.45
  -3   5  -1   50.32    6.47
   3   5   1   45.43    5.89
   3  -5   2   25.11    4.52
  -3  -5  -2   26.33    4.80
  -3  -5  -2   25.47    4.99
   3  -5   2   33.48    5.93
   3   5   2   35.53    5.45
  -3   5  -2   33.65    5.33
  -3  -5  -3   12.20    3.79
   3  -5   3    7.50    3.03
   3  -5   3   11.20    4.29
  -3  -5  -3   13.60    3.94
   3   5   3   17.72    4.35
  -3   5  -3   13.80    3.70
   3  -5   4   51.73    5.98
  -3  -5  -4   52.76    6.40
   3  -5   4   55.27    6.88
  -3  -5  -4   48.06    5.86
   3   5   4   56.73    5.97
  -3   5  -4   57.01    6.30
   3  -5   5   20.22    3.98
  -3  -5  -5   19.07    4.39
   3  -5   5   11.26    3.96
  -3  -5  -5   14.35    3.60
   3   5   5   19.47    4.02
  -3   5  -5   16.66    3.72
  -3  -5  -6    4.15    3.16
  -3  -5  -6    4.82    3.18
   3  -5   6    1.13    2.74
   3  -5   6    5.49    2.94
   3   5   6    2.07    2.32
  -3   5  -6    8.45    3.02
  -3  -5  -7    2.57    2.50
   3  -5   7    1.31    2.47
  -3  -5  -7    6.47    2.82
   3  -5   7    2.14    2.70
  -3  -5  -7    0.54    2.85
   3   5   7    3.21    2.59
  -3   5  -7    1.66    2.40
   3  -5   8   37.24    5.02
  -3  -5  -8   37.10    5.14
   3  -5   8   33.00    4.89
  -3  -5  -8   35.55    5.39
  -3  -5  -8   27.28    4.68
   3   5   8   39.68    5.01
  -3   5  -8   35.10    4.73
   3  -5   9   25.42    4.05
   3  -5   9   22.90    3.99
  -3  -5  -9   24.69    4.22
  -3  -5  -9   25.83    4.47
   3   5   9   22.16    3.80
  -3   5  -9   18.40    3.53
   3  -5  10   15.33    3.14
   3  -5  10   15.94    3.32
  -3  -5 -10   15.60    3.77
  -3  -5 -10   20.26    3.64
   3   5  10   18.49    3.66
  -3   5 -10   17.11    3.53
   3  -5  11   37.33    4.09
   3  -5  11   31.18    4.25
  -3  -5 -11   37.63    4.37
  -3   5 -11   29.31    3.92
  -3  -5 -11   36.55    4.66
   3   5  11   34.06    4.15
  -3  -5 -12   -1.50    1.86
   3  -5  12    3.31    2.12
   3   5  12   -0.38    1.65
  -3  -5 -12    1.29    1.74
   3   5  12   -3.16    1.94
  -3   5 -12    1.99    1.82
   3  -5  13    9.89    2.47
  -3  -5 -13   10.86    2.50
  -3  -5 -13   12.43    2.76
   3   5  13    4.57    1.84
  -3  -5 -13   10.24    2.30
   3  -5  14  130.12    6.45
  -3  -5 -14  123.99    6.05
  -3  -5 -14  116.00    6.29
  -3  -5 -14  126.69    6.55
   3  -5  15   15.55    2.03
  -3  -5 -15   14.43    2.14
  -3  -5 -15   16.59    2.15
   3  -6  -6    3.45    1.21
   3  -6  -5    1.77    1.41
  -3  -6   5    3.95    1.35
   3  -6  -4    1.38    1.08
   3  -6  -4    0.79    1.36
  -3  -6   4   -0.62    1.23
   3  -6  -3   48.12    3.92
  -3  -6   3   48.11    3.58
  -3  -6   2    4.12    1.63
   3  -6  -2    5.94    1.92
   3  -6  -2    8.96    2.43
   3  -6  -1    1.33    1.49
   3  -6  -1    1.81    1.63
   3  -6  -1   -0.02    1.34
   3  -6   0   29.32    3.33
   3  -6   0   19.07    2.73
  -3  -6   0   34.29    3.31
   3  -6   0   29.87    3.09
  -3  -6   0   43.87    3.93
   3  -6   1   59.53    4.64
  -3  -6  -1   49.59    3.94
  -3  -6  -1   42.23    3.58
  -3  -6  -1   42.32    4.08
   3  -6   1   52.48    3.73
   3  -6   2    2.15    1.74
  -3  -6  -2    3.71    1.68
  -3  -6  -2    2.73    2.14
   3  -6   2    4.47    1.86
   3  -6   3    8.02    1.71
  -3  -6  -3    8.12    1.88
   3  -6   3    8.43    2.08
  -3  -6  -3    2.88    1.29
   3  -6   4   -0.92    0.99
  -3  -6  -4   -0.05    0.96
   3  -6   4   -1.76    1.52
   3  -6   5    4.48    1.63
  -3  -6  -5    3.62    1.23
  -3  -6  -5    1.12    1.36
   3  -6   6    1.84    1.19
  -3  -6  -6    0.78    1.08
  -3  -6  -7    4.57    1.24
  -4   0  26   74.52    4.05
   4   0 -25   -0.10    1.57
   4   0 -24    3.04    1.71
   4   0 -24   10.79    3.35
   4   0 -24   10.04    2.74
   4   0 -23   -2.33    2.54
   4   0 -23    1.76    2.36
   4   0 -23   -2.94    2.57
   4   0 -22   -2.40    2.14
   4   0 -22   -3.67    2.99
   4   0 -22    1.92    3.76
   4   0 -22    2.95    2.30
   4   0 -21    0.22    2.94
   4   0 -21    0.63    3.14
   4   0 -21   -0.41    2.52
   4   0 -21   -1.07    2.27
   4   0 -21   -1.57    1.76
   4   0 -20    1.46    2.48
   4   0 -20    4.19    3.31
   4   0 -20    0.01    2.35
   4   0 -20    6.56    5.79
   4   0 -20    0.67    2.88
   4   0 -20    1.95    2.95
   4   0 -19    0.28    2.39
   4   0 -19    5.84    3.37
   4   0 -19   10.50    6.82
   4   0 -19    6.00    2.73
   4   0 -19    2.57    3.16
   4   0 -19   -2.47    2.68
   4   0 -18  450.91   18.70
   4   0 -18  419.43   20.71
   4   0 -18  409.02   17.66
   4   0 -18  419.89   34.63
   4   0 -18  475.39   18.22
   4   0 -17    0.53    2.52
   4   0 -17    1.34    6.48
   4   0 -17   -1.70    3.06
   4   0 -17    0.31    2.37
   4   0 -17    1.21    2.77
   4   0 -17   -0.92    2.24
   4   0 -16  485.13   19.29
   4   0 -16  537.31   22.06
   4   0 -16  506.00   19.52
   4   0 -16  454.59   34.96
   4   0 -16  494.10   18.02
   4   0 -16  540.02   19.87
   4   0 -15    4.24    3.06
   4   0 -15   -1.25    2.77
   4   0 -15    1.47    2.57
   4   0 -15    1.69    2.76
   4   0 -15   -2.44    2.11
   4   0 -15    6.54    5.76
   4   0 -14  519.57   19.00
   4   0 -14  525.11   21.28
   4   0 -14  546.75   20.22
   4   0 -14  534.78   35.22
   4   0 -14  535.78   17.49
   4   0 -14  522.47   18.90
   4   0 -13    3.91    2.62
   4   0 -13   -2.34    2.15
   4   0 -13   -0.93    2.08
   4   0 -13   -0.14    2.11
   4   0 -13   -1.71    4.13
   4   0 -13    1.88    2.25
   4   0 -12   16.30    3.01
   4   0 -12   26.93    4.58
   4   0 -12   25.07    4.23
   4   0 -12   21.03    3.74
   4   0 -12   16.92    6.23
   4   0 -11   -0.22    1.76
   4   0 -11    6.08    4.96
   4   0 -10    3.68    3.27
   4   0 -10    1.86    1.70
   4   0  -9   -0.52    1.60
   4   0  -9   -1.42    4.24
   4   0  -8 1171.59   25.48
   4   0  -8 1198.35   39.93
   4   0  -7   -2.40    3.77
   4   0  -6  798.72   27.39
   4   0  -5   -0.62    2.49
   4   0  -4 5345.83   90.83
   4   0  -3   -1.43    1.90
   4   0  -1    1.18    4.62
   4   0   0   89.72   10.10
   4   0   1    1.96    3.91
   4   0   2  240.80   16.50
  -4   0  -3    0.71    1.61
   4   0   3   -3.66    5.27
  -4   0  -4 3164.20   59.11
  -4   0  -5   -2.61    2.76
  -4   0  -6   91.08    8.94
  -4   0  -7   -1.55    3.24
  -4   0  -8  523.87   24.04
  -4   0  -8  495.62   14.58
  -4   0  -8  557.23   25.89
  -4   0  -9    3.45    4.02
  -4   0  -9   -1.21    1.76
  -4   0  -9    1.19    3.94
  -4   0 -10   58.35    8.39
  -4   0 -10   50.97    5.02
  -4   0 -10   56.12    9.79
  -4   0 -11   -0.61    2.34
  -4   0 -11    1.04    1.67
  -4   0 -11    0.81    4.37
  -4   0 -11    1.11    2.19
  -4   0 -12    8.05    3.05
   4   0  12   10.66    2.82
  -4   0 -12   14.49    3.27
  -4   0 -12    8.09    5.45
  -4   0 -12   16.85    3.47
  -4   0 -13   -0.37    2.07
   4   0  13   -1.70    2.01
  -4   0 -13   -3.70    3.10
  -4   0 -13    3.12    2.15
  -4   0 -13    2.81    2.82
  -4   0 -13    2.39    3.67
  -4   0 -14  108.94    8.43
  -4   0 -14  112.08   10.26
  -4   0 -14  108.49   16.33
   4   0  14   98.43    7.71
  -4   0 -14  101.68    7.70
  -4   0 -14  103.12    8.11
  -4   0 -14  101.63    7.94
  -4   0 -15   -1.68    3.52
  -4   0 -15   -1.20    2.79
   4   0  15    3.90    2.47
  -4   0 -15   -3.39    5.07
  -4   0 -15   -3.22    2.86
  -4   0 -15    6.04    3.08
  -4   0 -15    4.28    2.92
  -4   0 -16   -0.36    2.41
  -4   0 -16    2.25    4.65
  -4   0 -16   -1.40    2.97
   4   0  16    0.42    2.46
  -4   0 -16    0.59    3.01
  -4   0 -16   -0.94    2.46
  -4   0 -16    4.22    3.25
  -4   0 -17    5.52    6.74
  -4   0 -17   -2.87    3.50
  -4   0 -17   -1.88    3.50
   4   0  17   -0.37    2.32
  -4   0 -17   -0.74    2.93
  -4   0 -17   -2.51    2.98
  -4   0 -17   -2.08    2.88
  -4   0 -18   60.43    7.12
  -4   0 -18   56.88   13.04
  -4   0 -18   62.92    8.74
   4   0  18   53.30    5.83
  -4   0 -18   52.96    6.60
  -4   0 -18   64.85    7.20
  -4   0 -18   65.72    7.62
  -4   0 -19   -1.43    3.27
  -4   0 -19    1.94    2.51
  -4   0 -19   -3.82    3.52
  -4   0 -19   -2.07    3.19
  -4   0 -19   -0.98    2.35
  -4   0 -20   32.95    5.62
  -4   0 -20   29.72    6.42
  -4   0 -20   26.95   10.82
  -4   0 -20   31.41    5.14
  -4   0 -20   43.21    6.80
  -4   0 -21   -4.23    2.54
  -4   0 -21    0.73    4.12
  -4   0 -21    4.15    2.38
  -4   0 -21   -2.05    4.17
  -4   0 -22  392.44   16.57
  -4   0 -22  369.91   18.20
  -4   0 -22  353.64   15.26
  -4   0 -22  407.00   18.07
  -4   0 -23   -3.35    3.19
  -4   0 -23   -1.87    2.06
  -4   0 -23    2.63    2.23
  -4   0 -23   -2.15    3.24
  -4   0 -24  145.69    8.67
  -4   0 -24  136.74    9.61
  -4   0 -24  142.00    8.15
  -4   0 -24  161.37    9.91
  -4   0 -25   -0.66    2.31
  -4   0 -25   -0.85    2.01
  -4   0 -25   -4.07    2.25
  -4   0 -25    1.54    1.87
  -4   0 -26   18.31    2.87
  -4   0 -26   11.04    2.10
   4  -1 -25   39.19    3.55
  -4  -1  25   37.87    3.50
  -4  -1  24   44.47    4.42
   4  -1 -24   38.58    4.02
   4  -1 -24   48.96    5.74
   4   1 -24   41.00    4.26
   4  -1 -24   40.22    4.26
   4  -1 -24   47.07    5.00
   4   1 -23   11.01    2.96
   4  -1 -23    8.09    2.65
   4  -1 -23   16.56    4.87
   4   1 -23    8.61    2.64
   4  -1 -23   13.30    3.47
   4  -1 -23    8.47    2.63
   4   1 -22   38.26    5.05
   4  -1 -22   40.80    4.97
   4  -1 -22   40.33    6.03
   4   1 -22   29.60    4.44
   4   1 -22   31.78    4.51
   4  -1 -22   34.75    4.96
   4  -1 -22   40.28    4.86
   4   1 -21    1.01    2.29
   4  -1 -21   -4.48    2.77
   4   1 -21   -2.84    2.06
   4  -1 -21    5.91    3.96
   4   1 -21   -0.78    2.30
   4  -1 -21   -3.20    3.04
   4   1 -21   -0.44    2.30
   4  -1 -21    2.02    2.68
   4   1 -20   20.16    7.41
   4   1 -20   25.51    5.13
   4   1 -20   25.32    4.39
   4  -1 -20   25.67    5.43
   4   1 -20   32.23    5.15
   4  -1 -20   11.14    6.36
   4   1 -20   29.09    5.17
   4  -1 -20   32.40    5.61
   4   1 -20   22.18    4.47
   4  -1 -20   27.75    4.49
   4  -1 -20   24.90    4.38
   4   1 -19   -0.21    3.35
   4  -1 -19    3.51    4.46
   4   1 -19    1.04    2.24
   4  -1 -19   -5.02    3.75
   4  -1 -19   -0.29    2.39
   4   1 -19   -0.23    2.81
   4  -1 -19   -1.16    2.76
   4   1 -19   -0.21    2.63
   4  -1 -19   -1.43    2.67
   4   1 -19    0.99    3.06
   4   1 -18    8.92    3.36
   4  -1 -18   12.05    3.50
   4  -1 -18   22.66    8.97
   4   1 -18   14.43    3.74
   4  -1 -18   16.58    5.11
   4   1 -18   11.98    4.23
   4  -1 -18   20.05    4.49
   4   1 -18   13.94    3.84
   4   1 -18    9.28    4.58
   4  -1 -18   14.34    3.55
   4   1 -18   11.47    3.70
   4  -1 -17   22.61    8.34
   4   1 -17   35.50    5.61
   4  -1 -17   31.82    5.24
   4   1 -17   38.56    5.64
   4  -1 -17   46.14    7.43
   4  -1 -17   32.90    4.96
   4   1 -17   33.41    6.05
   4   1 -17   35.86   11.04
   4  -1 -17   39.00    5.58
   4   1 -17   33.19    5.22
   4  -1 -17   31.80    4.73
   4   1 -17   29.92    5.19
   4   1 -16   28.71    5.12
   4   1 -16   20.22    4.58
   4  -1 -16   15.95    3.66
   4   1 -16   19.59    3.92
   4  -1 -16   27.43    4.45
   4   1 -16   23.03    5.22
   4  -1 -16   33.61   11.47
   4   1 -16   24.67    8.34
   4  -1 -16   22.29    5.61
   4  -1 -16   19.57    4.30
   4   1 -16   19.91    4.29
   4  -1 -16   29.55    4.40
   4  -1 -15  303.34   14.35
   4   1 -15  299.35   14.84
   4  -1 -15  326.56   16.88
   4  -1 -15  303.20   14.52
   4   1 -15  313.60   28.46
   4  -1 -15  307.48   14.82
   4   1 -15  329.50   14.50
   4   1 -15  305.44   14.19
   4   1 -15  317.51   15.21
   4  -1 -15  335.39   29.56
   4  -1 -15  299.37   13.05
   4   1 -15  302.08   14.78
   4  -1 -15  312.10   14.56
   4   1 -15  310.44   15.78
   4   1 -14   81.36    7.36
   4  -1 -14   81.54    7.21
   4   1 -14   74.87    7.59
   4  -1 -14   78.91    8.25
   4  -1 -14   77.15    7.31
   4   1 -14   99.44   15.69
   4  -1 -14   81.77    7.45
   4   1 -14   81.14    7.07
   4   1 -14   82.77    7.06
   4  -1 -14   86.60    6.59
   4   1 -14   91.18    8.11
   4  -1 -14   86.48    7.52
   4   1 -14   89.76    8.38
   4  -1 -14   74.27   13.19
   4  -1 -13   17.31    3.64
   4   1 -13   14.18    6.64
   4   1 -13   18.12    3.85
   4  -1 -13   19.62    3.88
   4  -1 -13   12.43    3.79
   4   1 -13   12.60    3.97
   4  -1 -13   19.23    3.98
   4  -1 -13    6.84    4.29
   4   1 -13   15.51    4.02
   4  -1 -13   17.50    3.58
   4   1 -13   13.78    3.03
   4  -1 -13   15.15    6.16
   4  -1 -13   15.07    2.87
   4   1 -13   19.97    4.06
   4  -1 -12   11.49    6.94
   4  -1 -12   17.59    3.95
   4  -1 -12   16.09    3.99
   4  -1 -12   16.73    3.06
   4  -1 -12   19.22    3.85
   4   1 -12   14.36    6.04
   4  -1 -12   20.36    6.92
   4   1 -12    9.06    2.88
   4  -1 -12   17.48    3.56
   4   1 -12   13.93    3.20
   4  -1 -12   14.87    3.03
   4   1 -12   16.80    3.86
   4   1 -12   14.81    2.87
   4   1 -11    6.49    4.83
   4  -1 -11    8.69    2.49
   4  -1 -11   11.09    3.45
   4  -1 -11   16.71    6.33
   4   1 -11   10.98    2.81
   4  -1 -11    7.47    2.21
   4   1 -11   10.48    2.64
   4  -1 -11   15.29    5.71
   4  -1 -10   69.61    5.70
   4   1 -10   68.50   12.09
   4  -1 -10   71.03   10.25
   4   1 -10   73.28    5.79
   4  -1 -10   73.48   11.18
  -4  -1   9  212.54   14.34
   4  -1  -9  203.04    9.02
   4   1  -9  223.10   19.44
   4  -1  -9  208.03   17.57
   4  -1  -9  225.73   16.84
   4   1  -9  220.28    9.18
  -4  -1   8   45.74    6.82
   4  -1  -8   49.62    8.70
   4  -1  -8   44.54    3.99
   4  -1  -8   47.35    7.60
   4   1  -8   52.29    4.13
   4   1  -8   57.77   10.00
   4  -1  -7   26.14    2.86
   4  -1  -7   25.03    5.72
  -4  -1   7   20.85    4.93
   4  -1  -7   24.53    5.57
   4   1  -7   28.56    6.74
   4   1  -7   26.79    2.88
   4   1  -6  249.59   16.95
   4  -1  -6  238.25   15.07
   4  -1  -6  246.33   16.27
   4   1  -5  548.52   24.71
   4   1  -5  591.17   23.21
   4  -1  -5  558.00   23.76
   4  -1  -5  581.74   22.53
   4  -1  -4  272.24   14.01
   4   1  -4  258.31   14.08
   4  -1  -3  201.38   11.39
   4   1  -3  197.99   11.26
  -4   1   3  188.28   11.21
   4  -1  -2  442.71   25.60
   4  -1  -2  410.45   15.80
  -4   1   2  394.89   15.63
   4   1  -2  406.43   15.34
   4  -1  -1  951.59   37.73
   4  -1  -1  905.20   24.72
  -4  -1   1  935.44   26.19
   4   1  -1  906.15   23.86
   4  -1   0  166.22   15.33
  -4   1   0  147.59    8.64
   4  -1   0  165.24    9.45
  -4  -1   0  180.78   10.21
   4   1   0  172.22    9.11
   4  -1   1   -2.92    5.78
   4   1   1    0.11    2.64
   4  -1   1    0.02    2.45
  -4  -1  -1   -0.89    4.69
  -4   1  -1   -0.80    2.06
  -4  -1  -1    1.12    2.53
   4   1   1    2.47    2.26
  -4  -1  -2  308.49   19.61
  -4  -1  -2  330.11   14.49
   4  -1   2  314.18   21.84
   4   1   2  316.49   13.93
  -4   1  -2  278.90   13.21
   4   1   2  333.94   15.59
   4  -1   3  594.25   30.26
  -4   1  -3  534.83   20.26
  -4  -1  -3  592.59   20.98
   4   1   3  617.94   23.02
   4   1   3  567.00   21.07
  -4  -1  -3  615.54   28.19
   4  -1   4  284.67   21.71
  -4  -1  -4  278.55   14.69
  -4  -1  -4  261.19   18.45
  -4   1  -4  235.76   14.10
  -4  -1  -5  131.13   13.73
  -4   1  -5  124.52   11.18
  -4  -1  -5  148.98   11.58
   4  -1   5  122.53   14.29
  -4  -1  -5  141.08   11.60
  -4   1  -5  130.71   10.95
  -4  -1  -6  249.61   18.29
  -4   1  -6  233.30   16.70
  -4  -1  -6  240.95   15.23
  -4  -1  -6  249.06   16.38
  -4  -1  -7   75.02   10.99
  -4  -1  -7   72.19    4.97
  -4  -1  -7   76.55    9.23
  -4   1  -7   69.90    4.84
  -4  -1  -7   83.15   10.14
  -4   1  -7   62.80    9.66
  -4  -1  -8   -0.24    3.14
  -4  -1  -8    1.37    1.77
  -4  -1  -8   -3.18    5.85
  -4  -1  -8   -0.57    3.53
  -4   1  -8    0.02    3.60
  -4   1  -8    1.78    1.68
  -4  -1  -9  469.16   14.78
  -4  -1  -9  488.19   25.71
  -4   1  -9  495.30   28.99
  -4   1  -9  459.66   14.63
  -4  -1  -9  492.34   27.65
  -4  -1  -9  480.37   27.66
  -4  -1 -10  374.79   24.53
  -4  -1 -10  329.90   12.61
  -4  -1 -10  339.78   22.90
  -4   1 -10  351.70   25.66
  -4  -1 -10  339.98   24.56
  -4   1 -10  319.18   12.25
  -4  -1 -11    3.97    3.84
  -4   1 -11    1.33    4.21
  -4  -1 -11    2.30    1.64
  -4  -1 -11   -0.01    5.08
  -4  -1 -11   -0.54    4.40
   4  -1  11   -1.27    2.25
   4   1  11    3.59    2.45
  -4   1 -11    3.42    2.51
  -4   1 -11    4.89    2.47
  -4  -1 -12   41.85    4.82
  -4   1 -12   43.78   10.70
  -4  -1 -12   46.98    6.45
  -4  -1 -12   34.60    8.64
  -4   1 -12   40.99    4.69
   4  -1  12   43.17    4.84
  -4  -1 -12   39.01    8.07
   4   1  12   42.33    5.10
  -4   1 -12   41.79    5.05
  -4   1 -12   38.02    5.00
  -4  -1 -12   43.12    4.98
  -4  -1 -12   40.66    8.98
  -4  -1 -12   38.60    4.13
  -4   1 -13  710.60   22.79
  -4  -1 -13  698.94   21.57
  -4  -1 -13  659.69   36.72
  -4  -1 -13  775.81   26.99
  -4   1 -13  710.99   41.91
   4  -1  13  706.82   21.98
  -4   1 -13  699.89   21.53
   4   1  13  663.16   21.56
  -4  -1 -13  672.36   39.25
  -4  -1 -13  675.33   20.23
  -4   1 -13  649.68   21.96
  -4  -1 -13  692.78   21.71
  -4   1 -13  664.27   21.50
  -4   1 -14   20.40    4.22
  -4  -1 -14   21.54    4.09
  -4   1 -14   26.48    9.10
  -4  -1 -14   23.20    5.34
  -4   1 -14   22.91    5.16
  -4  -1 -14   15.36    2.89
   4  -1  14   20.28    3.97
  -4   1 -14   20.26    4.39
   4   1  14   18.05    3.87
  -4   1 -14   21.21    3.83
  -4   1 -14   15.27    3.79
  -4  -1 -14   23.53    4.47
  -4  -1 -14   21.46    3.86
  -4  -1 -14   19.08    7.70
  -4   1 -15  272.05   14.60
  -4  -1 -15  272.08   13.47
  -4   1 -15  267.10   15.55
  -4   1 -15  255.94   26.79
   4  -1  15  250.08   12.89
  -4   1 -15  247.02   12.89
   4   1  15  249.71   13.15
  -4  -1 -15  267.78   16.60
  -4  -1 -15  267.76   26.51
  -4  -1 -15  248.42   12.23
  -4  -1 -15  277.99   13.72
  -4  -1 -15  272.94   13.65
  -4   1 -15  271.55   15.01
  -4  -1 -16   10.17    7.63
  -4   1 -16   -0.18    2.59
  -4  -1 -16   -0.42    2.27
  -4   1 -16    1.77    3.18
  -4  -1 -16    8.73    4.64
  -4   1 -16    0.68    3.04
   4  -1  16    5.83    3.25
  -4   1 -16   -1.57    5.07
   4   1  16    4.51    2.63
  -4   1 -16   -0.24    2.67
  -4  -1 -16    2.21    2.89
  -4  -1 -16   -5.64    2.68
  -4  -1 -16   -2.19    2.31
  -4  -1 -17   55.66    6.90
  -4  -1 -17   47.74   13.43
  -4  -1 -17   55.24    7.96
  -4   1 -17   42.06    6.39
  -4   1 -17   45.39    6.62
   4  -1  17   59.22    6.16
   4   1  17   50.42    5.83
  -4  -1 -17   45.23    5.55
  -4   1 -17   35.98   11.34
  -4   1 -17   47.68    6.14
  -4  -1 -17   57.24    7.00
  -4  -1 -17   54.70    6.80
  -4   1 -17   51.36    6.88
  -4   1 -18  134.16   10.86
  -4  -1 -18  149.26   10.52
  -4  -1 -18  144.13   12.25
  -4   1 -18  122.01   10.84
  -4   1 -18  133.38   21.33
   4  -1  18  137.18    9.05
   4   1  18  135.49    9.31
  -4   1 -18  126.29    9.78
  -4  -1 -18  133.22    9.38
  -4  -1 -18  130.49   20.27
  -4  -1 -18  150.77   10.71
  -4  -1 -18  138.05   10.48
  -4   1 -18  136.87   11.46
  -4   1 -19   55.14    7.43
  -4   1 -19   56.99    7.10
  -4  -1 -19   54.54    8.51
  -4  -1 -19   53.59    6.66
  -4  -1 -19   45.92   13.44
  -4   1 -19   52.86    6.46
  -4  -1 -19   55.56    7.09
  -4  -1 -19   55.74    6.92
  -4  -1 -19   50.93    5.75
  -4   1 -19   44.60   12.35
  -4   1 -19   53.79    7.57
  -4   1 -20   -9.50   10.05
  -4   1 -20    0.01    2.55
  -4  -1 -20    1.40    3.34
  -4   1 -20   -0.52    2.65
  -4  -1 -20    2.41    2.38
  -4  -1 -20   -0.60    4.80
  -4   1 -20    1.61    2.46
  -4  -1 -20    6.95    3.91
  -4  -1 -20    0.40    2.26
  -4  -1 -20   -4.17    3.33
  -4   1 -20    1.12    3.31
  -4   1 -21  136.64   10.22
  -4  -1 -21  145.84   10.00
  -4  -1 -21  149.68   12.33
  -4   1 -21  120.14    9.75
  -4   1 -21  137.14    9.65
  -4  -1 -21  139.46    9.38
  -4  -1 -21  141.21   10.21
  -4  -1 -21  144.68   10.49
  -4   1 -21  142.26   11.63
  -4  -1 -21  133.43   10.56
  -4   1 -22   24.87    4.60
  -4  -1 -22   14.24    3.21
  -4  -1 -22   28.31    5.70
  -4   1 -22   18.13    3.74
  -4   1 -22   19.51    3.98
  -4  -1 -22   21.60    4.23
  -4   1 -22   25.94    5.37
  -4  -1 -22   28.81    4.93
  -4   1 -23    6.89    2.46
  -4  -1 -23    5.96    2.67
  -4   1 -23    6.72    3.07
  -4  -1 -23    9.95    3.93
  -4   1 -23    9.11    2.73
  -4  -1 -23    9.29    3.23
  -4  -1 -23    7.36    2.72
  -4   1 -23    7.88    3.74
  -4  -1 -24   14.01    3.69
  -4  -1 -24   11.94    2.98
  -4   1 -24   12.02    2.86
   4  -1  24   19.66    3.06
  -4   1 -24   14.58    3.26
  -4  -1 -24   15.27    3.40
  -4  -1 -24   12.10    2.83
  -4   1 -24   12.40    3.69
  -4   1 -24   12.29    3.32
   4  -1  25   15.13    2.63
  -4   1 -25   12.12    2.32
  -4  -1 -25   24.74    4.11
  -4   1 -25   19.40    3.71
  -4  -1 -25   17.21    2.64
  -4  -1 -25   22.65    3.36
  -4  -1 -26   11.03    2.23
  -4   1 -26   16.54    2.78
   4  -2 -25    2.25    1.33
  -4  -2  24   -0.76    1.32
   4  -2 -24    1.73    1.65
   4  -2 -24    1.56    1.27
   4   2 -23    3.68    1.68
  -4  -2  23    3.59    2.11
   4  -2 -23   -2.18    1.70
   4   2 -23    1.28    1.57
   4  -2 -23    2.83    2.30
   4  -2 -23   -1.09    1.64
   4  -2 -22   26.69    3.88
   4   2 -22   25.12    4.07
  -4  -2  22   26.29    4.08
   4  -2 -22   28.23    4.81
   4   2 -22   22.67    4.04
   4  -2 -22   27.76    4.33
   4  -2 -22   30.25    3.82
   4   2 -21    6.26    2.76
  -4  -2  21    1.31    2.21
   4   2 -21   -0.98    2.52
   4  -2 -21    7.02    3.70
   4  -2 -21    0.70    2.09
   4  -2 -21    7.42    3.36
   4  -2 -21    2.69    2.32
   4   2 -20   37.80    5.47
   4  -2 -20   37.40    5.08
   4  -2 -20   35.77    6.18
   4   2 -20   32.63    5.44
   4  -2 -20   45.79    6.11
   4  -2 -20   39.32    4.84
  -4  -2  20   38.87    5.36
   4   2 -19    8.72    3.15
  -4  -2  19    5.85    3.22
   4  -2 -19    8.07    3.04
   4  -2 -19    4.48    3.37
   4  -2 -19    9.20    4.37
   4   2 -19   11.25    4.18
   4  -2 -19    6.28    2.36
   4   2 -18   86.68    8.52
   4  -2 -18   80.24    7.79
   4  -2 -18   83.94    8.94
   4  -2 -18   65.60    7.45
   4  -2 -18   53.36   12.73
   4   2 -18   68.09   15.21
   4  -2 -18   86.44    7.19
   4  -2 -18   95.42    8.40
  -4  -2  18   89.76    8.18
   4   2 -18   76.49    8.77
   4   2 -17    4.67    3.44
  -4  -2  17   -1.27    2.44
   4  -2 -17    0.36    2.42
   4  -2 -17    1.19    2.30
   4  -2 -17    2.70    3.07
   4   2 -17   -2.84    4.68
   4  -2 -17    0.26    2.90
   4   2 -17    0.08    3.36
   4  -2 -17    2.20    5.78
   4   2 -17    6.40    3.49
   4  -2 -17   -1.59    2.50
  -4  -2  16    3.87    3.48
   4  -2 -16    0.76    2.42
   4  -2 -16    4.84    3.50
   4   2 -16    4.01    5.30
   4  -2 -16   -0.67    3.28
   4  -2 -16   -4.54    4.63
   4  -2 -16   -1.78    7.18
   4  -2 -16    4.34    3.64
   4   2 -16    3.17    4.13
   4  -2 -16    1.21    2.24
   4   2 -16    1.39    2.68
   4   2 -15   39.96   12.03
  -4  -2  15   39.06    5.71
   4  -2 -15   36.51   10.20
   4  -2 -15   42.24    6.71
   4  -2 -15   43.63   10.71
   4  -2 -15   38.76    6.18
   4   2 -15   40.72    5.66
   4  -2 -15   33.84    5.25
   4  -2 -15   36.67    5.37
   4   2 -15   34.28    6.26
   4  -2 -15   36.00    4.78
   4  -2 -14  197.81   21.65
   4   2 -14  187.01   23.23
   4  -2 -14  212.75   12.17
   4  -2 -14  212.06   13.57
  -4  -2  14  191.57   11.40
   4  -2 -14  203.96   11.91
   4  -2 -14  201.60   10.76
   4  -2 -14  225.23   12.36
   4  -2 -14  214.35   24.33
   4  -2 -14  203.14   13.44
   4   2 -14  209.35   14.37
   4   2 -14  210.39   11.70
   4  -2 -13   27.70    4.34
   4  -2 -13   30.49   10.26
   4  -2 -13   26.31    4.56
  -4  -2  13   28.92    4.80
   4  -2 -13   27.48    5.38
   4  -2 -13   31.42    4.92
   4  -2 -13   32.90    4.81
   4  -2 -13   23.79    7.87
   4  -2 -13   33.87    5.00
   4   2 -13   30.16    5.81
   4   2 -13   29.90    5.11
   4   2 -13   47.54   13.42
   4  -2 -12    0.39    2.09
  -4  -2  12    3.38    2.69
   4  -2 -12    0.20    2.53
   4  -2 -12    0.33    2.52
   4  -2 -12    0.06    2.59
   4  -2 -12    0.32    2.23
   4  -2 -12   -1.24    4.20
   4  -2 -12    0.88    2.45
   4  -2 -12   -2.24    4.04
   4   2 -12   -3.18    3.08
   4   2 -12    0.24    5.07
   4   2 -12   -1.68    2.58
   4  -2 -11  134.17    8.67
   4   2 -11  143.36   19.04
   4  -2 -11  138.02   16.78
   4  -2 -11  147.35   10.86
   4  -2 -11  158.57   11.18
   4   2 -11  152.80   11.56
   4  -2 -11  148.80    8.48
   4  -2 -11  165.27    9.47
   4  -2 -11  147.33   18.69
   4  -2 -11  157.46   10.07
   4  -2 -11  144.10    9.26
  -4  -2  11  135.52    9.22
   4   2 -11  147.75    9.13
   4  -2 -10   23.17    3.63
  -4  -2  10   22.15    3.73
   4  -2 -10   19.02    3.81
   4  -2 -10   25.01    4.45
   4  -2 -10   22.25    3.93
   4  -2 -10   19.98    6.09
   4  -2 -10   22.70    3.86
   4  -2 -10   22.87    3.98
   4   2 -10   20.06    7.72
   4   2 -10   22.58    4.41
   4  -2 -10   26.20    3.88
   4   2 -10   19.31    3.52
   4  -2  -9   60.13    5.41
   4   2  -9   68.82   11.68
   4  -2  -9   66.92    6.69
   4  -2  -9   66.11    7.26
   4  -2  -9   63.35    5.23
   4  -2  -9   71.06    6.08
   4  -2  -9   63.11   11.21
   4  -2  -9   62.32    6.21
  -4  -2   9   63.81    5.81
   4  -2  -9   74.37    6.86
   4   2  -9   61.82   12.38
   4   2  -9   62.00    5.49
  -4   2   9   63.89   10.89
   4   2  -9   71.33    7.73
  -4  -2   8  218.39   17.40
   4  -2  -8  195.63    9.65
   4  -2  -8  212.68   11.81
   4  -2  -8  210.81   18.21
   4  -2  -8  233.33   12.51
  -4   2   8  221.35   19.86
   4  -2  -8  212.40   10.14
   4   2  -8  210.41   12.71
   4   2  -8  212.28    9.75
   4   2  -8  213.25   19.51
   4  -2  -7  226.21   10.39
   4  -2  -7  257.39   12.85
   4  -2  -7  222.26   18.50
  -4  -2   7  231.38   18.63
   4   2  -7  235.09    9.99
  -4   2   7  244.22   20.07
   4   2  -7  232.68   19.24
   4   2  -6   -0.60    3.31
   4  -2  -6    4.46    2.33
  -4  -2   6    0.13    4.15
   4  -2  -6    1.77    3.35
   4   2  -6    1.57    1.84
  -4   2   6    3.30    4.26
   4  -2  -5  117.53    6.86
   4  -2  -5  138.83   13.70
   4   2  -5  131.15    6.93
  -4  -2   5  152.35   15.63
  -4   2   5  124.39   13.11
   4   2  -5  147.14   14.01
   4   2  -4   70.14    9.62
  -4  -2   4   58.68   10.21
   4  -2  -4   53.97    4.48
   4  -2  -4   63.35    9.66
   4   2  -4   64.13    4.75
  -4   2   4   57.99    9.42
   4   2  -3   42.05    3.84
  -4  -2   3   38.72    8.60
   4  -2  -3   34.07    3.79
   4   2  -3   45.39    8.02
   4  -2  -3   42.54    7.67
  -4   2   3   40.95    7.59
   4   2  -2    1.14    3.46
   4  -2  -2    2.31    1.70
  -4  -2   2   11.88    6.96
   4   2  -2    2.57    1.71
   4  -2  -2   -0.97    4.06
  -4   2   2    4.05    3.92
  -4  -2   1   62.73   11.65
   4  -2  -1   50.56   10.98
   4   2  -1   58.53    8.09
  -4  -2   1   57.89    9.35
  -4   2   1   50.72    3.95
   4   2  -1   59.98    4.28
   4  -2  -1   60.21    9.25
  -4   2   1   53.84    8.18
   4   2   0    3.05    3.65
  -4   2   0    4.80    3.13
   4  -2   0    6.63    4.17
  -4  -2   0    8.64    4.83
  -4  -2   0    3.25    5.61
   4  -2   0    3.80    5.69
   4   2   0    5.13    1.91
  -4   2   0    7.38    1.88
  -4   2  -1   58.90    8.65
   4  -2   1   59.11    8.96
  -4  -2  -1   65.88   11.69
  -4  -2  -1   68.34    9.34
   4  -2   1   68.17   12.48
  -4   2  -1   64.72    4.59
   4   2   1   68.20    4.48
   4   2   1   65.54    8.77
   4  -2   2  108.53   14.46
  -4  -2  -2  115.41   15.68
  -4  -2  -2  106.85    6.13
  -4  -2  -2  113.51   12.18
  -4   2  -2  107.96    5.91
   4   2   2  115.79   12.06
  -4   2  -2  105.58   11.35
  -4  -2  -3  210.62   20.14
  -4  -2  -3  212.13    8.63
  -4  -2  -3  216.88   17.26
   4  -2   3  205.93   20.67
  -4   2  -3  186.72    7.99
   4   2   3  229.92   16.74
  -4   2  -3  190.87   15.42
   4  -2   4   56.82   11.53
  -4  -2  -4   70.13   12.47
  -4  -2  -4   64.31    4.79
  -4   2  -4   57.98    9.14
  -4  -2  -4   65.25   10.07
  -4   2  -4   56.50    4.56
   4   2   4   64.97    9.57
  -4  -2  -5  874.32   42.41
  -4  -2  -5  813.95   20.33
  -4  -2  -5  856.08   36.69
  -4   2  -5  777.73   35.20
   4   2   5  919.89   36.78
   4  -2   5  808.32   41.19
  -4   2  -5  772.30   20.00
  -4   2  -6    2.89    4.58
  -4  -2  -6    2.07    5.12
  -4  -2  -6    6.94    2.31
  -4   2  -6    2.69    1.74
   4  -2   6    4.26    7.13
  -4  -2  -6    7.89    5.26
   4   2   6    6.30    4.53
  -4  -2  -7  562.18   34.76
  -4  -2  -7  561.91   16.85
   4   2   7  599.28   31.72
  -4  -2  -7  580.48   31.06
  -4   2  -7  532.96   30.74
   4  -2   7  507.01   17.57
  -4  -2  -7  569.37   18.81
   4  -2   7  530.44   35.10
  -4   2  -7  528.10   16.30
   4  -2   8  101.34   17.02
  -4  -2  -8  111.45   15.62
  -4  -2  -8  114.26    7.30
  -4  -2  -8  113.30   13.95
   4  -2   8  106.83    7.52
  -4  -2  -8  118.55    8.25
  -4   2  -8  104.35   15.00
   4   2   8  130.70   15.37
  -4   2  -8  111.13    7.27
  -4   2  -8  110.52   14.90
   4  -2   9   27.81    8.43
  -4  -2  -9   25.09    8.44
  -4  -2  -9   30.40    4.67
   4  -2   9   27.81    3.98
  -4  -2  -9   33.97    4.30
  -4  -2  -9   26.25    4.82
   4  -2   9   29.03    4.46
  -4  -2  -9   24.36    3.54
  -4  -2  -9   25.41    7.00
  -4   2  -9   21.55    7.49
  -4   2  -9   27.84    3.82
  -4   2  -9   27.73    4.04
  -4  -2 -10  445.26   31.93
  -4  -2 -10  481.21   16.71
  -4  -2 -10  475.38   30.53
  -4  -2 -10  467.00   19.40
   4  -2  10  422.17   34.48
   4  -2  10  426.57   16.99
   4  -2  10  403.65   15.92
  -4   2 -10  491.38   34.62
  -4  -2 -10  436.19   15.68
  -4  -2 -10  449.02   16.08
  -4   2 -10  467.29   16.52
  -4   2 -10  434.66   17.15
  -4   2 -11    3.34    2.53
   4  -2  11    2.77    2.51
  -4  -2 -11    8.33    2.80
   4  -2  11   15.51    9.72
  -4  -2 -11    4.04    1.91
  -4  -2 -11    6.69    2.72
  -4  -2 -11   -2.25    4.22
   4  -2  11   10.52    3.25
  -4  -2 -11   10.49    5.45
  -4  -2 -11    5.21    2.16
  -4   2 -11   13.16    7.58
  -4   2 -11    2.01    2.68
  -4  -2 -12  110.44    8.08
  -4  -2 -12  100.04   15.14
  -4   2 -12   96.38    8.55
  -4  -2 -12  102.23   16.23
   4  -2  12   97.91    8.09
  -4   2 -12  104.61    8.07
   4   2  12   94.56    8.38
  -4  -2 -12   95.48    7.54
  -4  -2 -12  100.65    9.21
  -4  -2 -12   95.15    7.60
  -4   2 -12  108.19   17.84
  -4  -2 -13  384.54   16.13
  -4  -2 -13  355.77   29.05
  -4   2 -13  411.84   35.53
  -4  -2 -13  389.27   18.57
  -4   2 -13  359.21   16.65
   4  -2  13  382.30   16.19
   4   2  13  385.79   16.78
  -4  -2 -13  370.78   15.03
  -4  -2 -13  376.26   15.19
  -4  -2 -13  391.62   32.51
  -4   2 -13  386.88   16.55
  -4   2 -13  383.89   17.35
  -4   2 -14   48.76   13.61
  -4  -2 -14   53.47    6.25
  -4  -2 -14   62.55    8.21
  -4   2 -14   55.64    6.56
  -4  -2 -14   44.99   12.39
   4  -2  14   48.12    5.93
  -4  -2 -14   51.36   11.63
  -4  -2 -14   55.73    5.91
   4   2  14   54.33    6.61
  -4   2 -14   54.69    6.41
  -4   2 -14   54.74    6.90
  -4  -2 -14   47.27    5.49
  -4  -2 -14   59.20    6.86
  -4  -2 -15  646.79   22.68
  -4  -2 -15  630.60   40.73
  -4  -2 -15  704.63   26.34
  -4   2 -15  572.51   22.17
  -4   2 -15  654.77   46.70
   4  -2  15  640.12   22.24
   4   2  15  642.55   22.40
  -4  -2 -15  699.00   22.14
  -4   2 -15  651.67   25.00
  -4  -2 -15  666.71   21.00
  -4  -2 -15  666.23   44.60
  -4  -2 -15  694.97   23.52
  -4   2 -15  695.55   23.60
  -4   2 -16  228.53   14.06
  -4  -2 -16  235.99   13.12
  -4  -2 -16  221.14   24.38
  -4  -2 -16  223.62   15.00
  -4   2 -16  214.70   12.82
  -4   2 -16  213.36   26.64
   4  -2  16  224.20   12.30
   4   2  16  229.00   12.74
  -4  -2 -16  234.93   12.40
  -4  -2 -16  227.14   11.60
  -4  -2 -16  206.43   25.22
  -4  -2 -16  264.55   14.01
  -4  -2 -16  229.94   13.12
  -4   2 -16  251.12   13.95
  -4   2 -16  235.58   14.70
   4  -2  17    8.06    6.92
  -4   2 -17   17.53    4.62
   4  -2  17   13.98    3.64
  -4  -2 -17   16.66    3.85
  -4  -2 -17   16.41    5.31
  -4   2 -17    8.72    2.68
  -4   2 -17    0.90    4.71
   4   2  17   12.68    3.15
  -4  -2 -17   12.33    3.01
  -4  -2 -17   16.06    4.68
  -4  -2 -17   13.38    3.92
  -4  -2 -17   14.61    3.57
  -4  -2 -17    9.82    4.56
  -4   2 -17   12.88    3.75
  -4   2 -17   11.99    4.92
   4  -2  18   16.13    9.98
  -4   2 -18   15.39    4.15
   4  -2  18   14.52    3.82
  -4  -2 -18   18.15    4.16
  -4  -2 -18    5.35    2.97
  -4   2 -18   16.76    8.32
   4   2  18   11.75    3.18
  -4  -2 -18   11.97    2.93
  -4  -2 -18   10.34    3.58
  -4  -2 -18   18.45    5.41
  -4  -2 -18    8.15    3.31
  -4   2 -18    6.44    3.92
  -4   2 -19  181.53   12.04
  -4  -2 -19  164.15   10.94
  -4  -2 -19  180.04   13.01
   4  -2  19  177.95   11.19
  -4  -2 -19  182.15   10.66
  -4  -2 -19  192.62   11.65
  -4  -2 -19  201.70   12.47
  -4   2 -19  158.86   12.24
  -4   2 -20   29.69    5.01
   4  -2  20   28.01    4.46
  -4  -2 -20   23.26    4.15
  -4  -2 -20   27.35    5.30
  -4  -2 -20   26.80    4.69
  -4  -2 -20   34.45    5.56
  -4  -2 -20   29.56    4.55
  -4   2 -20   36.54    7.05
  -4   2 -20   31.50    6.48
  -4  -2 -21    1.96    2.36
  -4   2 -21    0.45    2.19
   4  -2  21    2.41    2.78
  -4  -2 -21   -1.69    2.70
  -4  -2 -21    3.02    2.66
  -4  -2 -21    0.51    2.95
  -4  -2 -21   -1.52    2.17
  -4   2 -21    4.43    2.93
  -4   2 -22   28.01    4.33
  -4  -2 -22   21.73    3.65
  -4  -2 -22   25.82    4.88
   4  -2  22   30.76    4.17
  -4  -2 -22   34.50    4.82
  -4  -2 -22   28.24    3.97
  -4  -2 -22   25.90    4.56
  -4   2 -22   27.99    5.28
  -4  -2 -22   28.85    4.08
   4  -2  23    3.74    1.87
  -4  -2 -23    5.66    2.38
  -4  -2 -23    6.81    2.58
  -4  -2 -23    4.74    1.90
  -4  -2 -23    8.60    2.74
  -4   2 -23    5.06    2.59
  -4  -2 -23    6.85    2.44
   4  -2  24    3.10    1.44
  -4  -2 -24    6.63    2.40
  -4  -2 -24    7.47    1.86
  -4   2 -24    6.80    2.24
  -4  -2 -25   42.74    3.89
  -4   2 -25   49.68    4.46
   4   3 -23  113.10    5.30
   4  -3 -23  149.37    6.38
  -4  -3  22   37.49    3.39
   4   3 -22   32.21    3.50
   4  -3 -22   36.96    3.10
   4  -3 -22   43.32    3.88
   4   3 -21   91.95    6.69
   4  -3 -21   91.34    5.51
   4  -3 -21   94.74    6.45
  -4  -3  21   97.90    6.19
  -4  -3  20   34.28    4.49
   4   3 -20   32.00    4.16
   4  -3 -20   38.10    4.30
   4   3 -20   30.96    4.86
   4  -3 -20   39.51    4.58
   4  -3 -20   39.81    4.10
  -4  -3  19  118.11    8.35
   4   3 -19  104.76    8.50
   4  -3 -19  108.63    7.64
   4   3 -19  108.64    8.82
   4  -3 -19  127.26    7.69
   4  -3 -19  130.85    8.53
   4   3 -18    5.93    2.92
   4   3 -18   10.28    2.90
  -4  -3  18    2.27    2.29
   4  -3 -18    2.66    2.53
   4  -3 -18    7.38    3.67
   4  -3 -18    5.00    2.50
  -4  -3  17    1.67    2.43
   4  -3 -17    3.28    2.57
   4  -3 -17   -2.32    2.43
   4  -3 -17    1.72    2.61
   4   3 -17    2.34    2.80
  -4  -3  16    3.26    3.24
   4  -3 -16    3.28    2.87
   4  -3 -16    0.65    2.57
   4  -3 -16    2.85    3.24
   4   3 -16   10.06    3.82
   4  -3 -16    4.65    3.15
   4   3 -15   14.07    7.23
  -4  -3  15   32.30    5.41
   4  -3 -15   20.99    4.22
   4  -3 -15   27.61    5.43
   4  -3 -15   25.90    5.34
  -4   3  15   22.67    9.86
   4  -3 -15   22.49    7.37
   4  -3 -15   31.99    5.30
   4  -3 -15   29.51    4.26
   4   3 -15   25.55    4.55
   4  -3 -14   18.35    3.79
   4  -3 -14   17.82    4.64
  -4  -3  14   21.68    4.91
   4  -3 -14   17.10    4.35
   4  -3 -14   16.20    5.41
  -4   3  14    3.17    5.34
   4  -3 -14   22.40    7.88
   4  -3 -14   19.53    4.24
   4   3 -14   14.11    4.09
   4   3 -14    4.84    4.84
   4  -3 -13   -1.66    2.34
   4  -3 -13   -0.08    2.58
   4  -3 -13   -2.27    3.05
   4  -3 -13   -1.04    3.04
   4  -3 -13    1.03    2.60
  -4  -3  13    0.03    3.46
   4  -3 -13    2.69    4.88
   4   3 -13    2.23    4.64
   4   3 -13    0.53    3.21
  -4   3  13   -9.62    7.43
   4  -3 -12    4.78    2.35
  -4  -3  12    7.49    2.78
   4  -3 -12    5.46    2.76
   4  -3 -12    3.35    3.82
   4  -3 -12   -2.86    6.08
   4  -3 -12    4.05    2.66
   4  -3 -12   -0.28    2.45
   4   3 -12    0.83    4.51
   4   3 -12    0.58    2.75
  -4   3  12   -1.09    5.22
   4  -3 -11   53.10    5.63
   4  -3 -11   55.99    6.34
   4  -3 -11   61.65    7.66
  -4   3  11   53.83   13.59
   4  -3 -11   50.33    5.91
   4  -3 -11   54.24    5.56
   4  -3 -11   76.72   13.63
   4  -3 -11   64.56    6.56
  -4  -3  11   65.74    7.12
   4   3 -11   53.59   14.20
   4  -3 -11   55.04    6.80
   4   3 -11   55.01    6.25
   4   3 -10   48.34   12.11
   4  -3 -10   41.98    5.01
  -4  -3  10   40.96    5.78
   4  -3 -10   43.98    5.16
   4  -3 -10   40.34    5.51
   4  -3 -10   46.33    6.32
   4  -3 -10   52.02    6.90
   4  -3 -10   38.84    5.31
   4  -3 -10   46.25    6.01
   4  -3 -10   45.01   11.22
   4  -3 -10   47.81    5.84
   4   3 -10   38.60   11.67
   4   3 -10   47.90    5.92
  -4   3  10   31.33    9.66
   4  -3  -9   20.26    4.09
   4  -3  -9   18.46    3.84
  -4  -3   9   24.82    4.51
   4  -3  -9   20.50    3.88
   4  -3  -9   18.64    3.79
   4  -3  -9   19.31    4.29
   4  -3  -9   17.77    4.01
   4  -3  -9   23.52    4.99
   4   3  -9   25.53    9.91
   4  -3  -9   29.00    8.96
   4  -3  -9   21.88    4.00
   4  -3  -9   23.34    4.22
   4   3  -9   14.91    3.41
  -4   3   9   24.24    9.78
   4   3  -8   -1.97    4.56
   4  -3  -8    1.19    2.04
  -4  -3   8    2.33    2.19
   4  -3  -8   -1.64    2.28
   4  -3  -8   -0.07    2.60
   4  -3  -8    3.83    2.79
   4  -3  -8    3.23    2.67
   4  -3  -8   -0.29    2.62
   4  -3  -8   -1.59    4.95
   4  -3  -8   -0.37    2.27
   4  -3  -8    5.92    3.74
   4   3  -8    7.86    3.93
  -4   3   8   -3.24    5.10
   4  -3  -7  257.82   12.81
   4  -3  -7  233.34   11.82
   4  -3  -7  263.01   14.69
   4  -3  -7  210.81   21.88
   4  -3  -7  259.35   13.79
  -4  -3   7  274.53   13.42
   4  -3  -7  272.15   12.66
   4  -3  -7  251.46   14.21
  -4   3   7  247.71   23.82
   4   3  -7  264.36   24.52
   4   3  -7  276.76   12.53
   4  -3  -6  170.01    9.62
   4  -3  -6  164.43   10.11
   4  -3  -6  196.91   11.89
   4  -3  -6  187.34   20.09
  -4  -3   6  170.57   10.66
   4  -3  -6  193.06   10.53
   4  -3  -6  190.32   12.19
   4  -3  -6  185.46   12.09
   4   3  -6  174.80   10.11
  -4   3   6  169.68   19.76
   4   3  -6  200.14   21.03
   4  -3  -5   63.33    6.18
   4   3  -5   72.76   12.81
  -4  -3   5   59.76    6.44
   4  -3  -5   68.87    6.55
   4  -3  -5   71.99    7.21
   4  -3  -5   74.84    7.42
   4  -3  -5   75.07    6.51
   4  -3  -5   69.61    7.55
   4  -3  -5   69.26   12.52
   4   3  -5   74.55    6.40
  -4   3   5   60.95   12.06
   4  -3  -4  247.63   11.57
  -4  -3   4  239.64   23.97
   4  -3  -4  267.18   14.31
   4  -3  -4  280.59   14.33
   4   3  -4  283.58   23.95
   4  -3  -4  274.64   23.58
   4   3  -4  282.64   12.23
  -4  -3   4  273.27   12.97
  -4  -3   4  269.53   25.36
   4  -3  -4  272.30   12.09
   4  -3  -4  285.11   15.17
  -4   3   4  262.05   22.87
   4  -3  -3   67.43    5.91
  -4  -3   3   69.47   13.00
  -4  -3   3   63.75   12.35
   4  -3  -3   72.23    7.23
   4   3  -3   80.90   12.38
  -4  -3   3   72.76    6.71
   4  -3  -3   80.17    8.46
  -4   3   3   68.92   12.35
  -4   3   3   79.74    6.53
   4   3  -3   85.93    6.62
   4  -3  -3   74.06   13.26
  -4   3   2    4.04    5.38
  -4  -3   2    9.73    6.99
   4  -3  -2    7.71    2.36
  -4  -3   2   20.48    8.38
  -4  -3   2    6.34    2.81
  -4  -3   2    6.17    2.41
   4   3  -2   11.38    5.62
   4  -3  -2    9.64    2.57
   4  -3  -2    7.18    3.06
   4  -3  -2   13.64    7.19
  -4   3   2   13.78    3.71
   4   3  -2   10.40    3.00
  -4   3   1    5.08    5.16
   4  -3  -1    7.62    2.62
  -4  -3   1    7.36    2.86
  -4  -3   1    9.66    2.72
   4  -3  -1   11.85    2.94
  -4  -3   1   12.80    7.15
   4   3  -1   11.22    5.65
   4   3  -1    9.92    2.48
   4  -3  -1   11.23    3.49
  -4   3   1    8.70    2.77
   4  -3  -1    3.88    4.93
  -4  -3   1   11.19    6.16
   4  -3   0   85.26    6.44
  -4  -3   0   90.78    7.20
  -4  -3   0   97.09   15.99
   4  -3   0  103.78    8.16
  -4  -3   0   99.35   15.06
  -4   3   0   95.10   13.63
   4  -3   0   99.35   14.06
   4  -3   0   99.47    9.11
   4   3   0  106.95    6.91
  -4   3   0  100.55    7.06
  -4  -3   0  106.70    7.70
   4   3   0  115.02   14.62
   4   3   1   64.10   11.51
  -4  -3  -1   63.66    6.18
  -4  -3  -1   72.43    6.54
  -4  -3  -1   64.90   13.91
   4  -3   1   71.62    6.61
   4   3   1   62.81    6.12
  -4   3  -1   62.51   12.45
   4  -3   1   61.45    5.84
  -4   3  -1   64.90    6.02
   4  -3   1   57.72    6.74
  -4  -3  -1   57.80   11.28
   4   3   1   68.28    5.70
   4  -3   1   66.25   13.14
  -4   3  -2   21.40    8.06
   4  -3   2   14.51    6.88
   4  -3   2   11.88    4.60
  -4  -3  -2   14.05    3.08
   4  -3   2   18.42    3.60
  -4  -3  -2   22.53    3.84
   4   3   2   14.09    2.97
   4   3   2   16.83    3.50
   4  -3   2   20.70    4.65
  -4  -3  -2   14.51    7.56
  -4   3  -2   16.84    3.27
  -4  -3  -2   18.87    7.91
   4   3   2   23.01    7.37
   4  -3   3   27.92    7.86
  -4  -3  -3   31.67    4.61
   4  -3   3   29.67    4.37
  -4  -3  -3   33.64    4.61
  -4  -3  -3   34.12   11.64
  -4   3  -3   21.25    6.96
   4   3   3   26.40    3.90
   4  -3   3   34.13   10.27
  -4  -3  -3   23.12    8.00
   4  -3   3   26.90    4.80
   4   3   3   36.02    4.32
  -4   3  -3   27.90    3.92
   4   3   3   33.58    8.40
  -4   3  -4   65.96   12.17
  -4  -3  -4   71.55    7.01
   4  -3   4   64.67   12.71
   4  -3   4   69.24   13.19
  -4   3  -4   64.39    5.81
  -4  -3  -4   71.24    6.66
   4  -3   4   61.24    5.85
  -4  -3  -4   78.26   15.85
  -4  -3  -4   79.88   13.43
   4  -3   4   61.91    6.76
   4   3   4   79.63   13.28
  -4  -3  -5  124.45    8.62
   4  -3   5  124.57   17.55
   4  -3   5  123.97    8.67
  -4  -3  -5  137.15    9.64
  -4  -3  -5  130.61   19.79
  -4  -3  -5  141.26    9.19
  -4  -3  -5  134.66   18.05
  -4   3  -5  134.90    8.66
   4  -3   5  117.34    9.56
   4   3   5  150.15   18.46
  -4   3  -5  124.53   16.93
  -4   3  -6   13.86    6.14
   4  -3   6    7.04    4.73
  -4  -3  -6   17.27    3.97
  -4  -3  -6   21.20    8.26
   4  -3   6   14.62    3.10
  -4  -3  -6   19.44    4.37
  -4  -3  -6   15.93    3.67
  -4  -3  -6   16.13    7.94
   4  -3   6    8.50    2.95
  -4   3  -6   15.88    3.59
   4   3   6   18.70    7.44
  -4   3  -7   51.06   12.09
   4  -3   7   53.68   12.72
  -4  -3  -7   64.41    7.14
  -4  -3  -7   61.82    6.77
   4  -3   7   45.71    5.53
  -4   3  -7   56.13    6.05
   4   3   7   59.38   12.49
  -4  -3  -7   55.05    6.10
  -4  -3  -7   65.73   12.87
   4  -3   7   46.38    5.80
  -4  -3  -8   37.93    5.30
  -4  -3  -8   40.75    5.77
   4  -3   8   37.73    5.58
  -4  -3  -8   36.99    5.30
  -4   3  -8   25.48    9.54
   4  -3   8   32.59    8.98
  -4  -3  -8   28.67    8.44
   4  -3   8   29.38    5.04
  -4   3  -8   44.02    5.62
   4   3   8   39.72   10.09
   4  -3   9  115.82   18.64
  -4  -3  -9  140.58   10.75
  -4  -3  -9  126.13   18.46
  -4   3  -9  146.19    9.54
   4  -3   9  142.01    9.53
   4   3   9  137.02   19.26
  -4  -3  -9  143.74    9.77
  -4  -3  -9  131.94    9.24
  -4   3  -9  129.94   19.71
  -4   3  -9  144.78   10.38
  -4   3  -9  122.45   18.84
  -4  -3  -9  131.54    9.47
  -4   3 -10    9.40    4.43
   4  -3  10    0.57    6.47
  -4  -3 -10    3.84    2.41
  -4  -3 -10    1.35    2.76
   4  -3  10    0.10    2.51
  -4  -3 -10    5.90    2.81
  -4  -3 -10    0.72    5.53
  -4   3 -10    9.87    7.81
  -4   3 -10   11.60    3.75
  -4   3 -10    4.38    2.81
   4   3  10    8.28    7.59
   4  -3  11   96.18   17.75
  -4  -3 -11  120.77    9.24
  -4   3 -11  111.92    9.83
   4  -3  11  120.11    9.17
  -4  -3 -11  127.67    9.18
  -4  -3 -11  107.44   17.01
  -4  -3 -11  117.32    9.09
  -4   3 -11  123.06   20.19
  -4   3 -11  118.74    9.13
   4   3  11  127.67   18.92
   4  -3  12  253.69   29.06
  -4  -3 -12  291.16   14.47
  -4   3 -12  256.10   29.64
  -4  -3 -12  270.55   26.95
  -4   3 -12  273.15   15.98
   4  -3  12  261.63   13.63
  -4  -3 -12  191.20   11.65
  -4  -3 -12  221.72   12.66
  -4   3 -12  297.07   14.52
   4   3  12  278.15   27.44
   4  -3  13  255.25   29.68
   4  -3  13  318.42   15.33
  -4  -3 -13  292.90   28.42
  -4  -3 -13  320.68   15.46
  -4   3 -13  293.63   31.83
  -4  -3 -13  331.28   14.88
  -4  -3 -13  328.18   15.11
  -4   3 -13  320.72   17.34
  -4   3 -13  323.45   15.40
   4   3  13  324.42   30.94
  -4  -3 -14   18.90    3.86
   4  -3  14    0.62    8.52
   4  -3  14   17.03    4.56
  -4  -3 -14   11.15    3.56
  -4   3 -14    5.28    4.88
  -4  -3 -14   17.25    7.01
   4   3  14   18.93    4.27
  -4  -3 -14   17.47    3.92
  -4   3 -14   20.54    5.65
  -4   3 -14   15.67    3.88
   4   3  14   29.36   10.51
   4  -3  15   26.66    5.11
  -4  -3 -15   23.59    4.41
  -4  -3 -15   27.02    4.95
  -4  -3 -15   43.21   12.17
   4  -3  15   11.91    8.02
   4   3  15   26.90    5.13
  -4  -3 -15   23.72    4.49
  -4   3 -15   19.64    8.76
  -4  -3 -15   21.92    4.94
  -4   3 -15   32.39    6.25
  -4   3 -15   27.68    4.76
   4   3  15   25.69    7.69
  -4  -3 -15   25.32    4.32
   4  -3  16   36.32    5.56
  -4  -3 -16   37.35    5.47
  -4  -3 -16   40.16    5.64
   4   3  16   39.75    5.03
  -4  -3 -16   34.47    4.93
  -4   3 -16   39.76    6.70
  -4  -3 -16   43.92    6.63
  -4   3 -16   47.81    6.06
  -4  -3 -16   40.93    5.40
   4  -3  17   63.53    6.84
  -4   3 -17   61.55    7.10
  -4  -3 -17   59.94    6.54
  -4  -3 -17   55.50    6.36
   4   3  17   64.15    6.09
  -4  -3 -17   65.97    6.42
  -4  -3 -17   64.98    6.18
  -4  -3 -17   74.07    7.34
  -4  -3 -17   73.52    7.95
  -4   3 -17   68.97    6.98
  -4   3 -17   71.08    8.21
  -4   3 -18   15.24    3.95
   4  -3  18   10.53    3.33
  -4  -3 -18   15.22    3.66
  -4  -3 -18   16.95    3.84
  -4   3 -18   17.23    3.70
   4   3  18   15.51    2.98
  -4  -3 -18   11.15    2.89
  -4  -3 -18   19.59    4.04
  -4  -3 -18   18.81    4.53
  -4   3 -18   14.92    4.00
  -4  -3 -18   15.33    3.37
  -4   3 -19    9.21    3.19
   4  -3  19   12.74    3.15
  -4  -3 -19    5.30    2.63
  -4  -3 -19   13.23    3.29
  -4  -3 -19    9.66    2.64
  -4  -3 -19    9.08    3.00
  -4  -3 -19    8.43    3.56
  -4  -3 -19   11.91    2.93
  -4   3 -19   10.10    3.97
   4  -3  20    0.54    2.01
  -4   3 -20    1.35    2.07
  -4  -3 -20    3.40    2.02
  -4   3 -20   -5.24    3.43
  -4  -3 -20    5.18    2.68
  -4  -3 -20    2.38    2.88
  -4  -3 -20   -1.36    1.89
   4  -3  21   -1.03    1.87
  -4  -3 -21    4.08    2.06
  -4  -3 -21    4.36    2.49
  -4  -3 -21    5.07    1.97
  -4   3 -21    5.07    2.52
   4  -3  22    8.74    1.88
  -4  -3 -22   12.68    2.07
  -4  -3 -22   12.80    2.81
  -4   3 -22    8.07    2.55
  -4   3 -23   36.10    3.73
   4   4 -20   60.68    4.18
   4   4 -20   61.76    4.14
   4  -4 -20   68.43    3.91
  -4  -4  19   14.23    2.27
   4   4 -19   11.80    2.34
   4   4 -19   13.46    2.58
   4  -4 -19   12.29    2.17
  -4  -4  18    6.74    2.04
   4   4 -18    5.74    2.39
   4  -4 -18    6.39    1.69
   4  -4 -18    5.09    1.92
   4   4 -17    9.62    2.73
  -4  -4  17    8.42    2.55
   4  -4 -17    8.62    2.67
  -4   4  17    0.64    1.59
   4  -4 -17    3.06    1.57
   4   4 -17    1.59    1.82
  -4  -4  16   47.33    4.92
   4  -4 -16   50.94    5.22
   4   4 -16   52.88    5.11
  -4   4  16   41.34    4.55
   4  -4 -16   41.93    4.18
  -4  -4  15   33.48    4.48
   4  -4 -15   38.15    4.32
   4  -4 -15   34.55    4.36
   4   4 -15   29.34    4.61
   4  -4 -14    8.04    2.38
  -4  -4  14   11.99    3.34
   4  -4 -14    7.68    2.62
   4   4 -14    5.22    2.46
   4  -4 -13   34.17    4.14
  -4  -4  13   47.05    5.73
   4  -4 -13   48.71    6.79
   4  -4 -13   49.80    5.25
   4  -4 -13   48.17    5.55
   4   4 -13   48.46    5.69
   4  -4 -12   14.49    3.52
  -4  -4  12   13.19    3.85
   4  -4 -12   13.26    4.15
   4  -4 -12   14.71    3.39
   4  -4 -12   13.71    3.31
   4  -4 -12   12.68    3.54
   4   4 -12   10.86    3.45
   4  -4 -11   28.44    4.15
   4  -4 -11   23.95    4.18
   4  -4 -11   25.43    5.56
  -4  -4  11   35.47    5.32
   4  -4 -11   24.80    3.99
   4  -4 -11   26.42    4.63
   4   4 -11   34.12    5.24
   4   4 -10   14.04    9.34
  -4  -4  10   11.12    7.93
   4  -4 -10    0.40    2.34
  -4  -4  10    9.86    3.70
   4  -4 -10    6.86    3.09
   4  -4 -10    3.07    2.98
   4  -4 -10    1.60    2.74
   4  -4 -10    2.25    5.48
   4  -4 -10    8.20    2.87
   4   4 -10   11.20    9.24
   4  -4 -10    2.33    2.62
  -4   4  10    6.08    3.27
   4   4 -10    7.77    3.28
  -4   4  10   -5.15    5.72
   4   4  -9    0.62    5.26
   4  -4  -9    1.76    2.13
  -4  -4   9    2.38    2.64
   4  -4  -9   -1.48    2.45
   4  -4  -9   -1.23    2.74
  -4   4   9    5.76    3.18
   4  -4  -9    6.02    3.26
  -4  -4   9    3.82    5.70
   4  -4  -9    8.80    7.09
   4   4  -9    2.62    5.80
   4  -4  -9    4.73    3.14
   4  -4  -9    5.80    3.16
   4   4  -9    0.65    2.51
  -4   4   9   -3.83    4.76
   4  -4  -8   17.70    3.72
  -4  -4   8   14.82    4.12
   4  -4  -8   20.60    4.26
   4  -4  -8   19.38    4.22
   4  -4  -8   16.02    4.23
   4  -4  -8   16.13    4.09
   4   4  -8   20.18    7.55
  -4   4   8   18.48    4.39
  -4  -4   8    7.48    7.02
   4  -4  -8    7.92    5.29
   4  -4  -8   18.35    4.00
   4  -4  -8   19.42    5.05
   4   4  -8   22.16    4.47
  -4   4   8   24.46   10.58
   4  -4  -7   10.80    3.61
  -4  -4   7   11.44    3.74
   4  -4  -7   15.14    3.86
   4  -4  -7   10.01    3.75
   4  -4  -7   11.67    4.20
   4   4  -7   12.79    7.56
  -4  -4   7   10.66    6.80
   4  -4  -7    3.71    4.34
   4  -4  -7   13.25    3.70
   4  -4  -7    3.27    3.37
  -4   4   7    6.33    3.19
   4   4  -7   14.04    4.08
  -4   4   7   13.34    8.86
  -4   4   6   87.14   15.21
   4   4  -6   93.12   16.62
   4  -4  -6   85.25    8.18
   4  -4  -6   91.64    8.71
   4  -4  -6   82.03    8.60
  -4  -4   6   84.93   17.17
  -4  -4   6   92.52    8.64
   4  -4  -6   80.36    7.17
   4  -4  -6   86.31    9.30
   4  -4  -6   93.82   16.49
  -4   4   6   93.74    7.85
   4   4  -6   98.86    8.28
   4  -4  -6   96.13    8.14
  -4  -4   5    6.01    7.64
  -4   4   5    2.38    4.49
   4  -4  -5    4.41    2.48
  -4  -4   5    7.58    3.26
   4  -4  -5    5.74    3.20
   4  -4  -5    6.75    3.83
  -4   4   5    4.59    2.68
   4   4  -5    8.95    7.37
   4  -4  -5    8.30    2.93
   4  -4  -5    5.60    6.92
   4  -4  -5    2.22    3.38
   4   4  -5    5.11    3.10
   4  -4  -4  259.07   12.90
  -4  -4   4  289.76   14.59
   4  -4  -4  281.26   15.10
   4  -4  -4  299.49   16.60
  -4   4   4  282.59   13.82
   4  -4  -4  236.12   24.81
  -4  -4   4  274.31   13.27
  -4  -4   4  266.86   29.07
   4  -4  -4  253.57   12.94
   4  -4  -4  275.85   16.52
   4   4  -4  298.34   13.89
  -4   4   4  265.93   26.67
   4   4  -4  269.99   26.97
  -4   4   3   67.80   14.95
   4  -4  -3   75.22    7.44
   4   4  -3   86.72   15.26
  -4  -4   3   75.77    7.30
   4  -4  -3   47.90    6.69
   4  -4  -3   77.42    8.76
   4  -4  -3   63.61    7.13
   4  -4  -3   78.38    9.78
   4  -4  -3   89.61   17.38
  -4   4   3   86.98    8.06
   4   4  -3   65.59    6.76
  -4  -4   3   76.88   16.52
  -4   4   2   11.76    6.05
   4   4  -2   17.85    9.03
   4  -4  -2   14.60    3.52
  -4  -4   2   19.58    5.99
   4  -4  -2   11.94    3.56
   4  -4  -2   16.06    5.26
   4   4  -2   13.63    4.41
  -4  -4   2   11.71    3.34
   4  -4  -2   13.17    8.28
   4  -4  -2   12.07    4.86
  -4   4   2   18.10    4.68
   4   4  -2   18.44    4.60
  -4  -4   2   13.40    9.25
   4  -4  -1  202.13   11.43
  -4  -4   1  227.17   13.17
  -4  -4   1  199.88   11.92
   4  -4  -1  191.84   11.54
   4  -4  -1  199.25   13.76
   4  -4  -1  176.72   22.65
  -4  -4   1  204.60   25.87
   4   4  -1  180.94   11.59
   4  -4  -1  212.28   14.65
   4   4  -1  213.40   12.26
  -4   4   1  195.96   11.25
  -4   4   1  180.62   22.19
   4   4  -1  206.37   24.29
   4  -4   0  198.30   11.60
   4  -4   0  177.32   10.87
  -4  -4   0  181.28   11.30
   4  -4   0  177.03   13.71
   4  -4   0  176.91   22.89
  -4  -4   0  160.15   22.69
  -4  -4   0  174.61   11.38
   4   4   0  174.45   11.00
   4  -4   0  200.79   14.94
   4   4   0  205.11   11.51
  -4   4   0  204.32   12.02
   4   4   0  178.67   21.81
  -4   4   0  178.56   22.80
   4   4   1  102.46   16.69
  -4   4  -1   92.34   16.99
  -4  -4  -1   98.25    8.79
   4  -4   1   98.44    8.42
  -4  -4  -1   87.85    8.36
   4  -4   1   93.01    9.91
   4  -4   1  106.89   18.24
   4   4   1   88.14    7.83
   4  -4   1   97.17   10.97
   4   4   1  100.58    8.26
  -4   4  -1  107.72    9.17
  -4  -4  -1   94.40   17.92
   4   4   2  109.07   16.99
  -4  -4  -2  103.91    9.15
  -4   4  -2   82.62   15.93
   4  -4   2  103.89    8.96
  -4  -4  -2  104.31    9.44
   4  -4   2   58.94    8.72
   4  -4   2   84.84   10.13
  -4  -4  -2   89.79   16.72
   4   4   2  107.27    8.36
  -4   4  -2  111.78    9.00
   4  -4   2  105.60   18.08
   4   4   3   38.33   10.54
  -4   4  -3   50.24   12.89
   4  -4   3   42.37    5.91
  -4  -4  -3   24.88    5.06
   4  -4   3   46.97    7.44
  -4  -4  -3   23.30    4.71
  -4  -4  -3   46.80   12.45
   4  -4   3   42.45    7.05
  -4   4  -3   52.23    6.53
   4   4   3   45.58    5.55
   4  -4   3   41.65   11.10
  -4   4  -4    6.28    4.76
  -4  -4  -4   14.36    4.22
   4  -4   4   13.53    3.53
  -4  -4  -4   20.60    5.15
  -4   4  -4   11.67    3.78
  -4  -4  -4    5.07    4.58
   4  -4   4   22.68    5.43
   4   4   4   18.82    4.30
   4   4   4    6.40    6.09
   4  -4   4    2.02    4.91
  -4  -4  -5  133.51    9.74
  -4   4  -5  119.02   18.76
  -4  -4  -5  128.58   10.73
   4  -4   5  118.63    8.92
  -4  -4  -5  142.10   21.05
   4   4   5  141.61    9.47
   4   4   5  129.93   18.48
   4  -4   5  133.84   11.08
  -4   4  -5  137.35    9.42
   4  -4   5  110.08   17.78
   4  -4   6  117.13   19.15
   4  -4   6  140.70   10.04
  -4  -4  -6  145.24   11.19
   4  -4   6  132.37   11.06
  -4  -4  -6  116.14   19.07
   4   4   6  158.18   10.01
  -4   4  -6  152.48   10.44
   4   4   6  143.43   20.04
  -4   4  -6  127.99   19.40
  -4  -4  -6  137.61   10.14
  -4   4  -7    2.26    5.12
   4  -4   7    3.56    2.88
  -4  -4  -7    7.64    3.81
   4  -4   7   -8.76    8.13
  -4  -4  -7    4.06    3.09
  -4  -4  -7    5.03    5.17
   4  -4   7    3.67    2.89
   4   4   7    5.35    2.70
  -4   4  -7    3.36    2.66
   4   4   7    6.68    5.38
  -4   4  -8   62.03   14.56
   4  -4   8   71.40    7.21
   4  -4   8   65.37   14.98
  -4  -4  -8   75.75    8.13
  -4  -4  -8   76.98    7.26
   4  -4   8   70.34    7.68
  -4  -4  -8   83.04   15.62
  -4   4  -8   68.22    7.32
   4   4   8   67.71    6.83
  -4  -4  -8   74.56    7.42
   4   4   8   69.87   14.67
  -4   4  -9   91.92   17.87
   4  -4   9  116.49    9.03
   4  -4   9   87.50   16.73
  -4   4  -9  121.86    9.11
  -4  -4  -9  115.44    8.81
  -4  -4  -9   96.92   16.75
  -4   4  -9   83.22   17.51
  -4  -4  -9  112.29    9.88
   4   4   9  121.31    9.14
   4   4   9  120.63   18.02
  -4   4 -10  383.06   37.08
  -4  -4 -10  378.49   32.86
   4  -4  10  363.05   34.05
   4  -4  10  440.67   17.85
  -4  -4 -10  489.99   18.28
  -4  -4 -10  451.58   18.99
  -4   4 -10  466.21   18.54
   4   4  10  450.76   35.48
  -4  -4 -11   20.94    4.19
   4  -4  11   20.95    4.08
  -4  -4 -11   22.27    4.45
  -4   4 -11   23.29    4.27
  -4  -4 -12   21.68    4.44
   4  -4  12   22.26    4.66
   4  -4  12   26.18    4.88
  -4  -4 -12   21.74    4.59
  -4   4 -12   22.40    4.36
  -4  -4 -13    4.81    2.66
   4  -4  13    7.28    2.88
   4  -4  13    3.81    2.42
   4   4  13    5.82    3.01
  -4  -4 -13    8.53    3.47
  -4   4 -13    4.69    2.26
  -4   4 -13    8.63    3.36
   4  -4  14    6.12    2.82
   4  -4  14    1.35    2.15
  -4  -4 -14    5.64    2.49
   4   4  14    2.98    2.17
  -4  -4 -14    4.34    2.83
  -4   4 -14    0.74    2.16
   4  -4  15    7.65    2.81
  -4   4 -15   15.39    3.46
   4   4  15    9.12    2.91
  -4  -4 -15    3.96    2.17
  -4  -4 -15   12.56    3.18
  -4  -4 -15    6.68    2.69
   4  -4  16    5.84    2.44
   4   4  16    3.69    1.82
  -4  -4 -16    3.17    2.31
  -4  -4 -16    3.30    2.89
  -4   4 -16    3.14    2.28
  -4  -4 -16    3.49    2.12
   4  -4  17    8.70    2.50
  -4   4 -17    0.19    1.83
  -4  -4 -17    4.94    2.06
  -4  -4 -17    5.02    2.12
  -4  -4 -17    8.29    2.47
  -4  -4 -17    5.04    2.42
   4   4  17    3.59    1.63
  -4   4 -17    9.17    2.60
   4  -4  18   11.00    2.24
  -4  -4 -18    5.89    1.79
  -4  -4 -18   11.29    2.23
  -4  -4 -18   13.08    2.81
  -4  -4 -18    9.10    1.95
  -4  -4 -19   30.20    3.44
  -4  -4 -19   25.76    2.50
  -4  -4 -20    9.64    1.83
   4   5 -15   -1.77    1.25
   4   5 -15    2.19    1.36
  -4  -5  14   11.54    2.19
   4   5 -14    7.75    1.94
   4  -5 -14    7.75    1.56
   4   5 -14    8.12    2.11
  -4  -5  13    3.71    1.32
   4   5 -13    4.08    1.73
   4   5 -13    2.87    1.86
   4  -5 -13    0.56    1.13
   4  -5 -13    3.00    1.50
  -4  -5  12   23.12    3.19
   4   5 -12   17.28    3.13
   4  -5 -12   18.38    2.48
   4  -5 -12   18.94    2.48
  -4  -5  11   79.85    5.84
   4   5 -11   69.89    5.97
   4  -5 -11   72.69    4.94
   4  -5 -11   74.75    5.09
   4   5 -11   83.24    5.82
   4  -5 -10    6.99    1.94
   4  -5 -10    2.45    1.52
   4   5 -10    6.61    2.45
  -4   5  10    7.07    2.27
   4   5 -10    6.85    2.84
  -4  -5  10    4.39    2.08
   4  -5 -10    4.04    1.85
  -4  -5   9   25.78    3.62
   4  -5  -9   22.22    3.43
   4  -5  -9   22.97    3.21
  -4   5   9   20.76    3.46
   4   5  -9   23.86    4.21
   4  -5  -9   25.07    3.51
   4   5  -9   28.87    4.00
   4  -5  -8   16.24    2.96
   4  -5  -8   17.12    3.60
  -4  -5   8   19.70    3.49
   4   5  -8   12.30    3.12
   4  -5  -8   12.70    2.86
  -4   5   8   14.74    3.01
   4   5  -8   14.76    3.19
  -4  -5   7   26.29    4.23
   4  -5  -7   26.01    3.78
   4  -5  -7   25.69    4.11
   4   5  -7   25.23    4.15
   4  -5  -7   20.99    3.39
   4  -5  -7   23.52    4.47
  -4   5   7   34.29    4.46
   4   5  -7   29.73    4.19
   4  -5  -6   45.13    5.04
  -4  -5   6   44.39    5.21
   4  -5  -6   41.99    4.78
   4  -5  -6   46.51    5.61
   4  -5  -6   42.01    5.89
   4   5  -6   38.76    5.03
   4  -5  -6   38.36    4.43
   4  -5  -6   44.61    6.17
   4   5  -6   49.20    5.45
  -4   5   6   45.47    5.03
   4  -5  -5   -1.89    2.99
   4  -5  -5    3.31    2.42
  -4  -5   5    6.03    2.83
   4  -5  -5   -1.36    2.14
   4  -5  -5    5.34    3.04
   4   5  -5    0.32    1.89
   4  -5  -5    3.66    1.95
   4  -5  -5    5.76    3.65
  -4   5   5    2.93    2.43
   4   5  -5    1.44    1.97
   4  -5  -4    4.57    2.98
   4  -5  -4    1.33    2.73
   4  -5  -4    3.87    2.57
  -4  -5   4    2.32    2.76
   4   5  -4   -2.65    2.37
   4  -5  -4    3.74    1.90
   4  -5  -4    4.21    3.95
  -4   5   4    1.92    2.36
   4   5  -4    1.51    2.16
  -4  -5   3   59.03    6.21
  -4  -5   3   57.63    5.28
   4  -5  -3   64.54    6.79
   4  -5  -3   68.29    7.79
   4   5  -3   52.22    5.29
   4  -5  -3   61.03    7.99
  -4   5   3   65.91    6.23
   4   5  -3   72.26    6.45
   4  -5  -3   59.25    5.52
  -4  -5   2   44.16    7.61
   4  -5  -2   23.73    4.32
  -4  -5   2   20.31    4.09
   4  -5  -2   20.67    5.02
   4  -5  -2   27.21    5.93
   4  -5  -2   22.05    5.92
  -4   5   2   43.34    6.95
   4   5  -2   39.75    6.46
  -4  -5   1  341.76   14.78
  -4  -5   1  303.81   13.52
   4  -5  -1  336.98   16.71
   4  -5  -1  322.64   13.70
   4  -5  -1  328.02   17.08
  -4   5   1  322.09   14.06
   4   5  -1  345.58   14.32
   4  -5   0   64.58    6.95
   4  -5   0   66.26    8.83
   4  -5   0   61.73    9.57
  -4   5   0   69.78    7.49
  -4  -5  -1    4.94    2.96
   4  -5   1    6.58    2.86
  -4  -5  -1    5.90    3.02
   4  -5   1    9.94    4.49
   4  -5   1    3.94    3.12
   4   5   1    0.53    2.38
  -4   5  -1    2.35    2.50
   4  -5   2   -0.08    2.10
  -4  -5  -2   -0.52    2.49
   4  -5   2   -2.50    3.35
   4  -5   2   -1.65    3.71
  -4  -5  -2   10.84    5.14
   4   5   2    8.21    4.51
  -4   5  -2    5.50    2.86
   4  -5   3  182.18   10.24
  -4  -5  -3  158.54   10.36
   4  -5   3  187.89   11.98
  -4  -5  -3  200.08   10.91
   4   5   3  180.49   10.51
  -4   5  -3  176.49   10.26
   4  -5   4    7.44    3.65
  -4  -5  -4    4.04    2.77
   4   5   4   10.26    3.63
   4  -5   4    7.86    4.04
  -4  -5  -4    6.59    3.84
  -4   5  -4    6.04    2.84
   4  -5   5  199.56   10.41
  -4  -5  -5  191.52   11.26
   4  -5   5  194.03   11.93
   4   5   5  199.99   10.54
  -4   5  -5  196.85   10.76
  -4  -5  -5  200.50   10.85
   4  -5   6   73.38    6.33
  -4  -5  -6   76.58    7.25
   4   5   6   85.37    6.64
   4  -5   6   75.45    7.48
  -4  -5  -6   73.15    6.66
  -4   5  -6   80.51    6.58
  -4  -5  -6   75.01    6.56
  -4  -5  -7    7.49    2.37
   4  -5   7   11.92    3.47
   4   5   7   13.92    3.08
  -4   5  -7   13.63    3.31
   4  -5   7    9.98    2.86
   4  -5   8    4.35    2.41
   4  -5   8   -0.11    2.27
  -4   5  -8   -3.15    2.13
  -4  -5  -8    1.20    2.72
   4   5   8    0.71    1.80
  -4  -5  -8   -0.75    1.83
  -4  -5  -9   28.25    3.82
   4  -5   9   30.17    3.93
   4  -5   9   29.21    4.28
  -4  -5  -9   26.22    4.11
   4   5   9   31.05    3.91
  -4   5  -9   23.55    3.74
  -4  -5 -10   22.22    3.22
   4  -5  10   21.04    3.52
   4   5  10   20.61    3.32
   4  -5  10   18.49    2.87
  -4  -5 -10   20.79    3.82
  -4   5 -10   21.20    3.48
   4  -5  11   61.57    4.93
   4   5  11   66.15    5.24
   4  -5  11   57.70    4.90
   4   5  11   60.90    5.16
  -4  -5 -11   65.59    4.92
  -4  -5 -11   68.59    5.66
   4  -5  12   44.10    3.97
  -4  -5 -12   37.44    3.46
  -4  -5 -12   38.88    4.06
   4   5  12   37.07    3.86
  -4  -5 -13   29.94    2.88
  -4  -5 -13   36.53    3.54
   4   5  13   28.25    3.04
  -4  -5 -13   34.99    3.66
  -4  -5 -14    0.91    1.16
  -4  -5 -14    5.01    1.69
  -4  -5 -15   -0.13    1.15
   4  -6  -3    3.90    1.41
   4  -6  -2   58.95    3.99
   4  -6  -1   13.63    2.31
   4  -6   0   28.72    3.11
   4  -6   1   72.86    4.66
  -4  -6  -1   52.12    4.11
   4  -6   2    7.48    2.02
  -4  -6  -2   13.92    2.64
   4  -6   3   56.40    3.99
  -4  -6  -3   38.46    3.24
   4  -6   4    1.04    1.21
  -4  -6  -4   -1.78    1.02
   4   6   5   32.30    2.87
  -4  -6  -5   34.32    2.76
   5   0 -23    5.13    1.85
   5   0 -23    7.47    2.53
   5   0 -22    0.22    1.86
   5   0 -22   -1.65    2.58
   5   0 -22    0.79    2.14
   5   0 -21    0.49    2.07
   5   0 -21    1.47    2.60
   5   0 -21   -2.01    2.04
   5   0 -21    1.88    3.00
   5   0 -21    0.64    1.98
   5   0 -20   -1.28    2.26
   5   0 -20    3.56    3.50
   5   0 -20   -3.17    3.00
   5   0 -20    0.32    2.99
   5   0 -20   -3.86    2.76
   5   0 -19  392.31   16.57
   5   0 -19  414.80   19.74
   5   0 -19  415.90   17.54
   5   0 -19  346.13   30.51
   5   0 -19  383.63   15.91
   5   0 -19  412.88   17.97
   5   0 -18    2.15    2.50
   5   0 -18   -0.90    3.11
   5   0 -18    0.11    2.72
   5   0 -18   -8.84    7.31
   5   0 -18    3.78    3.66
   5   0 -18   -0.81    2.80
   5   0 -17    5.36    3.09
   5   0 -17    5.42    3.35
   5   0 -17   -1.54    4.37
   5   0 -17   -1.94    2.50
   5   0 -17    3.06    2.86
   5   0 -17    4.48    2.81
   5   0 -16    4.34    2.81
   5   0 -16    6.23    5.67
   5   0 -16    0.73    2.85
   5   0 -16    1.10    2.40
   5   0 -16   -0.99    2.83
   5   0 -16    2.75    2.68
   5   0 -15    3.25    4.63
   5   0 -15    7.08    2.87
   5   0 -15    4.15    2.79
   5   0 -15    9.18    3.51
   5   0 -15    7.99    3.36
   5   0 -15    4.27    2.54
   5   0 -14    4.24    3.48
   5   0 -14   -0.57    2.15
   5   0 -14   -2.37    3.13
   5   0 -14   -1.48    3.11
   5   0 -14   -0.13    2.53
   5   0 -14    1.84    2.38
   5   0 -13   43.68    9.46
   5   0 -13   42.01    4.84
   5   0 -13   40.54    5.80
   5   0 -13   35.94    5.74
   5   0 -13   41.25    4.70
   5   0 -13   40.26    5.03
   5   0 -12    0.03    1.97
   5   0 -12    0.98    2.32
   5   0 -12    1.27    2.52
   5   0 -12    1.16    2.34
   5   0 -12    1.67    3.20
   5   0 -11  193.59    9.74
   5   0 -11  226.87   12.64
   5   0 -11  223.55   12.36
   5   0 -11  210.12   18.87
   5   0 -11  233.15   11.02
   5   0 -10    1.69    1.77
   5   0 -10    2.35    2.46
   5   0 -10   -4.10    4.40
   5   0  -9   91.87    5.76
   5   0  -9   85.99   10.80
   5   0  -8   -1.58    3.66
   5   0  -7    2.64    3.00
   5   0  -6   -1.12    2.56
   5   0  -5   92.17    7.43
   5   0  -4   -2.91    1.74
   5   0  -1 2184.39   60.08
   5   0   0    0.67    4.18
   5   0   1  305.26   20.28
   5   0   2   -0.85    5.77
   5   0   3  755.12   33.64
   5   0   4    2.68    4.55
  -5   0  -4    2.11    1.57
  -5   0  -5 1014.74   27.53
   5   0   5 1090.66   43.86
  -5   0  -6   -0.23    2.25
  -5   0  -7  940.94   31.91
  -5   0  -8   -6.00    4.67
  -5   0  -8    2.19    2.84
  -5   0  -9   13.17    6.41
  -5   0  -9   18.47    3.17
  -5   0  -9   20.76    5.95
  -5   0 -10   -1.15    2.88
  -5   0 -10   -1.57    1.88
   5   0  10    0.54    2.12
  -5   0 -10   -5.46    2.24
  -5   0 -10    3.76    3.26
  -5   0 -11   34.76    8.19
  -5   0 -11   40.51    4.69
   5   0  11   41.60    5.09
  -5   0 -11   39.05    7.72
  -5   0 -11   43.24    4.80
  -5   0 -11   48.25    4.95
  -5   0 -12    1.34    3.64
  -5   0 -12   -1.85    2.26
   5   0  12    0.72    1.96
  -5   0 -12    4.56    2.92
  -5   0 -12   -0.97    1.98
  -5   0 -13   37.64    9.51
  -5   0 -13   33.63    4.61
   5   0  13   39.89    5.40
  -5   0 -13   33.66    4.76
  -5   0 -13   34.25    4.35
  -5   0 -13   36.88    4.79
  -5   0 -14    3.78    3.82
  -5   0 -14    0.09    2.08
   5   0  14   -0.87    2.19
  -5   0 -14    0.57    2.73
  -5   0 -14    2.51    2.69
  -5   0 -14    2.22    2.90
  -5   0 -15   45.70    5.80
  -5   0 -15   29.57    9.81
  -5   0 -15   44.51    8.33
   5   0  15   36.31    5.23
  -5   0 -15   48.57    6.99
  -5   0 -15   38.24    4.71
  -5   0 -15   39.35    5.52
  -5   0 -16    4.15    3.31
  -5   0 -16   -2.74    7.37
  -5   0 -16   -2.29    3.92
   5   0  16    6.45    3.84
  -5   0 -16    2.21    4.16
  -5   0 -16    0.64    2.67
  -5   0 -16    0.25    3.05
  -5   0 -17    8.95    3.71
  -5   0 -17    6.49    4.68
  -5   0 -17    7.39    6.37
   5   0  17    9.65    3.37
  -5   0 -17    3.49    3.30
  -5   0 -17    8.28    3.30
  -5   0 -17    4.37    3.48
  -5   0 -18   -1.70    2.69
  -5   0 -18   -3.50    3.82
   5   0  18    2.71    2.64
  -5   0 -18   -9.91    6.58
  -5   0 -18    6.10    3.03
  -5   0 -18    5.04    3.57
  -5   0 -18    0.41    3.35
  -5   0 -19   12.15    3.28
  -5   0 -19    7.14    4.81
   5   0  19   13.76    3.48
  -5   0 -19    9.74    3.09
  -5   0 -19    3.78    4.38
  -5   0 -19   14.46    5.57
  -5   0 -20   -0.84    2.15
  -5   0 -20   -0.06    4.34
   5   0  20   -4.20    2.65
  -5   0 -20   -2.79    2.62
  -5   0 -20   -0.08    3.67
  -5   0 -21   15.84    3.62
  -5   0 -21    8.85    4.41
  -5   0 -21   16.44    3.71
  -5   0 -21   14.65    4.69
  -5   0 -22    3.96    2.44
  -5   0 -22   -1.80    3.08
  -5   0 -22    5.12    3.86
  -5   0 -22   -0.82    2.27
  -5   0 -23    8.72    2.53
  -5   0 -23    6.08    3.10
  -5   0 -23    6.06    2.46
  -5   0 -23    7.81    3.88
  -5   0 -24    2.82    2.50
  -5   0 -24    0.96    1.40
  -5   0 -24   -1.49    2.57
  -5   0 -25   33.95    4.34
  -5   0 -25   42.28    4.56
  -5   0 -25   44.78    4.69
  -5   0 -26   -2.53    1.53
  -5   0 -26   -0.38    1.18
  -5  -1  24   99.71    5.38
   5   1 -23    6.19    2.27
  -5  -1  23   -0.38    1.81
   5  -1 -23    5.91    2.04
   5   1 -23    5.05    2.32
   5  -1 -23    4.26    2.77
   5  -1 -23    3.74    1.84
  -5  -1  22   68.01    5.54
   5   1 -22   66.14    6.14
   5  -1 -22   65.19    5.66
   5  -1 -22   75.68    7.67
   5   1 -22   68.62    6.10
   5  -1 -22   69.48    5.72
   5  -1 -22   79.18    7.05
   5   1 -21   21.71    3.77
   5  -1 -21   23.65    3.75
   5  -1 -21   31.00    5.77
   5   1 -21   19.19    3.83
   5   1 -21   21.99    4.05
   5  -1 -21   29.04    4.99
   5  -1 -21   24.36    3.91
   5   1 -20   59.67    6.19
   5  -1 -20   71.82    6.61
   5  -1 -20   78.22    8.59
   5   1 -20   65.96    7.38
   5   1 -20   66.99    6.42
   5  -1 -20   69.34    6.17
   5  -1 -20   74.46    7.38
   5   1 -19   10.21    9.42
   5   1 -19    6.71    2.56
   5  -1 -19    3.45    2.11
   5  -1 -19    4.36    3.70
   5  -1 -19   12.68    3.21
   5   1 -19    2.80    2.74
   5  -1 -19   15.26    8.57
   5  -1 -19   10.91    3.75
   5   1 -19    3.50    2.53
   5  -1 -19    3.30    2.47
   5   1 -18   28.53    4.99
   5  -1 -18   28.48    4.73
   5   1 -18   40.15    5.43
   5  -1 -18   30.51    6.04
   5  -1 -18   31.79    5.18
   5   1 -18   26.38    5.66
   5  -1 -18   44.10   12.30
   5  -1 -18   35.75    5.84
   5   1 -18   30.41    4.81
   5  -1 -18   29.17    4.26
   5   1 -18   36.30   11.20
   5   1 -17   44.19    5.71
   5  -1 -17   36.74    5.08
   5   1 -17   38.81    5.60
   5  -1 -17   45.24    7.17
   5  -1 -17   43.88    5.92
   5   1 -17   44.77    6.80
   5  -1 -17   34.53   10.21
   5  -1 -17   43.51    6.02
   5   1 -17   39.56    4.99
   5   1 -17   36.07   10.11
   5  -1 -17   42.42    5.13
   5   1 -16    5.51    3.20
   5  -1 -16    6.45    2.74
   5   1 -16    0.17    2.76
   5  -1 -16    6.36    3.56
   5  -1 -16   -7.58    7.44
   5  -1 -16    6.52    3.53
   5   1 -16    3.73    3.60
   5  -1 -16    6.91    3.75
   5   1 -16    2.69    2.12
   5   1 -16   -6.11    7.17
   5  -1 -16    7.51    3.17
   5   1 -16   -0.73    2.96
   5   1 -15   21.62    4.37
   5  -1 -15   15.54    4.39
   5   1 -15    5.84    2.38
   5  -1 -15    4.86    3.25
   5  -1 -15    6.09    2.27
   5  -1 -15   19.00    7.82
   5  -1 -15    6.33    3.43
   5   1 -15    3.14    2.76
   5  -1 -15    6.77    2.35
   5   1 -15    5.85    4.28
   5  -1 -15    6.86    2.67
   5   1 -15   10.16    3.12
   5   1 -15    8.34    3.89
   5   1 -14  141.63    9.52
   5  -1 -14  123.32    8.48
   5  -1 -14  139.96   10.91
   5  -1 -14  132.52    9.42
   5   1 -14  144.44   18.40
   5  -1 -14  134.56   10.14
   5   1 -14  133.76   10.95
   5   1 -14  131.69    8.74
   5  -1 -14  136.39    8.29
   5  -1 -14  116.15   16.40
   5  -1 -14  133.20    9.43
   5   1 -14  122.08    9.67
   5   1 -14  136.39   10.16
   5   1 -13   37.12    5.07
   5  -1 -13   42.00    9.31
   5  -1 -13   41.58    5.01
   5   1 -13   37.68    5.36
   5  -1 -13   43.87    6.15
   5  -1 -13   38.38    5.22
   5  -1 -13   39.88    5.69
   5   1 -13   46.50   10.81
   5  -1 -13   42.33    4.63
   5  -1 -13   49.02    5.92
   5   1 -13   36.87    4.78
   5   1 -13   46.28    5.85
   5   1 -13   39.52    4.69
   5   1 -12   17.32    3.77
   5  -1 -12   24.17    3.68
   5  -1 -12   30.72    7.86
   5  -1 -12   28.73    4.83
   5  -1 -12   25.57    4.46
   5   1 -12   23.94    6.47
   5  -1 -12   25.37    4.70
   5   1 -12   24.29    4.32
   5  -1 -12   26.71    4.49
   5   1 -12   23.34    3.87
   5   1 -12   29.62    4.60
   5  -1 -12   24.89    3.43
   5   1 -12   24.92    3.42
   5  -1 -11    8.81    2.43
   5  -1 -11   15.79    5.52
   5   1 -11   10.67    4.18
   5  -1 -11   12.97    3.10
   5  -1 -11   12.50    3.42
   5  -1 -11   16.32    3.85
   5  -1 -11   15.61    5.50
   5   1 -11   16.99    3.79
   5  -1 -11   14.93    3.50
   5   1 -11    8.90    2.98
   5   1 -11   11.88    2.59
  -5  -1  10   79.61   10.08
   5  -1 -10   77.33    5.74
   5  -1 -10   83.38    7.60
   5  -1 -10   85.64    7.27
   5   1 -10   83.38   12.08
   5  -1 -10   76.68   11.09
   5  -1 -10   79.85    6.79
   5  -1 -10   75.80   10.09
   5  -1 -10   84.90    6.52
   5   1 -10   80.32    7.03
   5   1 -10   78.53    5.77
   5   1  -9    9.00    4.98
  -5  -1   9   10.19    4.79
   5  -1  -9    8.94    2.07
   5  -1  -9   14.97    3.35
   5  -1  -9   12.07    3.25
   5  -1  -9   16.65    6.24
   5  -1  -9   11.90    4.83
   5   1  -9   12.73    2.57
   5   1  -8   -0.69    3.83
   5  -1  -8   -1.06    1.92
   5   1  -8    2.09    1.35
   5  -1  -8    0.31    3.13
   5  -1  -8    4.74    3.11
   5  -1  -7  438.04   20.86
   5   1  -7  429.84   23.58
   5  -1  -7  424.13   22.40
   5   1  -7  427.68   12.22
   5   1  -6  774.06   30.31
   5  -1  -6  779.88   27.17
   5  -1  -6  792.14   29.45
  -5   1   5   17.50    4.19
   5  -1  -5    9.60    3.13
   5   1  -5   10.12    3.89
   5   1  -4  195.72   12.93
   5  -1  -4  198.48   11.32
  -5   1   4  182.64   11.10
   5  -1  -3  138.12    8.69
  -5   1   3  131.04    8.38
   5   1  -3  149.46    9.40
   5   1  -2   15.34    3.44
  -5  -1   2    9.19    2.74
   5  -1  -2    3.61    6.13
   5  -1  -2   11.61    2.82
  -5   1   2    9.51    2.38
   5  -1  -1  137.17   16.02
   5  -1  -1  136.16    7.66
  -5  -1   1  140.07    8.29
  -5   1   1  126.55    7.21
   5   1  -1  136.15    7.79
   5   1   0    0.88    1.67
  -5   1   0    1.54    1.87
   5  -1   0    0.46    5.45
   5  -1   0    0.37    1.78
  -5  -1   0    1.85    1.76
   5  -1   1  414.23   27.95
   5   1   1  441.02   20.09
  -5  -1  -1  441.16   15.20
   5  -1   1  424.70   14.70
   5   1   1  419.17   14.64
  -5   1  -1  410.98   14.10
   5  -1   2  998.15   42.48
   5   1   2 1052.78   33.86
  -5  -1  -2 1053.71   40.18
  -5  -1  -2  984.78   25.66
   5  -1   2  858.59   25.01
   5   1   2  950.85   25.45
  -5   1  -2  915.01   24.74
   5  -1   3  535.00   31.88
   5   1   3  577.43   25.17
  -5  -1  -3  556.55   29.40
  -5   1  -3  516.39   19.69
  -5  -1  -3  559.31   19.39
   5   1   3  550.10   19.64
   5   1   4  372.22   21.19
   5  -1   4  340.51   26.22
  -5  -1  -4  362.49   23.73
  -5   1  -4  331.71   16.75
  -5  -1  -4  340.10   15.78
   5   1   4  345.90   16.38
   5   1   5  347.38   21.67
   5  -1   5  313.65   25.42
  -5  -1  -5  332.87   23.11
  -5   1  -5  307.19   17.42
  -5  -1  -5  324.28   16.57
   5   1   5  316.28   17.01
  -5  -1  -6   24.42    7.96
   5  -1   6   14.67    7.34
  -5  -1  -6   21.91    4.78
  -5  -1  -6   15.09    4.02
  -5   1  -6   20.19    5.28
   5  -1   7  119.85   17.71
  -5  -1  -7  138.58   15.38
  -5  -1  -7  125.70   11.63
  -5   1  -7  136.34   13.09
  -5  -1  -7  129.64    6.46
  -5  -1  -7  128.75   12.26
  -5   1  -8    3.99    3.59
  -5  -1  -8    0.11    4.38
  -5  -1  -8    2.58    1.92
  -5  -1  -8    1.08    2.53
  -5   1  -8    3.07    1.76
  -5  -1  -9    8.12    4.80
  -5   1  -9    8.84    5.92
  -5  -1  -9    5.38    2.04
  -5  -1  -9    6.54    3.59
  -5  -1  -9    2.03    3.53
   5  -1   9    4.16    2.33
   5   1   9    4.93    2.44
  -5   1  -9    5.12    1.99
  -5  -1 -10    1.33    1.78
  -5   1 -10    6.00    5.21
  -5  -1 -10   -7.91    5.04
  -5  -1 -10   -4.50    4.29
   5  -1  10   -0.34    2.41
   5   1  10    5.13    2.78
  -5   1 -10    3.51    2.59
  -5  -1 -10   -3.96    3.75
  -5   1 -10    0.15    1.74
  -5  -1 -11    8.24    5.13
  -5   1 -11    0.93    1.89
  -5  -1 -11    5.88    2.22
  -5   1 -11    6.51    4.54
  -5  -1 -11    2.33    4.42
  -5  -1 -11   10.16    6.09
   5  -1  11   -0.76    2.10
   5   1  11    2.30    2.17
  -5   1 -11    3.45    2.39
  -5  -1 -11    6.21    2.36
  -5   1 -11    3.00    2.57
  -5   1 -12    9.01    2.91
  -5  -1 -12    4.84    2.13
  -5  -1 -12   10.55    5.20
  -5   1 -12    6.74    4.71
   5  -1  12    4.21    2.40
   5   1  12    5.85    3.17
  -5   1 -12    4.79    2.48
  -5   1 -12    9.22    3.04
  -5  -1 -12    5.96    2.23
  -5  -1 -12    5.60    2.22
  -5   1 -12    6.85    2.57
  -5  -1 -12    3.94    4.64
  -5   1 -13  231.93   12.28
  -5  -1 -13  253.74   11.82
  -5  -1 -13  256.92   15.66
  -5   1 -13  255.15   24.38
   5  -1  13  238.60   12.52
  -5   1 -13  233.70   11.86
   5   1  13  228.71   12.66
  -5  -1 -13  226.67   10.80
  -5  -1 -13  246.18   23.63
  -5   1 -13  218.28   12.47
  -5  -1 -13  240.03   12.15
  -5   1 -14  110.95    8.81
  -5  -1 -14  121.32    8.53
  -5  -1 -14  113.59   10.67
   5  -1  14  119.44    8.96
  -5   1 -14  107.30    8.06
   5   1  14  112.65    9.03
  -5  -1 -14  104.05    7.38
  -5  -1 -14  104.25   16.26
  -5   1 -14  107.69   16.43
  -5  -1 -14  120.12    9.18
  -5  -1 -14  122.46    9.07
  -5   1 -14  111.04    9.63
  -5   1 -15    5.38    3.18
  -5  -1 -15    3.93    2.55
  -5  -1 -15    2.82    3.33
  -5  -1 -15   -0.13    4.07
  -5   1 -15   -2.28    3.00
   5  -1  15    0.65    2.46
   5   1  15   -0.25    2.36
  -5   1 -15   -5.25    7.22
  -5   1 -15    6.04    2.71
  -5  -1 -15   -0.51    2.68
  -5  -1 -15    5.01    3.29
  -5  -1 -15   -0.65    2.21
  -5   1 -15    6.35    3.76
  -5   1 -16  102.62    8.90
  -5  -1 -16   94.45    7.85
  -5  -1 -16  103.80   10.52
  -5   1 -16   86.50    9.59
   5  -1  16  104.06    8.77
  -5   1 -16   89.01    7.84
   5   1  16   88.27    8.17
  -5  -1 -16   81.47   15.67
  -5  -1 -16   89.88    7.26
  -5   1 -16   87.59   16.60
  -5  -1 -16  107.21    9.34
  -5  -1 -16   92.53    8.35
  -5   1 -16   91.56    9.26
  -5   1 -17    1.53    2.44
  -5  -1 -17   -3.99    3.11
  -5  -1 -17    4.80    3.92
  -5   1 -17    0.29    2.74
   5  -1  17    5.31    3.35
  -5  -1 -17    5.33    6.57
   5   1  17    3.45    2.28
  -5   1 -17    4.02    2.59
  -5  -1 -17    0.15    3.23
  -5  -1 -17    5.61    3.17
  -5   1 -17    0.67    5.14
  -5  -1 -17    2.60    2.08
  -5   1 -17    0.92    3.17
  -5   1 -18  212.71   12.72
  -5  -1 -18  203.30   11.85
  -5  -1 -18  216.36   15.33
  -5   1 -18  182.20   13.57
  -5   1 -18  162.24   22.21
   5  -1  18  195.07   11.52
  -5   1 -18  188.20   11.38
   5   1  18  207.03   12.05
  -5  -1 -18  186.36   10.70
  -5  -1 -18  189.74   24.35
  -5  -1 -18  216.53   13.40
  -5  -1 -18  201.82   12.61
  -5   1 -18  214.54   13.92
  -5   1 -19   66.63    7.05
  -5  -1 -19   77.62    9.84
  -5   1 -19   57.06    7.57
   5  -1  19   68.10    6.60
  -5   1 -19   62.96    6.48
   5   1  19   63.03    6.54
  -5  -1 -19   62.96    6.85
  -5  -1 -19   65.48    6.32
  -5  -1 -19   75.03    8.12
  -5  -1 -19   70.97    7.75
  -5   1 -19   67.15    8.46
  -5  -1 -20   49.12    5.79
  -5   1 -20   43.72    5.74
  -5  -1 -20   48.26    7.63
  -5   1 -20   46.92    6.91
   5  -1  20   49.54    5.26
  -5   1 -20   43.71    5.52
  -5  -1 -20   55.27    7.57
  -5  -1 -20   56.38    5.58
  -5  -1 -20   49.76    6.85
  -5   1 -20   43.24    6.94
  -5   1 -21    6.41    2.32
  -5  -1 -21    9.89    3.06
  -5  -1 -21   11.36    4.36
  -5   1 -21   10.98    3.83
  -5   1 -21    5.84    2.19
  -5  -1 -21    9.09    4.36
  -5  -1 -21    8.83    3.01
  -5  -1 -21    9.69    3.99
  -5   1 -21    6.15    3.53
  -5  -1 -21    6.79    3.75
  -5   1 -22    8.46    2.66
  -5  -1 -22    8.10    2.56
  -5  -1 -22   13.43    4.20
  -5   1 -22    9.74    3.50
  -5  -1 -22    7.09    2.24
  -5   1 -22    7.44    2.97
  -5  -1 -22   16.51    4.07
   5  -1  23   40.70    4.22
  -5  -1 -23   40.80    5.56
  -5   1 -23   35.57    4.73
  -5  -1 -23   35.35    3.76
  -5   1 -23   38.18    5.30
  -5  -1 -23   43.62    5.32
  -5   1 -24   19.47    3.02
  -5  -1 -24   23.07    4.11
  -5  -1 -24   18.62    2.42
  -5   1 -24   25.72    4.41
  -5   1 -24   19.49    3.56
  -5  -1 -24   22.04    3.48
  -5  -1 -25    7.28    2.33
  -5   1 -25    6.91    2.37
  -5  -1 -25   10.38    2.38
  -5  -1 -26   38.50    3.50
  -5   1 -26   44.54    3.71
   5  -2 -24   24.95    2.96
  -5  -2  23    4.35    1.37
   5   2 -23    3.03    1.85
   5  -2 -23    1.86    1.85
  -5  -2  22   79.91    5.54
   5   2 -22   72.45    6.33
   5  -2 -22   90.89    6.57
   5  -2 -21   40.64    4.48
   5   2 -21   44.49    4.96
  -5  -2  21   40.15    4.58
   5   2 -21   48.27    5.64
   5  -2 -21   44.97    4.31
   5  -2 -21   45.76    5.41
   5   2 -20   12.10    3.20
  -5  -2  20   16.76    3.51
   5  -2 -20   14.31    3.23
   5  -2 -20   16.13    4.25
   5   2 -20   12.89    3.93
   5  -2 -20   17.32    3.93
   5  -2 -20   18.25    3.30
   5   2 -19  243.70   13.78
  -5  -2  19  239.84   11.97
   5   2 -19  202.13   11.86
   5  -2 -19  209.29   11.11
   5  -2 -19  246.59   14.61
   5  -2 -19  210.87   10.48
   5  -2 -19  234.52   12.61
   5   2 -18   16.49    4.08
  -5  -2  18   19.40    3.93
   5  -2 -18   20.88    3.92
   5  -2 -18   16.51    4.49
   5  -2 -18   17.40    3.56
   5   2 -18   21.37    4.93
   5  -2 -18   20.48    4.26
   5  -2 -18   18.25    3.71
   5   2 -17    6.14    3.09
  -5  -2  17    4.10    2.52
   5  -2 -17    4.31    3.47
   5  -2 -17   -0.65    2.36
   5   2 -17    4.64    4.18
   5  -2 -17    1.95    2.52
   5   2 -17   -6.54    6.49
   5  -2 -17    0.82    2.94
   5  -2 -17    4.22    2.41
  -5  -2  16  225.99   12.51
   5   2 -16  225.28   13.37
   5  -2 -16  204.74   11.76
   5  -2 -16  242.71   15.07
   5  -2 -16  222.18   13.79
   5   2 -16  224.78   25.88
   5  -2 -16  231.32   13.01
   5  -2 -16  222.59   11.27
   5  -2 -16  239.70   13.33
   5   2 -16  235.28   12.47
  -5   2  16  201.93   23.87
  -5  -2  15    2.84    2.36
   5  -2 -15    3.80    3.76
   5  -2 -15    2.10    3.16
   5   2 -15   -2.90    5.35
  -5   2  15   -3.34    6.98
   5  -2 -15    8.40    3.55
   5  -2 -15    7.27    4.58
   5  -2 -15    0.36    2.10
   5  -2 -15    3.67    3.06
   5  -2 -15    5.36    2.82
   5   2 -15    3.65    2.63
   5   2 -14   -0.55    4.14
  -5  -2  14   -0.45    2.14
   5  -2 -14   -3.37    2.70
   5  -2 -14    5.66    3.38
   5  -2 -14    0.33    2.92
   5  -2 -14    7.14    3.45
   5  -2 -14   -1.92    5.14
   5  -2 -14    2.64    2.79
   5   2 -14   -3.55    2.46
   5  -2 -14   -1.88    2.31
  -5   2  14    0.05    6.09
   5   2 -13   -2.99    5.52
  -5  -2  13   -0.81    2.12
   5  -2 -13    3.66    3.01
   5  -2 -13   -0.54    3.30
   5  -2 -13    3.66    2.85
   5  -2 -13    2.76    2.46
   5  -2 -13   12.25    6.62
   5  -2 -13   -0.08    2.48
   5   2 -13   10.69    3.83
   5  -2 -13    4.16    1.89
  -5   2  13    2.50    5.87
   5  -2 -12  124.45    8.38
   5  -2 -12  118.12   15.45
   5  -2 -12  127.68   10.41
   5   2 -12  120.58   17.69
   5  -2 -12  129.85    9.59
   5  -2 -12  123.36    7.98
   5  -2 -12  146.42    9.46
   5  -2 -12  144.01    9.93
   5  -2 -12  119.81   10.24
  -5  -2  12  128.74    8.93
   5   2 -12  117.08    8.27
  -5   2  12  123.29   17.17
   5  -2 -11  196.78   10.42
   5  -2 -11  187.07   19.13
   5   2 -11  201.76   22.30
   5  -2 -11  213.48   13.24
   5  -2 -11  200.40   12.20
   5  -2 -11  205.35   13.03
   5  -2 -11  195.08    9.74
   5  -2 -11  203.79   11.02
  -5  -2  11  189.96   10.63
   5  -2 -11  213.00   12.06
   5   2 -11  204.90   10.40
  -5   2  11  188.86   20.32
   5  -2 -10   43.09    4.79
   5  -2 -10   50.96    6.20
   5  -2 -10   53.45    6.62
   5  -2 -10   49.92    6.36
   5  -2 -10   50.18    4.71
   5  -2 -10   45.68    9.65
   5  -2 -10   57.29    5.66
  -5  -2  10   50.00    5.32
   5   2 -10   41.36    9.76
   5   2 -10   53.07    5.10
   5  -2 -10   53.50    6.51
  -5   2  10   39.05    9.24
   5  -2  -9  427.46   15.17
   5   2  -9  476.92   32.06
   5  -2  -9  466.51   18.92
   5  -2  -9  460.88   28.24
   5  -2  -9  508.87   20.25
  -5  -2   9  486.50   16.41
   5  -2  -9  481.84   18.52
   5  -2  -9  447.01   14.75
   5  -2  -9  478.71   16.62
   5  -2  -9  475.61   18.78
   5   2  -9  485.71   15.75
  -5   2   9  442.69   29.12
  -5  -2   8  194.80   18.56
   5   2  -8  182.92   19.61
   5  -2  -8  174.14    9.18
   5  -2  -8  193.84   11.94
   5  -2  -8  184.04   17.48
   5  -2  -8  199.75   12.44
   5  -2  -8  190.02   11.77
   5  -2  -8  204.10    9.90
   5  -2  -8  214.64   11.98
   5   2  -8  187.10    9.11
  -5   2   8  201.80   18.60
   5   2  -8  199.55   18.71
   5   2  -7   14.06    4.95
  -5  -2   7   13.01    6.05
   5  -2  -7    7.89    1.92
   5  -2  -7    9.06    3.62
   5  -2  -7    7.48    2.94
   5  -2  -7   13.80    5.99
   5   2  -7   10.04    5.77
   5   2  -7   13.37    2.80
   5  -2  -7   10.98    3.18
  -5   2   7    4.58    3.70
  -5  -2   6  208.61   19.58
   5  -2  -6  201.16    9.17
   5  -2  -6  221.09   12.24
   5  -2  -6  207.49   17.12
   5  -2  -6  201.86   11.59
   5  -2  -6  214.22   11.71
   5   2  -6  211.96    9.07
  -5   2   6  198.14   16.95
   5   2  -6  204.23   17.49
   5   2  -5   28.66    5.84
  -5  -2   5   24.56    7.50
   5  -2  -5   27.36    3.16
   5  -2  -5   28.73    4.51
   5  -2  -5   29.25    4.73
   5  -2  -5   27.09    4.67
   5  -2  -5   32.37    6.96
   5   2  -5   30.13    3.36
  -5   2   5   24.24    5.73
  -5  -2   4  263.24   22.24
   5  -2  -4  227.06    9.53
   5  -2  -4  280.45   13.58
   5  -2  -4  254.36   18.25
   5  -2  -4  272.03   13.20
   5   2  -4  270.58    9.77
  -5   2   4  254.08   17.90
   5   2  -4  282.57   18.85
   5  -2  -3  644.36   17.49
   5  -2  -3  702.42   30.49
  -5  -2   3  722.18   32.42
  -5  -2   3  715.78   37.26
   5   2  -3  727.73   17.30
  -5   2   3  671.23   29.00
   5   2  -3  718.54   29.90
   5   2  -2   41.50    7.32
  -5  -2   2   29.01    8.36
  -5  -2   2   29.38    6.85
  -5   2   2   23.59    2.79
   5  -2  -2   26.02    6.01
   5   2  -2   33.59    3.46
  -5   2   2   30.13    6.28
  -5   2   1    8.10    4.19
   5  -2  -1   -0.15    5.62
  -5  -2   1    3.42    4.85
   5   2  -1   -1.51    2.74
   5  -2  -1    1.25    3.51
  -5   2   1    0.46    1.49
   5   2  -1    2.77    1.69
  -5  -2   1   -1.06    3.37
   5   2   0  611.27   15.04
   5  -2   0  584.27   35.38
  -5  -2   0  603.13   35.09
   5  -2   0  546.62   26.56
  -5  -2   0  600.91   28.00
  -5   2   0  518.93   14.29
   5   2   0  617.04   26.52
  -5   2   0  537.70   24.99
   5   2   1    3.68    3.44
  -5   2  -1    4.73    3.73
   5  -2   1    0.85    6.36
  -5  -2  -1   -3.09    6.57
  -5  -2  -1    4.89    3.83
   5   2   1    5.52    1.93
  -5   2  -1    3.55    1.71
   5  -2   1    6.52    3.96
   5  -2   2  335.94   27.27
  -5  -2  -2  361.30   27.11
   5   2   2  347.08   10.92
  -5  -2  -2  370.29   21.63
   5  -2   2  295.67   19.54
  -5   2  -2  308.41   10.39
   5   2   2  369.08   20.74
  -5   2  -2  318.52   19.41
  -5   2  -3   51.15    8.61
   5  -2   3   49.05    7.86
  -5  -2  -3   58.26   11.62
  -5  -2  -3   53.14    4.32
   5  -2   3   39.69    9.41
  -5  -2  -3   56.58    8.54
  -5   2  -3   54.17    4.30
   5   2   3   63.64    9.26
   5  -2   4  134.87   18.07
  -5  -2  -4  158.52   18.56
  -5  -2  -4  152.12    7.28
  -5  -2  -4  151.26   14.29
   5  -2   4  147.10    8.79
  -5   2  -4  141.49    7.22
   5   2   4  175.32   15.00
  -5   2  -4  130.08   13.82
   5  -2   5  767.64   43.80
  -5  -2  -5  757.14   41.50
   5   2   5  769.75   33.52
  -5  -2  -5  751.10   18.99
  -5  -2  -5  741.89   33.17
   5  -2   5  710.00   21.73
  -5   2  -5  700.15   18.64
  -5   2  -5  750.73   33.67
   5  -2   6  430.38   32.85
  -5  -2  -6  399.31   30.65
  -5  -2  -6  377.07   13.05
  -5  -2  -6  404.01   24.60
   5  -2   6  390.20   15.36
  -5  -2  -6  388.02   15.18
  -5   2  -6  384.04   13.11
   5   2   6  429.08   25.51
  -5   2  -6  391.82   25.05
  -5   2  -7   81.12   12.16
  -5  -2  -7   98.36   15.85
  -5  -2  -7   91.09    6.35
  -5  -2  -7  101.14   12.72
   5  -2   7   83.59    7.18
  -5   2  -7   92.68   13.00
  -5   2  -7   84.92    6.08
   5  -2   7   77.72   15.13
   5   2   7   95.53   12.95
   5  -2   8   25.86    9.82
  -5  -2  -8   24.07    6.69
  -5  -2  -8   24.39    3.63
  -5  -2  -8   19.48    4.50
   5  -2   8   19.46    3.54
   5   2   8   28.31    8.05
  -5  -2  -8   17.28    5.56
  -5   2  -8   21.16    7.33
  -5   2  -8   18.75    3.24
  -5   2  -9  220.18   10.42
   5  -2   9  213.23   25.34
   5  -2   9  185.00    9.83
  -5  -2  -9  222.98   23.60
  -5  -2  -9  222.31   10.55
  -5   2  -9  229.07   22.06
  -5  -2  -9  223.70   20.01
  -5  -2  -9  226.94   12.97
   5  -2   9  212.78   11.94
   5   2   9  236.57   21.02
  -5  -2  -9  211.90    9.95
  -5   2  -9  221.72   11.64
  -5  -2 -10   37.96    4.51
   5  -2  10   33.19    4.41
  -5  -2 -10   42.38    4.96
  -5  -2 -10   40.24    5.86
   5  -2  10   49.25    6.26
  -5  -2 -10   33.15    9.90
   5   2  10   33.68    9.14
  -5  -2 -10   40.16    9.02
  -5   2 -10   44.33    9.77
  -5   2 -10   43.85    4.98
  -5   2 -10   43.95    6.01
   5  -2  10   42.17   12.78
  -5  -2 -11   34.74    4.40
   5  -2  11   26.29   11.73
  -5  -2 -11   33.17    9.47
   5  -2  11   29.53    4.66
  -5  -2 -11   36.64    4.79
  -5  -2 -11   33.02    5.38
   5  -2  11   39.03    5.50
  -5  -2 -11   36.98    8.93
   5   2  11   34.94    5.56
  -5   2 -11   35.12    4.87
  -5   2 -11   31.20    4.93
  -5   2 -11   34.10   10.42
   5   2  11   36.57    9.95
   5  -2  12   14.42   11.65
  -5   2 -12   -4.24    4.95
   5  -2  12    0.61    2.29
  -5  -2 -12    1.61    2.08
  -5  -2 -12    1.00    2.66
   5  -2  12    1.65    2.62
  -5  -2 -12   -3.33    5.72
   5   2  12    0.69    2.47
  -5   2 -12    1.35    2.34
  -5   2 -12    2.24    2.57
   5   2  12   -0.15    4.94
  -5  -2 -12    3.33    2.42
   5  -2  13   48.47   14.69
  -5   2 -13   47.28   12.00
   5  -2  13   44.67    5.32
  -5  -2 -13   49.48    5.63
  -5  -2 -13   50.28    7.17
  -5  -2 -13   42.37    9.61
   5  -2  13   47.76    6.09
  -5  -2 -13   47.22    5.40
   5   2  13   50.58    6.13
  -5   2 -13   52.77    5.80
  -5   2 -13   49.29    6.35
   5   2  13   42.06   10.98
   5  -2  14  366.60   36.64
   5  -2  14  373.66   15.65
  -5  -2 -14  369.87   15.81
  -5  -2 -14  307.07   26.96
  -5  -2 -14  364.94   19.02
  -5   2 -14  354.68   17.24
  -5   2 -14  343.88   31.97
   5  -2  14  370.93   16.67
   5   2  14  350.57   16.75
  -5  -2 -14  367.73   14.82
  -5  -2 -14  394.59   17.12
  -5   2 -14  390.61   16.75
  -5   2 -14  363.72   17.66
   5   2  14  376.78   31.27
   5  -2  15  385.99   37.88
   5  -2  15  402.51   16.43
  -5   2 -15  399.62   17.97
  -5  -2 -15  420.04   17.05
  -5  -2 -15  347.29   29.11
  -5   2 -15  363.96   17.60
  -5   2 -15  371.89   33.63
   5  -2  15  396.56   17.38
   5   2  15  402.19   17.98
  -5  -2 -15  417.57   20.28
  -5  -2 -15  396.71   15.59
  -5  -2 -15  427.41   18.26
  -5   2 -15  392.63   17.06
  -5   2 -15  402.75   19.10
   5   2  15  413.53   33.79
   5  -2  16   72.19   17.71
   5  -2  16   68.81    6.90
  -5   2 -16   81.82    7.85
  -5  -2 -16   80.70    7.34
  -5  -2 -16   90.84    9.46
  -5   2 -16   64.70    7.13
   5  -2  16   73.29    7.44
  -5   2 -16   72.95   14.89
   5   2  16   74.92    7.84
  -5  -2 -16   76.48    6.74
  -5  -2 -16   87.79    8.80
  -5  -2 -16   83.28    8.21
  -5   2 -16   79.01    7.66
  -5   2 -16   71.45    8.33
   5   2  16   70.83   14.45
   5  -2  17   30.31   11.78
  -5   2 -17   25.14    4.59
   5  -2  17   27.38    4.82
  -5  -2 -17   30.21    4.99
  -5  -2 -17   24.86    4.05
  -5  -2 -17   25.67    5.06
  -5   2 -17   20.57    4.63
   5  -2  17   29.94    4.74
   5   2  17   24.93    4.67
  -5  -2 -17   31.32    5.70
  -5  -2 -17   32.21    5.55
  -5   2 -17   23.71    4.89
   5   2  17   21.38    8.19
  -5   2 -18    3.33    2.31
   5  -2  18   -0.02    2.29
  -5  -2 -18   -1.15    2.00
  -5  -2 -18   -6.87    3.80
  -5   2 -18   -0.94    2.24
   5   2  18   -0.36    2.36
  -5  -2 -18   -3.24    3.37
  -5  -2 -18    0.63    3.33
  -5  -2 -18   -1.39    2.15
  -5   2 -18    1.99    3.79
  -5   2 -19   12.41    3.55
   5  -2  19    9.53    3.04
  -5  -2 -19    8.95    2.89
  -5  -2 -19    9.66    4.18
  -5   2 -19    4.56    2.57
   5   2  19   10.84    2.86
  -5  -2 -19   11.97    4.00
  -5  -2 -19    8.80    3.71
  -5  -2 -19   11.01    2.97
  -5   2 -19   10.71    3.99
  -5   2 -20   13.39    3.26
   5  -2  20   16.63    3.54
  -5  -2 -20   13.18    3.05
  -5  -2 -20   10.38    3.90
  -5  -2 -20   15.43    3.84
  -5  -2 -20   12.53    2.91
  -5  -2 -20   16.06    4.96
  -5   2 -20   12.33    4.11
  -5   2 -20   12.75    3.72
  -5   2 -21   -2.39    2.10
   5  -2  21    0.33    1.89
  -5  -2 -21    1.39    1.95
  -5  -2 -21    3.91    2.96
  -5  -2 -21    2.34    2.73
  -5  -2 -21   -1.73    2.01
  -5  -2 -21    4.23    3.03
  -5   2 -21    1.01    3.17
  -5  -2 -22   -0.72    2.38
  -5  -2 -22    5.16    3.02
  -5  -2 -22    4.34    1.59
  -5  -2 -22    2.26    2.36
  -5   2 -22    1.35    2.38
  -5  -2 -22   -0.01    2.21
  -5  -2 -23   16.56    3.20
  -5  -2 -23   12.26    2.05
  -5   2 -23   16.88    3.64
  -5  -2 -23   18.08    3.11
  -5  -2 -24    3.03    1.68
  -5   2 -24    5.53    2.11
  -5   2 -25   11.00    1.98
   5   3 -22    2.50    1.39
   5  -3 -22    3.87    1.59
  -5  -3  21    3.81    1.68
   5   3 -21    3.14    2.09
   5  -3 -21    2.83    1.67
  -5  -3  20    8.93    2.35
   5   3 -20    2.19    2.16
   5   3 -20    4.85    2.23
   5  -3 -20    6.56    2.65
  -5  -3  19   36.32    4.10
   5   3 -19   29.59    4.21
   5  -3 -19   31.37    3.96
   5   3 -19   32.32    5.16
   5  -3 -19   34.40    4.42
   5  -3 -19   34.58    3.74
  -5  -3  18   10.41    2.84
   5   3 -18    5.11    2.21
   5  -3 -18    8.67    2.62
   5   3 -18    6.02    3.50
   5  -3 -18    4.90    2.72
   5  -3 -18    7.71    2.00
   5   3 -17    3.13    2.20
  -5  -3  17    0.80    2.41
   5  -3 -17    4.13    2.14
   5  -3 -17    1.75    2.51
   5  -3 -17    0.95    2.57
   5  -3 -17    8.30    3.03
   5   3 -17    1.94    2.17
  -5  -3  16   16.95    3.71
   5  -3 -16   23.57    4.34
   5  -3 -16   13.95    3.88
   5  -3 -16   19.69    4.14
   5  -3 -16   18.03    3.37
   5   3 -16   15.15    3.64
  -5  -3  15    4.34    3.04
   5  -3 -15    1.74    2.19
   5  -3 -15   -3.23    2.37
   5  -3 -15   -3.27    3.35
   5  -3 -15    4.08    3.78
   5   3 -15    1.72    2.51
  -5  -3  14   64.38    6.62
   5   3 -14   60.70   14.32
   5  -3 -14   51.33    5.93
   5  -3 -14   59.46    7.74
   5  -3 -14   54.20   11.42
   5  -3 -14   58.96    5.63
   5  -3 -14   65.03    6.74
   5   3 -14   59.91    6.39
   5  -3 -13    4.52    2.75
  -5  -3  13   -0.33    2.61
   5  -3 -13    2.53    2.69
   5  -3 -13    1.90    3.37
   5  -3 -13    2.66    5.65
   5  -3 -13    2.83    2.67
   5  -3 -13   -2.48    2.67
   5   3 -13    2.90    2.30
  -5   3  13  -13.44    9.08
   5   3 -13   16.96    8.79
  -5  -3  12   69.28    7.11
   5  -3 -12   62.18    6.57
   5  -3 -12   60.80    8.37
   5  -3 -12   63.01    7.21
   5  -3 -12   56.49   11.63
   5  -3 -12   63.96    6.08
   5  -3 -12   70.44    6.90
   5  -3 -12   70.97    7.37
   5   3 -12   67.49    6.92
   5   3 -12   38.37   11.47
  -5   3  12   64.90   12.94
  -5  -3  11    9.69    3.35
   5  -3 -11   19.87    4.02
   5  -3 -11   21.30    5.47
   5  -3 -11   15.15    4.01
   5  -3 -11   20.86    3.75
   5  -3 -11   22.28    7.85
   5  -3 -11   26.82    4.81
   5   3 -11    9.42    6.97
   5  -3 -11   21.53    4.42
   5   3 -11   21.26    3.82
  -5   3  11   33.03    8.79
   5  -3 -10   16.29    3.50
  -5  -3  10   15.63    4.09
   5  -3 -10   16.19    3.73
   5  -3 -10   15.79    4.93
   5  -3 -10   17.49    4.75
   5  -3 -10   15.69    6.39
   5  -3 -10   22.22    4.34
   5   3 -10   18.04    8.22
   5  -3 -10   12.87    3.77
   5   3 -10   19.96    4.09
  -5   3  10   16.14    7.52
   5   3  -9   79.84   14.72
   5  -3  -9   66.16    6.67
   5  -3  -9   66.53    6.72
   5  -3  -9   72.63    8.12
   5   3  -9   87.28    7.24
   5  -3  -9   64.28    7.76
   5  -3  -9   70.44    6.31
   5  -3  -9   75.88    6.80
   5  -3  -9   68.96   13.23
   5  -3  -9   72.00    7.94
   5   3  -9   60.62   13.53
  -5  -3   9   75.26    7.25
  -5   3   9   79.47   14.43
  -5  -3   8   96.36    7.89
   5  -3  -8   93.81    7.26
   5  -3  -8  104.68    8.09
   5  -3  -8   98.21    9.50
   5  -3  -8   96.95   15.09
   5  -3  -8   96.71    8.06
   5  -3  -8  105.26    9.40
   5  -3  -8   94.74    7.32
   5  -3  -8  110.11    8.08
   5   3  -8   87.02   15.59
   5  -3  -8  108.27    9.56
   5   3  -8  121.87    8.47
   5   3  -8  113.43   16.37
   5  -3  -8   95.38    7.46
  -5   3   8  105.96   15.65
   5   3  -7    0.12    4.96
   5  -3  -7    1.40    2.17
  -5  -3   7    1.04    2.39
   5  -3  -7   -2.82    2.48
   5  -3  -7    0.56    1.98
   5  -3  -7   -0.21    2.30
   5  -3  -7    0.61    2.72
   5  -3  -7    0.22    2.85
   5  -3  -7    0.08    2.51
   5  -3  -7    2.24    4.18
   5  -3  -7    1.70    2.21
   5  -3  -7    1.63    3.28
   5   3  -7   -2.05    2.27
  -5   3   7    6.19    6.49
   5   3  -6   34.47    8.57
   5  -3  -6   39.16    4.76
  -5  -3   6   38.42   10.67
  -5  -3   6   29.18    9.75
  -5  -3   6   34.41    4.88
   5  -3  -6   36.80    5.06
   5  -3  -6   40.91    6.10
   5  -3  -6   39.27    5.86
   5  -3  -6   38.59    5.47
   5  -3  -6   42.43    4.88
   5  -3  -6   36.83    9.78
   5  -3  -6   46.38    6.80
   5   3  -6   41.86    5.00
  -5   3   6   40.69    9.97
   5   3  -5   88.53   14.21
  -5  -3   5   80.52    7.19
  -5  -3   5   84.17   14.86
  -5  -3   5   85.21   15.11
   5  -3  -5   81.77    8.44
   5  -3  -5   93.80   14.08
   5  -3  -5   79.38    7.70
  -5   3   5   79.17    6.18
   5  -3  -5   78.25    6.56
   5  -3  -5   87.90    8.70
   5   3  -5   93.12    7.13
  -5   3   5   81.46   13.46
   5  -3  -5   79.23    6.44
  -5  -3   4    0.10    4.55
   5  -3  -4   -0.23    2.51
  -5  -3   4   16.40    8.69
  -5  -3   4    3.46    2.93
   5  -3  -4    0.02    2.21
   5  -3  -4    2.18    2.62
  -5   3   4    2.67    2.34
   5   3  -4    4.79    3.81
   5  -3  -4    2.85    4.13
   5  -3  -4    0.92    2.74
   5   3  -4    5.62    2.30
  -5   3   4   -4.16    5.17
  -5   3   3   18.59    5.19
   5   3  -3   21.04    7.33
  -5  -3   3   25.35    8.92
  -5  -3   3    9.08    4.55
  -5  -3   3   18.51    3.83
   5  -3  -3   22.52    4.78
   5  -3  -3   22.30    3.64
   5  -3  -3   19.77    6.65
  -5   3   3   23.55    3.50
   5  -3  -3   22.29    4.81
   5   3  -3   27.82    4.22
  -5   3   2   20.03    7.41
   5   3  -2   22.80    7.38
   5  -3  -2   23.53    3.93
  -5  -3   2   17.72    7.78
  -5  -3   2   22.24    4.12
   5  -3  -2   24.65    4.93
   5   3  -2   25.46    3.66
   5  -3  -2   14.19    6.47
   5  -3  -2   20.87    4.79
  -5   3   2   24.34    3.72
  -5  -3   2   31.76    9.31
  -5   3   1    2.08    4.22
   5   3  -1   -2.69    4.36
  -5  -3   1   -1.44    5.22
  -5  -3   1    2.91    2.45
   5  -3  -1    0.45    2.78
   5  -3  -1    1.76    2.14
  -5  -3   1    4.16    5.05
   5   3  -1   -1.14    2.24
   5  -3  -1    1.17    4.25
   5  -3  -1    7.00    3.99
  -5   3   1   -0.31    1.94
   5   3  -1   -2.46    1.75
   5   3   0   29.37    7.81
  -5   3   0   27.08    7.03
  -5  -3   0   33.49   11.37
   5  -3   0   25.15    3.67
  -5  -3   0   24.25    3.84
  -5  -3   0   31.87    4.74
   5  -3   0   25.51    4.66
   5   3   0   32.91    5.09
   5  -3   0   29.08    5.49
   5   3   0   32.01    4.02
  -5   3   0   27.81    3.76
   5  -3   0   26.94    8.39
  -5  -3   0   28.45    8.31
   5   3   1   35.20    8.51
  -5   3  -1   29.66    8.03
  -5  -3  -1   35.55    4.45
  -5  -3  -1   34.15   11.02
   5  -3   1   39.37    4.53
  -5  -3  -1   41.97    5.01
   5  -3   1   35.96    5.04
   5   3   1   34.61    5.10
  -5  -3  -1   46.92   10.86
   5  -3   1   43.87    6.88
   5   3   1   36.63    4.25
  -5   3  -1   36.33    4.56
   5  -3   1   29.12    8.99
  -5  -3  -2  128.82    8.52
   5  -3   2  133.50    8.24
   5  -3   2  150.40   20.53
  -5  -3  -2  162.31   10.03
  -5  -3  -2  155.43   21.50
   5  -3   2  149.97    9.80
  -5  -3  -2  146.04   17.97
   5  -3   2  135.95   17.10
   5   3   2  142.13    9.45
   5  -3   2  148.19   10.94
   5   3   2  158.67    8.70
  -5   3  -2  145.85    8.39
   5   3   2  156.01   16.92
  -5   3  -2  119.87   15.46
   5   3   3   10.20    6.19
  -5   3  -3    4.89    5.42
   5  -3   3    7.97    5.61
  -5  -3  -3    8.24    2.76
  -5  -3  -3    1.90    7.20
   5  -3   3   11.11    2.83
  -5  -3  -3    5.41    2.62
   5  -3   3    6.77    5.78
   5   3   3    9.15    2.86
  -5  -3  -3    9.55    4.43
   5  -3   3    5.00    3.36
   5   3   3    6.90    2.29
  -5   3  -3    0.44    2.02
  -5   3  -4   -0.99    3.52
   5  -3   4   -3.22    3.98
   5  -3   4    0.63    4.97
  -5  -3  -4    3.93    2.38
  -5  -3  -4    0.47    6.04
   5  -3   4    0.81    1.81
  -5  -3  -4   -1.91    2.58
   5   3   4    2.16    1.95
  -5  -3  -4    1.78    4.32
   5  -3   4    1.20    2.68
   5   3   4   -2.57    1.83
  -5   3  -4   -2.84    2.30
   5   3   4    2.01    3.63
  -5   3  -5    2.70    3.97
   5  -3   5    9.77    5.17
  -5  -3  -5   10.23    3.31
   5  -3   5   -0.32    4.69
  -5  -3  -5    8.25    7.60
   5  -3   5    6.58    2.39
  -5  -3  -5    7.35    2.70
   5   3   5    5.05    2.38
  -5  -3  -5   15.25    6.48
   5  -3   5    3.30    2.73
  -5   3  -5   11.92    3.06
   5   3   5   11.80    6.76
  -5   3  -6   18.09    7.80
  -5  -3  -6   11.68    3.08
   5  -3   6   13.70    7.80
  -5  -3  -6   21.53   11.42
  -5  -3  -6   13.66    4.19
   5  -3   6   11.01    3.21
  -5  -3  -6   17.47    3.85
   5  -3   6   16.04    7.77
  -5  -3  -6   16.88    6.74
   5  -3   6    8.07    3.06
  -5   3  -6   13.87    3.08
   5   3   6   12.03    7.21
  -5   3  -7   52.52   12.49
   5  -3   7   51.35    5.67
   5  -3   7   65.42   13.35
  -5  -3  -7   64.73    7.30
  -5  -3  -7   71.26   16.52
  -5  -3  -7   69.21    6.58
  -5  -3  -7   73.18   13.28
   5  -3   7   53.07    6.68
  -5   3  -7   69.23    6.49
  -5  -3  -7   64.86    6.53
   5   3   7   66.07   12.75
  -5   3  -8    8.42    5.15
   5  -3   8   -4.37    7.84
  -5  -3  -8    2.32    2.47
  -5  -3  -8    8.00    3.71
  -5  -3  -8    5.94    2.54
   5  -3   8   10.16    2.75
  -5  -3  -8    2.50    2.50
  -5  -3  -8    9.82    6.05
  -5   3  -8    0.89    5.65
   5  -3   8    4.38    2.51
  -5   3  -8    1.71    2.08
   5   3   8   -2.06    4.19
   5  -3   9  223.65   26.84
  -5   3  -9  206.82   24.28
  -5  -3  -9  238.88   12.38
  -5  -3  -9  225.23   23.48
   5  -3   9  234.19   11.84
  -5  -3  -9  235.55   11.77
  -5   3  -9  228.54   11.78
   5   3   9  256.64   24.89
   5  -3  10  220.56   27.09
   5  -3  10  231.96   12.21
  -5  -3 -10  243.10   12.60
  -5   3 -10  205.78   24.62
  -5  -3 -10  218.11   23.18
  -5  -3 -10  234.08   11.85
  -5  -3 -10  233.77   12.87
  -5   3 -10  240.71   13.55
  -5   3 -10  221.21   11.89
   5   3  10  226.45   23.88
   5  -3  11    4.17    5.81
  -5  -3 -11    1.99    2.44
   5  -3  11   -3.76    3.09
  -5  -3 -11   -3.48    2.77
  -5  -3 -11    4.65    5.40
  -5  -3 -11    0.35    2.57
  -5   3 -11   -3.11    5.65
  -5   3 -11    2.38    3.38
  -5   3 -11   -0.03    2.35
   5  -3  12  118.40    8.80
   5  -3  12  100.89   19.48
  -5  -3 -12  107.43    8.53
  -5  -3 -12  105.06   16.00
  -5  -3 -12  118.07    8.50
  -5  -3 -12  110.79    8.50
  -5   3 -12  122.27   10.17
  -5   3 -12  119.52    9.13
   5   3  12  123.62   18.17
  -5   3 -12   87.99   15.45
  -5  -3 -13   36.12    4.95
  -5   3 -13   31.75   11.24
   5  -3  13   21.52    9.35
   5  -3  13   35.64    5.20
  -5  -3 -13   37.84    5.25
  -5  -3 -13   44.94   11.65
   5   3  13   41.73    6.54
  -5  -3 -13   34.13    5.04
  -5   3 -13   38.32    6.03
  -5   3 -13   36.17    4.91
   5   3  13   43.51   11.25
   5  -3  14   -3.16    7.84
   5  -3  14   -5.01    3.00
  -5  -3 -14    2.55    2.23
  -5  -3 -14    5.80    8.31
   5   3  14    3.84    2.58
  -5  -3 -14    3.16    2.32
  -5   3 -14    1.25    2.82
  -5   3 -14   -0.08    2.55
  -5  -3 -14    1.45    2.20
   5   3  14    3.35    5.07
   5  -3  15    7.33    3.22
  -5  -3 -15    6.92    2.85
  -5   3 -15    8.11    2.82
   5   3  15   11.35    3.57
  -5  -3 -15    7.27    2.76
  -5  -3 -15    7.46    4.51
  -5   3 -15    2.11    3.00
  -5  -3 -15    6.60    2.63
  -5   3 -16    1.42    2.38
   5  -3  16   -0.86    2.20
  -5  -3 -16    2.14    2.28
  -5  -3 -16   -0.77    1.96
  -5   3 -16   -1.45    2.99
   5   3  16    0.64    2.31
  -5  -3 -16   -5.67    2.29
  -5  -3 -16    2.80    3.28
  -5  -3 -16    0.92    2.24
  -5   3 -16   -1.12    2.37
  -5   3 -17    7.43    3.23
   5  -3  17   10.22    3.12
  -5  -3 -17    1.50    2.15
  -5  -3 -17    1.16    1.78
   5   3  17    0.61    2.17
  -5  -3 -17    4.40    3.06
  -5  -3 -17    6.61    3.98
  -5  -3 -17    3.46    2.04
  -5   3 -17   -1.03    2.87
   5  -3  18   -1.41    2.10
  -5   3 -18    1.53    2.28
  -5  -3 -18    2.35    2.07
   5   3  18    1.42    2.05
  -5  -3 -18   -1.48    2.71
  -5  -3 -18   -1.65    3.23
  -5  -3 -18   -2.80    2.05
  -5   3 -18   -4.14    2.89
   5  -3  19   11.91    2.87
  -5  -3 -19    8.56    2.49
  -5  -3 -19   12.35    3.16
  -5  -3 -19    7.67    2.94
  -5  -3 -19    7.77    2.31
  -5   3 -19   16.54    4.59
  -5  -3 -20   -0.10    2.02
  -5  -3 -20    2.61    1.69
  -5  -3 -20    1.73    2.71
  -5   3 -20    3.92    2.47
  -5  -3 -21    8.49    2.25
  -5  -3 -21    4.03    1.45
  -5  -3 -21    9.52    2.66
  -5   3 -21    2.46    2.12
  -5  -3 -22   34.70    3.53
  -5   3 -22   24.09    3.03
   5   4 -19    6.22    1.76
   5   4 -19    6.51    1.71
   5  -4 -19    8.28    1.60
   5   4 -18   39.25    4.17
   5   4 -18   39.35    4.08
   5  -4 -18   37.56    3.29
  -5  -4  17   22.86    2.89
   5   4 -17   18.53    3.33
   5   4 -17   25.45    3.93
   5  -4 -17   18.65    2.76
   5   4 -16   72.79    6.48
  -5  -4  16   82.55    5.78
   5   4 -16   80.08    6.98
   5  -4 -16   82.03    5.70
  -5  -4  15   38.06    4.19
   5   4 -15   38.73    4.31
   5  -4 -15   39.43    4.22
   5  -4 -15   35.51    3.61
  -5  -4  14   23.82    3.72
   5  -4 -14   20.62    4.55
   5  -4 -14   22.20    3.72
  -5   4  14   17.39    2.95
   5   4 -14   19.49    3.58
   5  -4 -14   19.98    2.89
  -5  -4  13   55.17    5.55
   5  -4 -13   54.29    6.94
   5  -4 -13   51.62    4.93
   5  -4 -13   56.03    5.50
   5   4 -13   54.75    5.51
  -5   4  13   47.89    5.00
   5  -4 -12    6.04    2.62
  -5  -4  12    7.40    2.73
   5  -4 -12    3.43    2.96
   5  -4 -12    3.82    2.35
   5  -4 -12    1.03    2.08
  -5   4  12    2.35    2.01
   5   4 -12   11.08    3.24
   5  -4 -11    2.95    2.02
  -5  -4  11    0.24    2.25
   5  -4 -11   -0.26    3.65
   5  -4 -11    3.65    2.84
   5  -4 -11    0.47    2.44
  -5   4  11    0.18    2.04
   5   4 -11   -4.97    2.91
   5  -4 -10  133.85    8.52
   5  -4 -10  144.87   11.65
   5  -4 -10  135.51    8.71
   5  -4 -10  147.42    9.24
  -5  -4  10  137.61    9.37
   5  -4 -10  136.40   10.53
  -5   4  10  153.58    9.46
   5   4 -10  158.56    9.84
   5  -4  -9   32.61    4.52
  -5  -4   9   34.40    5.18
   5  -4  -9   31.68    4.57
   5  -4  -9   32.94    5.87
   5  -4  -9   30.23    4.97
   5  -4  -9   32.23    4.56
   5  -4  -9   33.59    5.75
  -5   4   9   37.86    5.07
   5   4  -9   35.57    4.91
  -5  -4   8    7.64    7.65
   5   4  -8   -3.82    6.36
   5  -4  -8    0.42    2.25
  -5  -4   8   -1.22    2.72
   5  -4  -8    1.23    2.20
   5  -4  -8   -0.15    3.17
   5  -4  -8    4.52    2.97
   5  -4  -8   -3.57    2.53
   5   4  -8    0.59    5.39
   5  -4  -8    5.32    3.48
  -5   4   8   -0.35    2.13
   5   4  -8    2.97    2.51
   5  -4  -7  190.75   11.39
   5  -4  -7  219.71   13.81
   5  -4  -7  209.95   22.78
   5  -4  -7  221.95   13.43
  -5  -4   7  184.75   24.67
  -5  -4   7  221.65   12.06
   5  -4  -7  196.70   10.82
   5  -4  -7  194.89   10.49
   5  -4  -7  230.52   14.46
  -5   4   7  213.16   11.37
   5   4  -7  234.11   12.17
   5   4  -7  203.64   23.83
   5  -4  -7  201.65   10.95
  -5   4   6  117.99   17.79
  -5  -4   6  138.37    9.46
   5  -4  -6  126.37    9.41
   5  -4  -6  138.99   10.91
   5  -4  -6  134.68   10.75
   5  -4  -6  109.30    7.88
   5  -4  -6  116.85   17.04
   5  -4  -6  137.20   11.06
  -5   4   6  130.54    8.88
   5   4  -6  136.76    9.21
  -5  -4   6  115.76   19.14
   5   4  -6  131.71   18.78
   5  -4  -6  127.29    8.80
  -5   4   5   59.05   12.25
   5   4  -5   51.61   11.65
  -5  -4   5   69.43    6.98
   5  -4  -5   66.83    7.50
   5  -4  -5   72.85    8.31
   5   4  -5   63.11    7.98
   5  -4  -5   54.42    5.57
   5  -4  -5   74.67   14.74
   5  -4  -5   66.68    8.55
  -5   4   5   65.28    6.32
   5   4  -5   81.38    7.22
  -5  -4   5   60.03   14.24
   5  -4  -5   65.42    6.39
   5   4  -4    5.30    7.01
   5  -4  -4   -1.68    2.28
  -5  -4   4    4.51    3.28
   5  -4  -4    4.44    3.28
   5  -4  -4    7.18    3.92
   5   4  -4   -2.55    2.80
   5  -4  -4   -1.10    5.54
   5  -4  -4    1.97    4.12
  -5   4   4   -6.03    2.89
   5   4  -4    0.35    2.32
  -5  -4   4   -2.61    4.43
  -5   4   3   76.66   14.33
   5   4  -3   82.63   14.71
  -5  -4   3  103.29    8.71
   5  -4  -3   83.13    8.06
   5  -4  -3   87.00    9.06
   5  -4  -3   82.29    7.04
   5   4  -3   78.31    8.19
   5  -4  -3   86.98    9.51
   5  -4  -3   65.31   12.76
  -5   4   3   92.14    7.62
   5   4  -3   97.19    7.74
  -5  -4   3   82.99   16.61
   5  -4  -2   92.85    7.58
  -5   4   2   84.55   15.07
   5   4  -2  105.85   16.53
  -5  -4   2  113.76    8.74
   5  -4  -2   95.74    8.47
   5  -4  -2  105.15   10.05
   5   4  -2   89.42    8.26
   5  -4  -2   98.18   10.26
   5  -4  -2   79.30   14.40
  -5   4   2  102.52    7.94
   5   4  -2  107.44    8.23
  -5  -4   2   63.16   14.36
  -5   4   1   29.45    9.86
   5   4  -1   36.03    9.83
   5  -4  -1   40.26    5.69
  -5  -4   1   34.31    5.47
  -5  -4   1   31.49    4.57
   5  -4  -1   30.61    5.16
   5  -4  -1   33.95    6.41
   5   4  -1   30.22    5.07
   5  -4  -1   29.30   11.25
   5  -4  -1   40.34    6.84
  -5  -4   1   35.76   11.13
  -5   4   1   44.28    5.60
   5   4  -1   32.40    4.68
   5   4   0   45.74   12.10
  -5   4   0   38.78   11.43
   5  -4   0   39.04    5.14
  -5  -4   0   42.45    5.97
  -5  -4   0   37.18    5.15
   5  -4   0   46.10    5.71
   5   4   0   43.52    5.64
   5  -4   0   41.78    6.55
   5   4   0   34.55    5.07
   5  -4   0   36.86    6.14
   5  -4   0   48.89   12.56
  -5  -4   0   41.10   12.45
  -5   4   0   43.43    5.86
   5   4   1   68.06   13.93
  -5  -4  -1   72.20    7.45
  -5   4  -1   68.37   14.56
   5  -4   1   76.23    7.23
  -5  -4  -1   76.56    7.25
   5  -4   1   80.59    8.75
   5   4   1   68.33    6.68
   5  -4   1   71.40    9.38
  -5  -4  -1   76.23   15.74
   5   4   1   86.33    7.56
  -5   4  -1   81.47    7.28
   5  -4   1   71.13   14.22
  -5  -4  -2   90.05    8.08
   5   4   2   94.61   16.15
  -5   4  -2   75.36   14.36
   5  -4   2   85.55    7.50
  -5  -4  -2   94.01    8.35
   5  -4   2   96.94    9.98
   5   4   2   75.25    6.94
   5  -4   2  103.36   10.06
  -5  -4  -2   85.06   16.43
   5   4   2   92.69    7.75
  -5   4  -2   91.91    7.58
   5  -4   2   81.11   14.98
  -5  -4  -3  129.85    9.55
   5  -4   3  136.95    9.15
  -5  -4  -3  141.97   10.62
  -5   4  -3  114.05   17.70
   5  -4   3  123.25   10.98
  -5  -4  -3  123.19   18.41
   5   4   3  150.65    9.53
  -5   4  -3  140.72    9.30
   5  -4   3  115.33   17.57
   5   4   3  135.72   18.05
   5   4   4   20.03    7.17
  -5   4  -4   19.08    8.87
  -5  -4  -4   25.82    4.36
   5  -4   4   28.57    4.61
  -5  -4  -4   26.86    5.39
  -5  -4  -4   23.24    7.79
   5  -4   4   21.62    5.42
   5   4   4   25.80    4.31
  -5   4  -4   23.59    4.20
   5  -4   4   31.32   10.12
   5   4   5   47.62   11.01
  -5   4  -5   52.66   12.56
   5  -4   5   67.25    6.70
  -5  -4  -5   66.83    7.47
  -5  -4  -5   67.61   14.37
   5  -4   5   64.12    7.74
   5   4   5   65.61    6.24
  -5   4  -5   67.64    6.64
   5  -4   5   55.77   13.65
  -5  -4  -5   68.06    7.03
   5   4   6   46.35   11.66
  -5   4  -6   72.73   14.97
   5  -4   6   55.45    5.99
  -5  -4  -6   55.50    6.17
  -5  -4  -6   57.63    6.96
  -5  -4  -6   41.64   10.18
   5  -4   6   49.29    6.86
   5   4   6   57.99    6.01
  -5   4  -6   53.33    5.96
   5  -4   6   42.93   10.99
   5  -4   7  121.72    8.78
  -5  -4  -7  133.82   10.71
  -5  -4  -7  128.56    9.04
  -5  -4  -7  125.96   18.50
   5  -4   7  123.46   10.22
   5   4   7  139.53    9.12
  -5   4  -7  137.52    9.47
   5   4   7  129.00   18.18
   5  -4   7  128.17   19.14
  -5  -4  -7  133.43    9.44
   5   4   8   65.26   13.27
   5  -4   8   65.42    6.44
  -5  -4  -8   71.16    6.69
  -5  -4  -8   73.45   15.08
   5  -4   8   69.89    7.42
   5   4   8   68.02    6.50
  -5   4  -8   67.00    6.56
   5  -4   9   16.21    3.52
  -5  -4  -9   11.20    3.28
   5   4   9   15.77    3.47
  -5   4  -9   14.63    3.29
   5  -4  10   80.65    6.87
  -5  -4 -10   82.81    6.80
  -5  -4 -10   83.63    7.75
   5   4  10   86.57    7.18
  -5   4 -10   72.92    6.61
  -5  -4 -11   10.59    3.06
   5  -4  11   12.18    2.98
  -5  -4 -11   11.63    3.56
   5   4  11   15.08    3.60
  -5   4 -11    9.71    2.94
  -5  -4 -12    4.72    2.08
   5  -4  12    5.56    2.50
   5   4  12    4.91    3.35
  -5  -4 -12    5.50    2.78
   5   4  12    3.95    2.48
  -5   4 -12    7.06    2.64
   5  -4  13    9.93    3.04
   5   4  13    4.69    3.06
  -5  -4 -13    5.02    2.69
   5   4  13    3.87    2.03
  -5   4 -13    7.75    2.85
  -5  -4 -13    4.69    1.93
   5  -4  14   42.41    4.55
   5  -4  14   37.43    4.78
   5   4  14   32.39    4.33
  -5  -4 -14   38.74    4.49
   5   4  14   47.46    4.90
  -5  -4 -14   43.81    5.67
  -5   4 -14   39.35    4.67
  -5  -4 -14   40.43    4.13
   5  -4  15    2.56    1.92
   5  -4  15    3.82    2.17
   5   4  15   -0.30    1.81
  -5  -4 -15   -1.17    1.81
  -5  -4 -15    1.69    2.52
   5   4  15    3.00    1.90
  -5  -4 -15    3.50    1.87
   5   4  16   30.09    3.49
  -5  -4 -16   27.50    3.28
  -5  -4 -16   39.02    4.25
  -5  -4 -16   32.80    3.23
   5   4  17   12.62    2.11
  -5  -4 -17   23.82    3.24
  -5  -4 -17   22.56    3.62
  -5  -4 -17   19.31    2.33
  -5  -4 -18    0.05    1.35
  -5  -4 -18    2.55    1.84
  -5  -4 -19    3.31    1.67
   5   5 -14   20.73    2.62
   5   5 -13    2.50    1.40
   5   5 -13   -1.44    1.40
   5   5 -12   44.78    3.60
   5   5 -12   53.29    4.60
  -5  -5  11    3.46    1.60
   5   5 -11   -0.30    1.48
   5   5 -11    1.78    1.96
  -5  -5  10  176.85    7.71
   5   5 -10  171.97    9.04
  -5  -5   9    3.65    1.74
   5   5  -9    3.04    1.68
   5   5  -9    2.85    2.20
  -5  -5   8   43.37    4.26
   5  -5  -8   41.21    4.11
   5   5  -8   34.56    4.52
   5  -5  -8   38.46    4.95
   5   5  -8   42.75    4.25
  -5  -5   7   38.84    4.47
   5  -5  -7   36.76    3.62
   5  -5  -7   34.94    4.13
   5   5  -7   31.29    4.62
   5  -5  -7   28.97    4.65
   5   5  -7   30.45    3.89
   5  -5  -6   15.26    2.73
  -5  -5   6   15.97    3.05
   5  -5  -6   18.27    3.42
   5  -5  -6   15.89    3.55
   5   5  -6   13.16    3.04
   5  -5  -6   11.56    3.08
   5   5  -6   16.88    3.14
  -5  -5   5   25.08    3.96
   5  -5  -5   16.58    2.92
   5  -5  -5   21.90    4.06
   5  -5  -5   17.76    4.06
   5   5  -5   16.09    3.49
   5  -5  -5   16.00    4.34
   5   5  -5   20.70    3.22
  -5  -5   4  167.73    9.32
   5  -5  -4  173.46   11.07
   5   5  -4  147.88    8.85
   5  -5  -4  168.90    9.78
   5  -5  -4  145.51    8.08
   5  -5  -4  170.65   11.33
  -5   5   4  174.96    9.05
   5   5  -4  173.05    9.19
   5  -5  -4  168.90    8.54
  -5  -5   3  163.03    9.54
   5  -5  -3  150.66   10.01
   5  -5  -3  160.03   10.63
   5   5  -3  125.17    8.00
   5  -5  -3  163.91   11.70
  -5   5   3  177.16    9.48
   5   5  -3  158.28    9.15
   5  -5  -3  151.28    8.38
  -5  -5   2  248.45   11.58
   5  -5  -2  229.95   12.41
   5  -5  -2  257.20   13.91
   5  -5  -2  259.75   14.75
  -5   5   2  251.66   11.36
   5   5  -2  248.43   11.22
   5  -5  -2  248.20   10.89
   5  -5  -1   59.51    8.09
   5  -5  -1   57.32    7.68
  -5   5   1   92.66    9.10
   5   5  -1  101.06    8.80
   5  -5  -1   69.07    7.29
   5  -5   0  577.47   17.44
  -5  -5   0  593.94   18.68
  -5  -5   0  519.42   17.08
   5  -5   0  612.57   21.94
   5   5   0  583.96   18.38
   5  -5   0  597.40   22.60
  -5   5   0  587.18   18.25
   5  -5   1  127.15    8.52
   5  -5   1  110.56   10.80
   5  -5   1  126.40   11.25
   5   5   1   88.76    9.97
  -5   5  -1  114.77    9.06
   5  -5   2   86.62    6.40
  -5  -5  -2   77.28    6.54
   5  -5   2   93.23    8.44
   5  -5   2   92.33    8.88
   5   5   2   94.55    6.83
  -5   5  -2   90.85    6.73
  -5  -5  -2  106.09    7.29
  -5  -5  -3   13.11    4.73
   5  -5   3    4.97    2.69
  -5  -5  -3   -3.68    2.58
   5  -5   3    7.49    3.70
   5  -5   3    0.53    3.48
   5   5   3    8.01    4.18
  -5   5  -3    4.56    2.95
   5  -5   4  343.02   12.68
   5  -5   4  343.37   15.90
  -5  -5  -4  335.72   12.88
   5   5   4  334.48   12.93
  -5   5  -4  313.59   12.53
  -5  -5  -4  344.01   13.35
   5  -5   5   13.83    2.90
  -5  -5  -5   17.03    3.43
   5  -5   5   19.93    4.38
   5   5   5   15.72    3.02
  -5   5  -5   11.03    2.62
   5  -5   6    1.48    1.67
  -5  -5  -6    4.99    2.29
   5  -5   6    1.15    2.42
   5   5   6    0.66    1.71
  -5  -5  -7    2.62    1.67
   5  -5   7    2.47    2.59
  -5  -5  -7    6.55    2.83
   5   5   7    7.15    2.40
   5  -5   8    6.31    2.19
  -5  -5  -8    8.73    2.13
  -5  -5  -8    7.80    2.68
   5   5   8   10.39    2.60
  -5  -5  -9    8.40    2.03
   5  -5   9   13.16    3.05
  -5  -5  -9    9.64    2.54
  -5  -5 -10   32.98    3.13
   5  -5  10   34.75    4.23
   5   5  10   30.90    4.02
  -5  -5 -10   31.03    3.89
   5  -5  11    4.34    2.13
  -5  -5 -11    2.00    1.53
  -5  -5 -11    2.24    1.24
   5  -5  12    5.21    1.60
   5   5  12    2.20    1.76
  -5  -5 -12    5.91    1.65
  -5  -5 -12    8.44    2.42
   5   5  13   -1.06    1.34
  -5  -5 -13    2.14    1.33
  -5  -5 -13   -0.85    1.42
  -5  -5 -14   16.48    2.24
  -5  -6   1    7.40    2.15
  -5  -6   0    3.64    1.26
   6   0 -22    4.85    2.35
   6   0 -21   -1.46    2.20
   6   0 -20  160.75   10.64
   6   0 -20  152.32    8.87
   6   0 -19    3.61    2.37
   6   0 -19   -1.22    2.90
   6   0 -19    2.49    3.47
   6   0 -19    4.80    2.50
   6   0 -18   -0.76    2.07
   6   0 -18    0.62    3.12
   6   0 -18   -0.84    2.96
   6   0 -18    1.76    2.98
   6   0 -18    7.70    3.54
   6   0 -17    2.68    1.90
   6   0 -17   -4.52    3.32
   6   0 -17   -2.73    2.93
   6   0 -17   -1.76    3.02
   6   0 -17    1.42    2.00
   6   0 -16  198.49   10.69
   6   0 -16  217.95   14.72
   6   0 -16  204.33   13.90
   6   0 -16  240.21   13.29
   6   0 -15   -2.14    2.20
   6   0 -15   -1.93    2.71
   6   0 -15    0.64    2.97
   6   0 -15   -4.73    3.29
   6   0 -14   64.36    5.82
   6   0 -14   65.21    7.96
   6   0 -14   73.81    7.88
   6   0 -14   67.54   11.93
   6   0 -14   73.14    7.45
   6   0 -13    3.21    2.56
   6   0 -13    3.20    3.59
   6   0 -13    2.70    2.98
   6   0 -13   -2.45    2.77
   6   0 -12  162.95   11.39
   6   0 -12  171.06   11.35
   6   0 -12  167.88   16.58
   6   0 -12  172.91   10.28
   6   0 -12  155.40   10.17
   6   0 -11    0.50    2.04
   6   0 -11   -2.51    3.65
   6   0 -11   -1.18    2.60
   6   0 -11   -1.97    2.50
   6   0 -11    1.08    2.10
   6   0 -10  388.49   17.03
   6   0 -10  426.71   17.48
   6   0 -10  365.05   22.54
   6   0 -10  402.76   15.14
   6   0  -9   -1.87    2.76
   6   0  -9   -1.39    2.21
   6   0  -8 1399.48   33.75
   6   0  -8 1298.63   39.22
   6   0  -1    3.36    4.58
   6   0   0  981.02   40.27
   6   0   1   -3.03    5.12
   6   0   2  313.50   22.92
   6   0   3    0.78    8.30
   6   0   4  899.47   42.09
   6   0   5    0.56    5.16
   6   0   6 1478.42   57.53
   6   0   7    3.96    5.27
   6   0   8 1090.36   51.37
  -6   0  -8 1056.47   34.90
   6   0   8  975.79   26.48
  -6   0  -9    5.51    3.68
  -6   0  -9   -1.95    2.42
   6   0   9    2.93    2.08
  -6   0  -9   -2.50    1.95
  -6   0 -10  976.73   41.57
  -6   0 -10 1000.18   38.97
   6   0  10  899.78   26.46
  -6   0 -10  978.56   25.68
  -6   0 -10  957.74   24.48
  -6   0 -11    4.03    3.24
  -6   0 -11   -3.18    3.66
   6   0  11    1.49    2.56
  -6   0 -11   -3.34    2.79
  -6   0 -11   -1.43    2.27
  -6   0 -12    0.98    4.09
   6   0  12    3.15    2.23
  -6   0 -12    2.81    2.63
  -6   0 -12    1.24    2.17
  -6   0 -13   -0.66    4.22
   6   0  13   -0.64    2.93
  -6   0 -13    1.02    2.50
  -6   0 -13    2.05    2.59
  -6   0 -14  134.23    8.74
   6   0  14  132.86   10.21
  -6   0 -14  123.24    9.54
  -6   0 -14  129.95    9.06
  -6   0 -15    1.41    1.95
  -6   0 -15    0.95    4.82
   6   0  15    2.15    2.87
  -6   0 -15   -0.58    3.22
  -6   0 -15   -3.74    2.99
  -6   0 -16   29.44    4.56
  -6   0 -16   20.33    4.86
   6   0  16   15.46    4.00
  -6   0 -16   27.31    5.33
  -6   0 -16   17.60    4.33
  -6   0 -17   -1.28    1.99
  -6   0 -17    3.75    4.18
   6   0  17   -0.42    2.50
  -6   0 -17   -4.42    4.15
  -6   0 -17    2.39    3.12
  -6   0 -18   -2.19    1.94
  -6   0 -18   -0.89    4.05
   6   0  18    0.15    2.35
  -6   0 -18    0.44    2.16
  -6   0 -18   -2.54    3.94
  -6   0 -19   -0.68    3.15
   6   0  19    1.62    2.51
  -6   0 -19   -1.63    2.48
  -6   0 -19   -1.08    3.45
  -6   0 -19   -2.31    4.16
  -6   0 -20    1.08    3.12
   6   0  20    1.23    2.45
  -6   0 -20   -0.42    1.93
  -6   0 -20    0.15    3.29
  -6   0 -21    1.56    2.82
   6   0  21   -3.19    1.99
  -6   0 -21   -1.68    3.54
  -6   0 -22   18.58    4.16
  -6   0 -22   26.00    5.29
  -6   0 -23    0.70    2.53
  -6   0 -23    3.28    2.75
  -6   0 -24   -1.57    2.35
  -6   0 -24   -0.48    2.26
  -6   0 -25    0.64    1.55
  -6   0 -25    0.75    1.51
  -6   0 -25    0.78    1.58
   6   1 -23   15.20    2.85
   6   1 -22   13.41    3.03
   6  -1 -22   24.99    4.08
   6   1 -21   -0.63    2.35
   6  -1 -21   -1.79    2.94
  -6  -1  20   41.54    4.60
   6  -1 -20   47.39    5.52
   6   1 -20   45.85    5.95
   6  -1 -20   54.80    6.29
   6  -1 -20   35.96    4.32
   6  -1 -19   12.35    4.11
   6  -1 -19   17.01    3.91
   6   1 -19   15.79    4.69
   6  -1 -19   18.68    4.10
   6  -1 -19   12.59    2.93
   6   1 -18   -1.11    1.88
   6  -1 -18    1.08    1.76
   6  -1 -18    0.26    3.27
   6  -1 -18    0.14    2.76
   6   1 -18    4.69    3.47
   6   1 -18    5.78    2.46
   6  -1 -18    7.81    3.99
   6  -1 -18    2.92    2.03
   6   1 -17   47.33    5.98
   6  -1 -17   46.02    5.29
   6  -1 -17   46.12    7.09
   6  -1 -17   53.93    6.72
   6   1 -17   44.88    6.86
   6   1 -17   43.70    5.23
   6  -1 -17   42.49    5.58
   6  -1 -17   44.94    4.82
   6   1 -16    9.39    3.37
   6  -1 -16    2.06    1.86
   6  -1 -16    2.05    3.06
   6  -1 -16    7.98    3.49
   6   1 -16    3.64    3.37
   6   1 -16    5.30    2.82
   6  -1 -16    7.22    3.65
   6  -1 -16    5.41    2.69
   6   1 -15  275.88   13.43
   6  -1 -15  288.62   12.79
   6  -1 -15  300.81   17.09
   6  -1 -15  306.27   14.71
   6  -1 -15  314.77   16.08
   6   1 -15  275.73   16.24
   6  -1 -15  328.95   15.02
   6   1 -14  117.35    8.26
   6  -1 -14  101.00    7.31
   6  -1 -14  125.73   10.70
   6  -1 -14  119.05    9.15
   6  -1 -14  124.46   10.22
   6   1 -14  119.95   10.66
   6   1 -14  114.69   15.69
   6  -1 -14  138.04    9.58
   6   1 -13   80.13    7.15
   6  -1 -13   71.19    5.82
   6  -1 -13   80.35    8.65
   6  -1 -13   92.90    8.31
   6  -1 -13   86.59    8.56
   6   1 -13   88.57    9.21
   6  -1 -13   82.21    7.12
   6   1 -13   81.88   13.12
   6  -1 -13   80.38   12.80
   6  -1 -13   79.42    7.61
   6  -1 -12   30.99    5.46
   6  -1 -12   40.42    5.55
   6  -1 -12   35.53    5.62
   6   1 -12   36.45    6.31
   6   1 -12   36.08    8.22
   6  -1 -12   30.96    4.93
   6  -1 -12   36.62    8.48
   6  -1 -12   35.92    5.08
   6  -1 -11   64.05    7.11
   6  -1 -11   80.60    7.70
   6  -1 -11   68.45    7.11
   6   1 -11   61.57    7.62
   6   1 -11   63.08   10.61
   6  -1 -11   76.43    6.62
   6  -1 -11   81.65    7.38
   6  -1 -11   64.19   10.17
   6  -1 -10   48.05    5.75
  -6  -1  10   53.99    9.91
   6  -1 -10   35.13    5.37
   6  -1 -10   49.38    6.18
   6  -1 -10   40.81    8.08
   6   1 -10   44.29    8.46
   6  -1 -10   43.11    5.77
   6   1 -10   43.15    6.05
   6  -1 -10   47.55    5.14
  -6  -1   9  200.69   18.86
   6  -1  -9  217.06   13.30
   6  -1  -9  255.66   13.04
   6   1  -9  213.09   17.71
   6  -1  -9  237.34   12.94
   6   1  -9  235.19   12.79
   6  -1  -9  244.93   10.95
   6  -1  -9  211.88   16.54
   6  -1  -9  246.91   12.54
   6  -1  -8    5.81    2.76
   6   1  -8    0.29    2.61
   6  -1  -8    5.52    2.72
   6  -1  -8    3.07    2.64
   6   1  -8    3.84    2.72
   6  -1  -7    3.06    2.19
   6   1  -7    7.64    3.34
   6  -1  -7    9.50    3.24
   6  -1  -7    3.62    2.45
   6   1  -7    6.76    3.03
   6   1  -6  861.17   30.17
   6  -1  -1   43.66   10.18
   6  -1   0  365.07   28.10
   6  -1   1  299.38   25.71
   6   1   1  308.82   18.96
   6  -1   2  242.56   22.96
   6   1   2  238.27   16.94
   6  -1   3  435.77   31.84
   6   1   3  465.44   24.78
  -6  -1  -3  462.40   29.50
   6  -1   4   -7.14    7.47
  -6  -1  -4    0.45    5.94
   6   1   4    0.26    4.29
   6   1   5   96.82   12.72
   6  -1   5   98.53   16.32
  -6  -1  -5   96.58   13.82
   6   1   6  112.83   14.16
  -6  -1  -6  110.61   15.74
   6  -1   6  105.89   17.19
   6   1   6  107.55    9.84
   6   1   7   25.35    7.79
  -6  -1  -7   30.42    9.78
  -6   1  -7   32.58    6.39
  -6  -1  -7   22.97    5.37
   6  -1   7   23.34    4.22
   6   1   7   30.40    4.34
   6  -1   7   19.25    7.77
   6   1   7   32.35    6.06
   6   1   8   70.13   12.69
   6  -1   8   61.65   14.23
  -6  -1  -8   74.18   12.65
  -6   1  -8   73.48   10.07
   6  -1   8   63.02    6.18
   6   1   8   67.03    6.46
   6   1   8   73.20    5.82
   6   1   9  114.01   15.92
  -6  -1  -9  118.49   15.78
  -6   1  -9  102.99   12.22
   6  -1   9  107.05    8.39
   6   1   9   98.41    8.06
   6  -1   9  110.82   18.75
   6   1   9  110.05    7.39
  -6  -1  -9  138.32   14.16
  -6   1  -9   98.69    7.37
   6  -1  10   18.78    9.12
  -6  -1 -10   20.42    8.20
  -6   1 -10   19.93    6.44
   6   1  10   11.81    2.74
  -6  -1 -10   12.75    4.93
   6  -1  10   11.44    3.15
   6   1  10   12.03    3.43
  -6   1 -10   18.30    4.03
  -6  -1 -10   15.26    3.47
   6  -1  11   -0.46    7.21
  -6  -1 -11    0.64    5.09
  -6  -1 -11    1.42    3.11
  -6   1 -11   -3.61    4.44
   6  -1  11    6.62    3.15
   6   1  11    3.26    2.91
  -6   1 -11    0.41    2.43
  -6  -1 -11    3.80    2.63
   6  -1  12  105.50   19.47
  -6  -1 -12  108.96   15.43
  -6   1 -12  143.12   17.09
   6  -1  12  125.73    9.47
   6   1  12  117.13    9.60
  -6  -1 -12  129.08   16.27
  -6   1 -12  101.64    8.24
  -6  -1 -12  121.62    8.55
   6  -1  13   -7.34    7.89
  -6   1 -13    0.86    2.02
  -6  -1 -13    0.01    2.02
  -6  -1 -13    4.59    3.54
   6  -1  13   -0.14    2.58
   6   1  13   -1.80    2.84
  -6  -1 -13    2.64    3.32
  -6  -1 -13    1.47    2.28
  -6  -1 -13  -11.32    6.44
   6  -1  14  219.34   28.63
  -6   1 -14  235.76   12.15
  -6  -1 -14  245.48   11.89
  -6  -1 -14  248.28   16.08
   6  -1  14  238.78   13.31
   6   1  14  243.74   13.70
  -6  -1 -14  244.53   13.50
  -6  -1 -14  237.36   12.67
  -6   1 -14  248.96   14.09
   6  -1  15  149.44   24.39
  -6   1 -15  169.56   10.49
  -6  -1 -15  189.44   10.55
  -6  -1 -15  169.90   14.35
  -6   1 -15  161.18   13.00
   6  -1  15  168.56   11.48
   6   1  15  187.13   12.06
  -6  -1 -15  177.45   11.67
  -6  -1 -15  181.63   11.29
  -6   1 -15  182.26   12.50
   6  -1  16   29.92   11.36
  -6   1 -16   23.95    4.27
  -6  -1 -16   28.98    4.53
  -6  -1 -16   20.86    5.44
  -6   1 -16   25.01    5.73
   6  -1  16   23.14    4.60
   6   1  16   22.59    5.03
  -6  -1 -16   29.65    5.80
  -6  -1 -16   26.76    4.96
  -6   1 -16   24.18    5.65
   6  -1  17    3.69    8.35
  -6   1 -17   16.13    3.80
  -6  -1 -17   16.07    3.49
  -6  -1 -17   12.13    4.74
  -6   1 -17    8.59    4.39
   6  -1  17   15.31    3.89
   6   1  17   20.66    4.83
  -6  -1 -17   16.26    5.06
  -6  -1 -17   14.27    3.21
  -6  -1 -17   20.83    5.09
  -6   1 -17   12.53    4.23
   6  -1  18   -0.89    6.01
  -6  -1 -18   -0.21    2.12
  -6  -1 -18    5.74    3.85
  -6   1 -18    6.33    3.17
   6  -1  18   -0.17    2.64
   6   1  18    1.85    2.76
  -6   1 -18    1.63    2.18
  -6  -1 -18   -0.07    3.69
  -6  -1 -18    3.54    2.40
  -6  -1 -18    2.29    3.02
  -6   1 -18    4.13    3.47
  -6  -1 -19    1.61    3.86
  -6   1 -19   -4.66    3.99
   6  -1  19   -2.99    2.35
   6   1  19    2.00    2.34
  -6  -1 -19    1.00    1.85
  -6  -1 -19   -0.76    3.52
  -6  -1 -19   -2.33    3.47
  -6   1 -19   -3.31    3.72
   6  -1  20   11.17    2.44
  -6  -1 -20   14.82    4.59
  -6   1 -20    9.14    3.37
   6  -1  20    8.32    2.17
   6   1  20   14.27    3.52
  -6  -1 -20   15.32    3.11
  -6  -1 -20   16.71    5.05
  -6  -1 -20   11.94    3.18
  -6   1 -20   13.80    4.38
  -6  -1 -21   38.36    6.09
  -6   1 -21   31.43    5.19
  -6  -1 -21   29.05    5.30
  -6   1 -21   35.52    5.67
  -6  -1 -21   35.13    5.70
  -6  -1 -22    4.65    3.44
  -6   1 -22    1.85    2.27
  -6   1 -22    9.29    4.12
  -6  -1 -22    5.20    2.60
  -6  -1 -23   37.53    5.08
  -6   1 -23   28.79    3.93
  -6   1 -23   34.24    4.69
  -6  -1 -23   34.33    4.64
  -6   1 -24    5.90    1.72
  -6  -1 -24   10.55    2.79
  -6   1 -24    9.53    2.78
  -6  -1 -24    4.79    2.13
  -6  -1 -25   74.33    5.31
  -6   1 -25   78.70    5.44
  -6  -1 -25   68.77    4.57
   6   2 -23    1.38    1.57
   6  -2 -23    1.39    1.65
   6   2 -22    2.68    2.13
   6  -2 -22    6.31    2.46
   6   2 -21    9.05    2.67
   6  -2 -21    7.69    2.54
   6   2 -20    5.56    2.94
   6  -2 -20    2.96    2.25
  -6  -2  19   13.30    2.92
   6   2 -19   15.69    4.35
   6   2 -19   14.48    3.48
   6  -2 -19   10.51    2.82
  -6  -2  18   13.46    3.36
   6  -2 -18   16.49    3.65
   6   2 -18   22.94    4.89
   6   2 -18   13.88    3.32
   6  -2 -18   19.18    4.16
   6  -2 -18   14.49    2.78
   6   2 -17   -1.68    1.94
  -6  -2  17   -3.82    2.59
   6  -2 -17   -0.46    2.60
   6  -2 -17    2.95    2.40
   6   2 -17    2.59    3.80
   6  -2 -17    0.40    2.78
   6  -2 -17   -0.12    1.69
   6   2 -16  111.86    8.99
   6  -2 -16  113.13    7.86
   6  -2 -16  130.63   10.22
   6  -2 -16  131.84    9.78
   6   2 -16  143.93   11.27
   6  -2 -16  126.81    8.05
   6  -2 -16  142.55    9.63
  -6  -2  16  129.37    8.88
  -6  -2  15  122.52    8.46
   6   2 -15  102.64    8.45
   6  -2 -15  102.87    7.42
   6  -2 -15  116.81    9.69
   6  -2 -15  121.88    9.85
   6   2 -15  134.59   11.36
   6  -2 -15  122.36    7.74
   6  -2 -15  120.15    9.26
   6   2 -14   54.95    6.66
   6  -2 -14   61.01    5.76
   6  -2 -14   75.88    8.34
   6  -2 -14   73.25    8.04
   6   2 -14   73.19    8.47
   6  -2 -14   81.01    7.56
   6   2 -14   68.75    6.29
   6  -2 -13   30.08    4.16
   6  -2 -13   30.35    5.85
   6  -2 -13   29.17    5.18
   6  -2 -13   34.45    5.20
   6  -2 -13   26.31    4.53
   6   2 -13   19.73    3.77
   6  -2 -12   70.22    5.98
   6   2 -12   74.65   12.94
   6  -2 -12   76.86    8.16
   6  -2 -12   79.03    8.28
   6  -2 -12   81.07    7.30
   6  -2 -12   76.78    7.73
   6   2 -12   72.96    6.20
   6   2 -11   80.26   13.86
   6  -2 -11   68.70    5.86
   6  -2 -11   79.30    8.13
   6  -2 -11   82.81    8.49
   6  -2 -11   87.09    7.11
   6  -2 -11   79.08    7.83
   6   2 -11   88.69    6.75
   6  -2 -10  249.89   20.35
   6   2 -10  253.24   23.00
   6  -2 -10  275.19   15.31
   6  -2 -10  249.89   14.41
   6  -2 -10  246.68   11.99
   6  -2 -10  255.64   13.83
   6   2 -10  250.71   10.94
   6  -2  -9   83.23   11.15
   6   2  -9   88.01   14.15
   6  -2  -9   82.42    8.47
   6  -2  -9   84.53    8.16
   6  -2  -9   87.31    6.79
   6  -2  -9   84.44    8.13
  -6  -2   8   -0.25    4.33
   6  -2  -8   -1.03    2.51
   6  -2  -8    3.13    2.51
   6  -2  -8    5.66    4.00
   6  -2  -8   -0.06    2.25
   6   2  -8    0.90    3.73
   6  -2  -8    4.17    2.98
  -6   2   8    2.22    3.32
  -6  -2   7   63.24   11.23
   6  -2  -7   73.31    7.44
   6  -2  -7   68.86    7.50
   6  -2  -7   56.03    8.93
   6   2  -7   63.35   10.65
   6  -2  -7   60.56    6.84
  -6   2   7   64.77    9.73
   6   2  -6   69.49   10.05
  -6  -2   6   72.16   12.39
   6   2  -6   72.32   11.39
   6  -2  -6   77.75    9.98
   6  -2  -6   85.79    8.33
   6  -2  -6   72.23    7.77
   6  -2  -6   78.13    7.53
  -6   2   6   73.72   10.18
   6   2  -5   28.21    5.79
  -6  -2   5   32.55    9.49
   6  -2  -5   27.13    4.45
   6  -2  -5   25.14    5.18
   6  -2  -5   23.22    5.33
   6  -2  -5   27.81    4.59
  -6   2   5   14.61    4.39
  -6  -2   4   60.37    9.37
  -6  -2   4   56.84   11.53
   6  -2  -4   61.45    6.80
   6  -2  -4   65.29    9.04
   6  -2  -4   57.66    6.77
   6  -2  -4   53.44    6.00
   6   2  -4   65.79    9.29
  -6  -2   3   54.01    8.73
   6   2  -3   65.04    8.54
  -6  -2   3   64.40   12.66
   6  -2  -3   56.95    6.70
   6  -2  -3   57.06    6.83
   6   2  -3   51.76    6.13
   6  -2  -3   54.21    7.69
   6  -2  -3   60.91    6.63
   6   2  -2   12.49    3.80
  -6  -2   2    5.21    5.37
   6  -2  -2   12.97    3.33
   6  -2  -2    9.43    3.45
   6   2  -2    8.10    3.11
   6  -2  -2    3.78    2.30
  -6  -2   2   10.42    3.77
   6  -2  -2    8.94    2.95
   6   2  -1    2.97    2.91
  -6  -2   1    9.03    6.18
   6  -2  -1    6.10    2.84
   6  -2  -1    5.36    2.84
   6   2  -1    6.46    2.57
   6  -2  -1    6.03    3.52
  -6  -2   1    0.08    2.75
   6  -2  -1    8.76    3.27
   6  -2   0  458.64   34.64
  -6  -2   0  478.46   32.76
   6  -2   0  439.04   18.26
   6  -2   0  405.37   18.06
   6  -2   0  443.18   22.33
  -6  -2   0  453.19   22.79
   6   2   0  467.08   17.50
   6  -2   0  429.12   17.54
   6   2   0  466.74   22.20
   6  -2   1  143.46   19.99
  -6  -2  -1  120.27   17.19
   6  -2   1  137.72    9.84
  -6  -2  -1  129.16   11.89
   6  -2   1  103.45    9.23
   6  -2   1  135.78   12.73
   6  -2   1  121.72    7.82
   6   2   1  120.20    8.70
   6  -2   1  124.61    9.18
   6   2   1  136.86   11.82
   6  -2   2  163.93   20.89
  -6  -2  -2  175.56   21.03
   6  -2   2  167.92   10.35
  -6  -2  -2  164.47   13.40
   6  -2   2  140.39   10.19
   6  -2   2  150.87   13.52
   6  -2   2  146.99    8.84
   6   2   2  145.29    9.38
   6  -2   2  150.42    9.87
   6   2   2  159.69   13.09
  -6   2  -3   42.86    7.51
   6  -2   3   39.20   12.16
  -6  -2  -3   51.79   12.74
   6  -2   3   41.90    5.62
   6   2   3   36.97    4.90
   6   2   3   42.70    5.50
   6  -2   3   50.03    5.49
  -6  -2  -3   44.23    7.49
   6  -2   3   44.25    5.73
   6  -2   3   35.33    6.89
   6   2   3   42.56    7.22
   6  -2   4  272.34   27.58
  -6  -2  -4  308.12   27.52
   6  -2   4  259.68   13.67
  -6  -2  -4  285.16   18.58
   6  -2   4  240.55   18.17
   6  -2   4  280.42   13.03
   6   2   4  271.09   13.35
   6  -2   4  264.43   13.49
   6   2   4  307.73   19.50
  -6   2  -4  284.11   19.29
  -6   2  -5   13.82    5.55
  -6  -2  -5   27.46    9.56
   6  -2   5   10.78    3.47
   6   2   5    8.96    3.09
   6  -2   5   12.37    3.04
   6  -2   5   15.74    8.75
  -6  -2  -5   13.72    4.54
  -6   2  -5    6.71    3.30
   6  -2   5   11.33    3.45
   6   2   5    5.46    2.73
   6  -2   6    4.75    7.43
  -6  -2  -6    5.50    6.76
   6  -2   6    2.56    2.09
   6  -2   6    6.01    2.63
   6   2   6    8.69    2.63
  -6  -2  -6   -3.28    3.97
  -6   2  -6    7.32    5.05
   6  -2   6   -0.07    2.11
   6   2   6    5.50    3.57
  -6  -2  -7  143.77   20.07
  -6   2  -7  130.25   15.50
  -6  -2  -7  132.26   13.75
   6  -2   7  144.39    9.71
   6  -2   7  137.21   21.49
   6   2   7  133.19    8.31
   6   2   7  146.88   14.71
   6  -2   8   49.96   14.49
  -6  -2  -8   62.36   13.40
   6  -2   8   55.91    6.20
   6   2   8   62.39    5.61
  -6  -2  -8   51.34    8.82
  -6   2  -8   68.88   12.24
   6   2   8   63.76   10.29
   6  -2   9   48.65   13.37
  -6  -2  -9   45.77   11.23
  -6  -2  -9   45.56    6.42
   6  -2   9   51.19    6.05
  -6  -2  -9   35.67    7.83
  -6   2  -9   53.89   11.63
   6   2   9   51.75   10.06
   6  -2  10  142.47   23.00
  -6  -2 -10  132.48   19.28
  -6  -2 -10  154.76    8.80
  -6  -2 -10  133.65   15.29
  -6  -2 -10  146.75   11.30
   6  -2  10  150.19   10.30
   6   2  10  143.47   10.37
  -6   2 -10  146.18    9.84
   6   2  10  142.10   16.42
   6  -2  11    5.77    7.36
  -6  -2 -11    2.23    2.12
  -6  -2 -11   -3.16    2.60
  -6  -2 -11   -1.44    4.30
   6  -2  11   -0.85    2.81
   6   2  11   -2.28    2.64
  -6  -2 -11    7.34    4.63
  -6   2 -11    4.82    3.33
   6   2  11    2.93    4.65
  -6  -2 -12   -1.52    5.80
  -6  -2 -12    6.55    2.41
   6  -2  12   12.61    9.24
  -6  -2 -12    1.57    3.08
   6  -2  12    5.91    2.89
   6   2  12   -3.23    3.31
  -6   2 -12    1.78    1.99
  -6   2 -12    2.68    2.52
   6   2  12    1.38    4.89
   6  -2  13   24.67    9.91
  -6   2 -13   23.51    4.20
  -6  -2 -13   30.00    4.25
  -6  -2 -13   32.95    6.38
   6  -2  13   33.49    6.00
   6   2  13   22.47    5.00
  -6  -2 -13   35.47    5.48
  -6   2 -13   30.57    4.47
  -6   2 -13   29.43    5.27
  -6   2 -14   78.63    7.08
  -6  -2 -14   88.05    7.15
  -6  -2 -14   78.04    9.24
  -6   2 -14   75.41    8.29
   6  -2  14   96.64   21.73
   6  -2  14   93.47    8.36
   6   2  14   91.88    8.88
  -6  -2 -14   89.86    8.36
  -6   2 -14   99.50    7.79
  -6   2 -14   85.85    8.50
  -6   2 -15   -0.84    2.17
   6  -2  15    2.38    2.43
  -6  -2 -15    0.45    2.27
  -6  -2 -15   -0.39    3.01
  -6   2 -15    3.22    2.90
   6  -2  15   -4.50    3.64
   6   2  15    1.78    2.95
  -6  -2 -15   -1.46    3.09
  -6  -2 -15   -0.57    2.16
  -6   2 -15    3.78    4.31
   6  -2  16   -3.29    6.11
   6  -2  16    3.89    2.29
  -6  -2 -16   -0.11    2.06
  -6  -2 -16   -0.23    3.44
  -6   2 -16   -1.11    2.71
   6  -2  16    1.53    3.24
   6   2  16    5.22    3.40
  -6  -2 -16    5.88    4.16
  -6  -2 -16    0.81    3.13
  -6  -2 -16    2.02    2.21
  -6   2 -16    4.00    3.07
   6  -2  17   27.10    3.91
  -6  -2 -17   31.54    5.85
  -6   2 -17   13.98    3.47
   6  -2  17   30.60    5.12
   6   2  17   32.98    5.24
  -6  -2 -17   43.36    6.62
  -6  -2 -17   28.15    5.32
  -6  -2 -17   33.86    4.58
  -6   2 -17   31.73    5.74
   6  -2  18    9.43    2.08
  -6  -2 -18   10.12    3.97
  -6   2 -18   10.19    3.25
   6   2  18   10.56    3.72
  -6  -2 -18   11.28    4.38
  -6  -2 -18   13.94    2.86
  -6  -2 -18    9.55    3.93
  -6   2 -18   15.86    4.35
  -6  -2 -19    7.61    3.50
  -6   2 -19    5.24    2.94
   6   2  19    0.97    2.02
  -6  -2 -19    5.62    3.40
  -6  -2 -19    2.82    1.73
  -6  -2 -19    4.94    3.15
  -6   2 -19    5.50    3.58
  -6  -2 -20   27.47    5.08
   6   2  20   26.84    3.55
  -6  -2 -20   28.35    4.85
  -6  -2 -20   32.07    4.84
  -6   2 -20   29.57    5.39
  -6  -2 -21    2.82    2.41
  -6  -2 -21    5.69    3.26
  -6  -2 -21    1.00    2.43
  -6   2 -21    3.48    2.77
  -6  -2 -22    4.28    2.12
  -6  -2 -22    5.17    2.63
  -6  -2 -22    3.76    2.07
  -6   2 -22    1.20    2.06
  -6  -2 -22    5.85    2.54
  -6  -2 -23   21.81    3.26
  -6   2 -23   25.19    3.54
  -6  -2 -23   24.45    3.08
  -6   2 -24    1.48    1.45
   6   3 -22    9.23    1.62
   6   3 -21    7.77    1.88
   6  -3 -21   10.09    2.04
   6   3 -20   15.72    3.07
   6  -3 -20   12.79    2.44
   6   3 -19   11.63    3.57
   6   3 -19    8.65    2.68
   6  -3 -19    7.81    2.20
   6   3 -18   12.74    4.16
   6   3 -18   10.52    3.03
   6  -3 -18    9.45    2.47
   6  -3 -17    0.96    2.34
   6   3 -17   -3.65    3.08
   6   3 -17    0.13    2.38
   6  -3 -17   -1.71    2.63
  -6  -3  16   20.40    3.46
   6  -3 -16   13.14    4.04
   6   3 -16   18.42    4.92
   6  -3 -16   20.68    3.84
  -6  -3  15    3.47    2.02
   6  -3 -15   -0.51    2.75
   6   3 -15    2.53    3.62
   6  -3 -15    1.31    2.20
   6  -3 -15    1.00    1.52
  -6  -3  14   31.80    4.61
   6  -3 -14   28.16    5.54
   6  -3 -14   25.58    4.18
   6  -3 -14   21.20    3.29
   6   3 -14   17.92    3.50
  -6  -3  13  128.26    8.83
   6  -3 -13  131.67   11.00
   6  -3 -13  107.75    8.82
   6  -3 -13  114.62    7.32
   6  -3 -13  114.42    8.52
   6  -3 -13  122.98    9.16
   6   3 -13  114.20    8.39
   6  -3 -12  113.53    8.07
   6  -3 -12  123.50   10.61
  -6  -3  12  130.37    8.94
   6  -3 -12  121.07    9.90
   6  -3 -12  133.23    7.94
   6  -3 -12  127.66    8.95
   6  -3 -12  120.39    9.62
   6   3 -12  119.84    8.48
   6  -3 -11  144.46    9.11
   6  -3 -11  168.03   12.33
   6  -3 -11  157.39   11.46
  -6  -3  11  166.65   10.05
   6  -3 -11  168.02    8.97
   6  -3 -11  153.23    9.78
   6  -3 -11  155.74   11.11
   6   3 -11  158.92    9.69
  -6  -3  10   64.40    6.60
   6  -3 -10   61.46    6.19
   6  -3 -10   73.26    8.57
   6  -3 -10   64.86    7.74
   6  -3 -10   68.11    6.56
   6   3 -10   67.70    6.22
   6  -3 -10   71.95    7.80
   6  -3  -9   46.82    5.21
   6  -3  -9   34.05    6.15
   6  -3  -9   42.76    6.69
   6  -3  -9   58.01    5.96
   6   3  -9   53.47    5.56
   6  -3  -9   58.75    7.37
   6  -3  -8   51.19    7.24
   6  -3  -8   40.60    7.00
   6  -3  -8   35.95    4.98
   6  -3  -8   42.64    5.21
   6  -3  -8   37.06    5.97
   6   3  -8   43.11    4.70
   6   3  -7  165.49   20.64
   6  -3  -7  204.83   13.58
   6  -3  -7  204.54   11.92
   6  -3  -7  219.10   14.22
  -6  -3   7  196.63   22.53
   6  -3  -7  195.83   10.21
   6  -3  -7  213.67   13.79
   6   3  -7  210.74   10.68
   6   3  -7  190.72   20.55
   6   3  -6   68.72   12.35
  -6  -3   6   69.77   13.70
  -6  -3   6   49.24   12.10
   6  -3  -6   64.75    7.12
   6  -3  -6   60.17    7.23
   6  -3  -6   64.28    7.91
   6   3  -6   65.13    5.92
   6  -3  -6   70.45    8.33
  -6  -3   5   11.48    5.63
   6   3  -5   17.37    6.57
  -6  -3   5    8.13    6.30
   6  -3  -5   14.69    4.22
   6  -3  -5   10.89    4.30
   6  -3  -5    8.01    2.87
   6  -3  -5   18.92    4.62
   6   3  -5   13.67    3.10
   6   3  -4   43.07    9.82
  -6  -3   4   30.99    9.15
   6  -3  -4   36.86    5.58
   6  -3  -4   37.47    5.71
   6   3  -4   36.56    6.27
   6  -3  -4   34.00    5.40
   6   3  -4   37.59    4.34
  -6  -3   4   33.83    9.11
  -6  -3   3  231.77   25.65
   6  -3  -3  236.79   14.19
  -6  -3   3  242.43   22.57
   6   3  -3  245.53   14.40
   6  -3  -3  264.45   15.29
   6   3  -3  272.64   11.55
   6   3  -3  273.52   22.68
   6   3  -2    0.72    3.93
  -6  -3   2   -5.15    5.92
   6  -3  -2   -2.32    2.31
   6   3  -2    4.60    3.06
   6  -3  -2   -0.67    3.09
   6   3  -2    1.88    1.74
  -6  -3   2    0.39    4.00
   6   3  -1    4.03    3.96
  -6  -3   1   15.69    9.61
   6  -3  -1    8.50    3.15
   6   3  -1   11.04    3.70
   6  -3  -1   -0.27    3.91
  -6  -3   1   17.19    7.10
   6  -3  -1   12.10    4.12
   6   3  -1   11.69    2.82
   6   3   0   74.60   11.59
  -6  -3   0   60.13   14.39
   6  -3   0   72.54    7.54
   6   3   0   59.88    6.89
   6  -3   0   58.65   11.38
  -6  -3   0   62.11   11.77
   6   3   0   71.34    5.76
   6  -3   0   71.96    7.91
  -6  -3  -1  144.46   21.33
   6  -3   1  154.18   10.70
  -6  -3  -1  136.90   16.34
   6  -3   1  142.44   16.78
   6   3   1  147.54   10.28
   6  -3   1  152.70   11.58
   6   3   1  166.51    8.78
   6   3   1  178.54   17.68
   6   3   2    4.36    5.03
  -6  -3  -2    4.01    7.15
  -6  -3  -2   -0.42    2.39
   6  -3   2    2.76    2.44
   6   3   2    0.29    2.13
  -6  -3  -2    3.36    4.97
   6  -3   2    3.93    3.80
   6   3   2    2.22    2.17
   6   3   3    0.75    4.19
   6  -3   3    2.39    6.01
  -6  -3  -3   -6.49    7.70
  -6  -3  -3    2.45    2.41
   6  -3   3    3.80    2.38
   6   3   3    1.10    2.03
  -6  -3  -3    1.71    3.61
   6  -3   3   -2.12    2.74
   6   3   3    3.84    1.94
   6   3   4    0.31    3.35
  -6  -3  -4    0.83    7.35
  -6  -3  -4   -1.61    2.38
   6  -3   4    2.54    5.62
   6   3   4    1.45    2.10
  -6  -3  -4    8.08    6.65
   6  -3   4   -2.73    2.95
   6   3   4    0.22    2.14
   6  -3   5   11.87    5.56
  -6  -3  -5   25.80   11.51
  -6  -3  -5   13.90    3.97
   6   3   5   18.48    4.14
  -6  -3  -5   19.74    6.53
   6  -3   5   15.40    4.07
   6   3   5   17.44    3.06
   6   3   5    8.62    3.38
   6  -3   6  129.26   20.80
  -6  -3  -6  150.34   23.12
  -6  -3  -6  149.97   17.43
   6  -3   6  123.01    9.86
   6   3   6  137.58    8.32
   6   3   6  123.33   15.81
   6  -3   7   34.64   11.07
  -6  -3  -7   39.66   13.88
   6  -3   7   28.58    5.42
   6   3   7   36.33    8.47
   6  -3   8   28.40   10.32
  -6  -3  -8   20.43   11.76
   6  -3   8   32.19    5.14
   6   3   8   35.27    8.91
   6  -3   9   30.69   12.07
  -6  -3  -9   28.65    4.40
  -6   3  -9   23.92    4.24
   6  -3  10  163.21   24.64
  -6  -3 -10  178.07   10.46
  -6  -3 -10  180.27    9.55
  -6  -3 -10  169.62   10.55
  -6   3 -10  193.84   10.52
  -6  -3 -11  582.75   19.72
   6   3  11  572.44   21.91
  -6  -3 -11  561.95   17.97
  -6  -3 -11  543.12   19.23
   6  -3  12    4.75    8.06
   6  -3  12    7.39    2.66
  -6  -3 -12    6.95    2.67
   6   3  12    8.58    3.59
  -6  -3 -12    5.23    2.70
  -6   3 -12    8.99    2.98
  -6  -3 -12    0.28    1.77
   6  -3  13  216.00   10.78
  -6  -3 -13  232.00   11.79
   6   3  13  225.21   13.11
  -6  -3 -13  216.96   10.29
  -6   3 -13  214.13   13.13
   6  -3  14   64.87    5.75
   6   3  14   76.63    7.62
  -6  -3 -14   76.75    6.15
  -6  -3 -14   74.50    7.99
  -6   3 -14   71.86    7.86
   6  -3  15   41.56    4.37
  -6  -3 -15   45.65    4.64
   6   3  15   41.35    5.77
  -6  -3 -15   36.56    5.41
  -6   3 -15   44.87    6.51
   6   3  16    3.67    2.91
  -6  -3 -16    3.73    3.49
  -6  -3 -16   -2.91    3.04
  -6  -3 -16    0.29    1.69
  -6   3 -16   -0.55    2.55
   6   3  17   60.21    6.03
  -6  -3 -17   71.83    7.18
  -6  -3 -17   68.21    6.70
  -6   3 -17   54.88    6.36
   6   3  18   31.29    3.90
  -6  -3 -18   43.59    5.28
  -6  -3 -18   40.46    5.39
  -6   3 -18   33.47    5.02
   6   3  19   31.51    3.44
  -6  -3 -19   47.86    5.09
  -6  -3 -19   44.45    5.21
  -6   3 -19   40.45    4.84
  -6  -3 -20  107.52    6.65
  -6  -3 -20  101.05    6.68
  -6   3 -20   86.11    6.23
  -6  -3 -21    0.65    1.54
  -6  -3 -21   -0.99    1.56
  -6   3 -21   -2.29    1.53
  -6  -3 -21    3.89    1.63
   6   4 -18   16.98    2.45
   6   4 -18   17.63    2.58
   6   4 -17   36.06    4.06
   6   4 -17   32.41    3.74
   6   4 -16   12.96    2.77
   6   4 -16   15.97    3.23
   6   4 -15   24.83    4.01
   6   4 -15   30.74    4.36
   6  -4 -15   29.75    3.15
   6  -4 -14   53.06    6.47
   6   4 -14   48.69    5.48
   6   4 -14   53.46    6.41
   6  -4 -14   46.22    4.13
   6  -4 -13    5.00    3.12
   6   4 -13   -2.50    2.77
   6   4 -13    3.86    3.04
   6  -4 -13   -1.55    1.63
  -6  -4  12  139.42    7.74
   6  -4 -12  133.57   10.15
   6   4 -12  116.45    9.25
   6  -4 -12  120.60    7.43
   6  -4 -12  117.21    8.25
  -6  -4  11  159.77    8.74
   6  -4 -11  165.93   11.57
   6   4 -11  159.60   11.46
   6  -4 -11  140.56    8.10
   6  -4 -11  151.26   10.13
  -6  -4  10  156.58    8.90
   6  -4 -10  150.18   10.98
   6   4 -10  155.75   11.88
   6  -4 -10  139.60    7.57
   6  -4 -10  137.01    8.07
   6  -4 -10  131.81    9.97
  -6  -4   9  145.98    8.97
   6  -4  -9  138.46   10.93
   6  -4  -9  126.70    8.95
   6   4  -9  134.44   10.87
   6  -4  -9  129.40    7.40
   6  -4  -9  120.52    7.65
   6  -4  -9  128.69   10.22
   6   4  -9  138.53    8.51
   6  -4  -8    0.59    1.64
  -6  -4   8    3.12    2.16
   6  -4  -8    4.57    2.44
   6  -4  -8   -0.82    2.91
   6  -4  -8   -2.35    2.84
   6   4  -8   -1.33    3.29
   6  -4  -8    2.11    3.34
   6   4  -8   -0.28    2.08
  -6  -4   7   57.66    6.06
   6  -4  -7   49.83    5.58
   6  -4  -7   54.92    7.00
   6  -4  -7   52.08    6.27
   6   4  -7   51.03    7.27
   6  -4  -7   51.79    4.87
   6  -4  -7   48.54    6.59
   6   4  -7   53.88    5.51
  -6  -4   6  188.60   10.64
   6  -4  -6  155.79    9.73
   6  -4  -6  170.29   11.93
   6  -4  -6  185.76   12.03
   6   4  -6  176.22   12.72
   6  -4  -6  158.22    8.75
   6  -4  -6  168.99   12.28
   6   4  -6  179.43    9.93
  -6  -4   5   33.37    4.53
   6  -4  -5   26.47    3.71
   6  -4  -5   31.97    5.11
   6  -4  -5   31.50    5.32
   6  -4  -5   36.70    5.79
   6   4  -5   35.64    6.60
   6  -4  -5   26.45    6.30
   6   4  -5   25.41    3.99
  -6  -4   4   97.67    7.86
   6  -4  -4   89.88    8.59
   6  -4  -4   88.00    8.61
   6   4  -4   82.33    8.64
   6  -4  -4   91.37    9.99
   6   4  -4   89.24    7.23
  -6  -4   3  349.48   14.62
   6  -4  -3  323.50   16.15
   6  -4  -3  322.05   16.99
   6   4  -3  307.20   16.14
   6  -4  -3  340.53   18.37
   6   4  -3  345.66   14.13
  -6  -4   2  143.80    9.40
   6  -4  -2  141.33   10.68
   6  -4  -2  148.34   11.64
   6   4  -2  122.02   10.01
   6  -4  -2  156.20   13.18
   6   4  -2  148.10    9.16
  -6  -4   1    3.68    3.03
   6  -4  -1    3.11    2.77
   6  -4  -1    0.57    4.60
   6   4  -1   -0.33    2.54
   6  -4  -1   11.14    5.94
   6   4  -1    3.13    2.65
  -6  -4   0    5.82    4.68
   6  -4   0   -1.37    2.34
   6  -4   0   -2.46    3.62
   6   4   0    2.96    2.82
   6  -4   0    0.60    3.93
   6   4   0    0.09    3.17
  -6  -4  -1  120.61    9.42
  -6  -4  -1  115.95    8.64
   6  -4   1  117.72    8.91
   6  -4   1  122.27   10.77
   6   4   1  115.23    9.12
   6  -4   1  120.70   10.98
   6   4   1  129.05    8.76
  -6  -4  -2  181.48   10.18
  -6  -4  -2  159.67   10.55
   6   4   2  151.12   10.10
   6  -4   2  175.66   13.31
   6   4   2  185.67   10.10
  -6  -4  -3   -4.86    2.43
  -6  -4  -3    3.55    2.51
   6   4   3    0.62    1.83
   6  -4   3    5.17    4.03
   6   4   3    1.61    2.53
  -6  -4  -4   96.19    8.45
   6  -4   4  107.64   10.16
   6   4   4  100.11    7.24
  -6  -4  -4  102.75    7.66
  -6  -4  -5   66.17    6.07
   6  -4   5   54.91    7.09
   6   4   5   69.12    6.10
  -6  -4  -5   63.58    6.06
   6  -4   6   20.34    3.38
  -6  -4  -6   24.71    3.89
   6  -4   6   20.68    5.02
   6   4   6   16.13    3.18
   6  -4   7   98.01    6.93
  -6  -4  -7  124.57    7.87
   6  -4   7  118.09    9.39
   6   4   7  108.07    7.51
  -6  -4  -8   46.98    4.83
   6  -4   8   38.91    4.19
   6  -4   8   44.88    5.90
   6   4   8   47.23    5.05
  -6  -4  -9   52.09    5.02
  -6  -4  -9   53.42    6.08
   6   4   9   58.98    5.52
  -6  -4 -10   18.68    3.12
  -6  -4 -10   18.33    3.83
   6   4  11   39.10    5.71
  -6  -4 -11   28.81    4.49
  -6  -4 -11   36.93    3.99
   6   4  12    8.83    3.55
  -6  -4 -12    4.35    2.26
  -6  -4 -12    4.69    1.99
   6   4  13   59.59    6.12
  -6  -4 -13   52.67    4.75
   6   4  14    0.82    2.11
  -6  -4 -14    7.15    2.55
   6  -4  15   28.37    3.72
   6   4  15   27.16    3.57
  -6  -4 -15   33.96    4.38
  -6  -4 -15   34.69    4.48
   6   4  16   25.72    3.12
  -6  -4 -16   27.63    3.55
  -6  -4 -16   22.93    3.69
   6   4  17    3.83    1.60
  -6  -4 -17    1.27    1.49
  -6  -4 -17    1.60    1.70
  -6  -4 -18   16.13    2.35
  -6  -4 -18   19.57    2.57
   6   5 -13    0.56    1.04
   6   5 -12    7.34    1.75
   6   5 -11  119.60    6.57
   6   5 -10    2.10    1.68
   6   5  -9    0.28    1.77
   6   5  -8   76.12    5.90
   6  -5  -8   74.13    6.36
   6   5  -7    2.67    2.29
   6  -5  -7   -0.55    2.15
   6  -5  -6    1.37    2.14
   6   5  -6   -0.58    1.70
   6  -5  -6   -2.06    2.27
   6  -5  -5  111.54    7.03
   6  -5  -5  116.80    8.03
   6  -5  -5  122.76    9.16
   6  -5  -4    6.92    2.85
   6  -5  -4   10.45    3.45
   6   5  -4    0.18    1.57
   6  -5  -4    9.73    4.05
   6  -5  -3   35.31    4.41
   6  -5  -3   33.09    4.88
   6   5  -3   27.14    3.68
   6  -5  -3   34.67    5.28
   6  -5  -2    3.36    2.54
   6  -5  -2    5.99    3.68
   6   5  -2   -1.18    1.75
   6  -5  -2    7.07    3.99
   6  -5  -1  106.19    8.00
   6  -5  -1  117.35    8.78
   6  -5  -1  111.65    9.02
   6  -5   0   37.21    5.55
   6  -5   0   37.48    6.01
   6  -5   1   18.64    4.25
   6  -5   1   12.15    3.30
   6  -5   2   14.64    3.72
   6  -5   2   12.14    3.89
   6  -5   3    4.31    2.57
   6  -5   3   11.92    3.56
   6  -5   4    4.35    2.97
   6  -5   5  101.65    8.02
   6  -5   6   33.40    4.86
  -6  -5  -6   26.74    4.09
   6  -5   7    4.57    2.59
  -6  -5  -7    4.17    2.20
   6  -5   8   -0.55    2.20
   6   5   8   -2.35    2.20
  -6  -5  -8   -0.03    1.51
   6  -5   9   -1.35    2.02
   6   5   9    0.68    1.81
  -6  -5  -9    0.00    1.37
   6  -5  10    0.42    1.59
   6   5  10   -1.07    1.85
  -6  -5 -10    3.32    1.51
   6  -5  11    2.49    1.66
   6   5  11    0.93    1.61
  -6  -5 -11    2.88    1.83
   6   5  12    1.22    1.37
  -6  -5 -12    1.83    1.37
  -6  -5 -13   23.05    2.52
   7   0 -22   -0.86    1.81
   7   0 -21  638.79   20.11
   7   0 -20    0.95    2.21
   7   0 -19  299.20   15.10
   7   0 -18    0.83    2.71
   7   0 -17  332.46   16.98
   7   0 -17  304.54   15.40
   7   0 -16    2.01    3.12
   7   0 -16    2.99    3.69
   7   0 -15   60.94    7.77
   7   0 -15   72.48    7.80
   7   0 -14   -4.72    2.72
   7   0 -14    0.24    3.14
   7   0 -14   -2.86    2.72
   7   0 -13  100.19    9.76
   7   0 -13  108.68    8.70
   7   0 -13   88.96    8.57
   7   0 -12   -2.40    2.36
   7   0 -12    2.42    3.14
   7   0 -12    1.73    2.57
   7   0 -11   39.04    5.73
   7   0 -11   36.31    6.18
   7   0 -11   38.98    5.17
   7   0 -11   36.10    4.81
   7   0 -10   -1.22    2.12
   7   0 -10   -0.60    2.49
   7   0 -10    2.60    2.05
   7   0 -10    1.42    2.56
   7   0  -9 2497.78   52.25
   7   0  -9 2512.34   53.52
   7   0  -9 2481.47   50.08
   7   0  -9 2442.61   48.72
   7   0  -8   -3.14    2.10
   7   0  -8   -2.78    2.70
   7   0  -8   -0.90    1.94
   7   0  -8    1.25    2.53
   7   0  -7  257.56   12.98
   7   0  -7  241.03   12.52
   7   0  -7  237.57   11.46
   7   0  -6    1.30    2.36
   7   0  -6    3.25    2.28
   7   0  -5 1054.87   28.76
   7   0   0   -5.63    7.00
   7   0   1  209.32   20.02
   7   0   2   35.56   11.81
   7   0   3 1298.80   53.78
   7   0   4   -8.07    6.47
   7   0   4    1.23    2.06
   7   0   5  427.17   31.29
   7   0   5  413.45   16.07
   7   0   5  417.12   15.41
   7   0   5  390.50   14.70
   7   0   6    1.08    2.25
   7   0   6   -2.37    2.61
   7   0   6    1.24    2.39
   7   0   7  180.39   22.54
   7   0   7  170.21   10.33
   7   0   7  166.46    9.75
   7   0   8    1.15    6.15
  -7   0  -8    4.56    5.68
   7   0   8    5.60    2.90
  -7   0  -8    2.19    2.81
   7   0   9   86.54   16.34
  -7   0  -9   69.43   12.57
   7   0   9   67.79    7.15
  -7   0  -9   74.04    6.28
   7   0  10   -7.17    6.21
  -7   0 -10   -3.31    4.69
   7   0  10   -0.39    2.34
  -7   0 -10   -4.29    2.55
   7   0  11   -6.33    6.82
  -7   0 -11    6.91    4.78
   7   0  11    2.81    2.47
  -7   0 -11   -1.21    2.94
  -7   0 -11   -1.01    2.41
   7   0  12   -2.74    5.89
   7   0  12   -4.34    3.65
  -7   0 -12   -3.04    3.07
  -7   0 -12   -1.27    2.23
   7   0  13   53.25   14.43
   7   0  13   43.36    6.17
  -7   0 -13   46.27    6.06
  -7   0 -13   43.66    5.32
   7   0  14   -1.11    6.65
   7   0  14   -3.18    2.95
  -7   0 -14    2.73    2.83
  -7   0 -14    1.05    2.52
   7   0  15   -1.46    6.40
  -7   0 -15   -0.87    3.38
   7   0  15    1.11    2.88
  -7   0 -15    3.45    3.10
  -7   0 -15   -1.11    2.92
   7   0  16   -1.50    6.53
  -7   0 -16   -5.10    4.38
   7   0  16   -0.42    2.84
  -7   0 -16    0.87    2.97
   7   0  17   -2.53    5.92
  -7   0 -17   -1.54    4.30
   7   0  17    3.03    3.18
  -7   0 -17    2.65    3.10
  -7   0 -18   -2.49    4.28
   7   0  18   -2.88    3.26
  -7   0 -18   -0.81    3.15
  -7   0 -19    5.49    4.06
   7   0  19    1.81    2.52
  -7   0 -19    4.95    3.68
  -7   0 -20    3.01    3.53
   7   0  20    5.33    2.94
  -7   0 -20   -2.63    2.91
  -7   0 -21   11.01    3.42
   7   0  21   15.60    3.14
  -7   0 -21   14.38    4.15
  -7   0 -22    1.10    2.67
  -7   0 -22    0.45    2.42
  -7   0 -23   31.13    4.50
  -7   0 -23   28.83    4.16
  -7   0 -24    0.19    1.48
  -7   0 -24   -4.32    2.04
  -7   0 -25    7.45    1.69
   7   1 -23   27.09    3.17
   7   1 -22   31.63    4.05
   7   1 -21   62.80    6.42
   7  -1 -20   -1.49    2.24
   7   1 -20    3.11    2.51
   7  -1 -20    1.88    2.32
   7  -1 -19  139.38    9.68
   7   1 -19  131.08    9.98
   7  -1 -19  130.77    9.14
   7  -1 -18   15.83    4.02
   7   1 -18   15.33    4.91
   7  -1 -18   13.01    3.74
   7  -1 -17   16.68    4.19
   7   1 -17   15.55    4.56
   7  -1 -17   12.90    3.63
   7  -1 -16   10.96    3.64
   7   1 -16    7.72    3.85
   7  -1 -16   11.20    4.05
   7  -1 -15   81.90    7.57
   7  -1 -15   88.62    9.18
   7   1 -15   87.60    9.70
   7  -1 -15   91.01    7.85
   7  -1 -14  176.25   11.26
   7  -1 -14  192.86   13.21
   7   1 -14  189.47   13.01
   7   1 -14  149.28    9.97
   7  -1 -14  165.50   10.45
   7  -1 -14  181.06   11.26
   7  -1 -13   16.06    3.69
   7  -1 -13   26.68    4.86
   7   1 -13   25.57    5.46
   7   1 -13   18.04    3.73
   7  -1 -13   21.43    3.81
   7  -1 -13   23.39    4.17
   7  -1 -12  104.22    8.88
   7  -1 -12  112.90    9.73
   7   1 -12   89.37    9.27
   7   1 -12   92.01    7.93
   7  -1 -12   99.07    7.98
   7  -1 -12  102.52    8.91
   7  -1 -11   16.22    4.09
   7  -1 -11   15.84    4.64
   7   1 -11   11.39    3.91
   7   1 -11   11.49    3.04
   7  -1 -11   16.21    3.37
   7  -1 -11   14.34    3.84
  -7  -1  10  109.97   14.76
   7  -1 -10  110.81    9.14
   7  -1 -10  107.57    9.49
   7   1 -10  118.82    9.77
   7   1 -10  107.35    8.42
   7  -1 -10  106.34    7.78
   7  -1 -10  106.63    9.37
  -7  -1   9  162.49   17.85
   7  -1  -9  160.86   11.27
   7  -1  -9  142.34   10.55
   7   1  -9  160.01   11.02
   7   1  -9  151.88   10.14
   7  -1  -9  166.46    9.12
   7  -1  -9  150.32   10.68
   7  -1  -8  326.81   15.92
   7  -1  -8  296.96   15.72
   7   1  -8  337.25   15.63
   7   1  -8  299.77   14.25
   7  -1  -8  293.93   15.07
   7  -1  -7  262.81   14.22
   7  -1  -7  227.32   12.91
   7   1  -7  261.09   13.07
   7   1  -7  237.58   12.61
   7  -1  -7  239.02   13.02
   7  -1  -6   21.26    4.40
   7  -1  -6   23.38    4.87
   7  -1  -6   13.10    3.70
   7   1  -6   20.12    4.14
   7   1  -6   16.35    3.47
   7  -1  -5  156.80   10.71
   7  -1  -5  138.04    9.38
   7   1  -5  139.48    8.91
   7   1  -5  139.79    9.20
   7  -1  -5  132.79    9.55
   7  -1  -4  321.19   15.26
   7  -1  -4  279.61   13.58
   7   1  -4  294.43   13.33
   7  -1  -4  289.38   14.02
   7  -1  -3   43.44    5.36
   7  -1  -3   44.64    5.73
   7   1  -3   51.84    5.56
   7  -1  -2  724.84   23.03
   7   1  -2  800.17   23.22
   7  -1  -2  732.43   22.96
   7  -1  -1    4.69    2.34
   7  -1  -1    6.26    6.66
   7   1  -1   -0.04    2.20
   7  -1   0    3.77    5.64
   7   1   0   11.47    2.56
   7   1   0   10.47    2.61
   7  -1   1   79.03   14.79
   7  -1   1   83.44    6.96
   7   1   1   82.74    6.94
   7   1   1   83.49    6.99
   7  -1   2   36.16    9.71
   7   1   2   38.94    8.13
  -7  -1  -2   33.95    9.18
   7   1   2   39.06    4.75
   7   1   2   35.15    4.80
   7  -1   3  411.17   32.23
   7   1   3  389.04   24.54
  -7  -1  -3  361.65   28.86
   7   1   3  394.09   15.04
   7   1   3  398.18   15.98
   7   1   3  358.35   14.20
   7  -1   4  151.34   20.54
   7   1   4  179.63   17.21
  -7  -1  -4  178.95   20.97
   7   1   4  177.54    9.73
   7  -1   4  165.97    9.57
   7   1   4  167.32    9.64
   7   1   4  172.05    9.78
   7  -1   5  174.86   23.33
   7   1   5  160.77   17.25
  -7  -1  -5  178.82   19.45
   7   1   5  160.35    9.68
   7  -1   5  171.68   10.06
   7   1   5  168.32    9.84
   7   1   5  168.19    9.67
   7  -1   6  217.91   25.08
   7   1   6  230.78   21.26
  -7  -1  -6  218.99   22.57
   7   1   6  217.81   11.16
   7  -1   6  212.27   11.47
   7   1   6  225.92   11.95
   7   1   6  204.24   10.91
   7   1   7   51.04   10.75
   7  -1   7   56.04   13.47
  -7  -1  -7   55.59   11.53
   7   1   7   56.42    5.87
   7  -1   7   56.50    6.18
   7   1   7   51.98    5.95
   7   1   7   57.54    5.86
   7   1   8   61.63   12.14
   7  -1   8   79.09   16.66
  -7  -1  -8   70.17   13.60
   7   1   8   78.16    6.96
   7  -1   8   63.36    6.78
   7   1   8   72.53    6.97
   7   1   8   77.00    6.61
   7   1   9   13.29    6.42
   7  -1   9   16.79    9.07
  -7  -1  -9   14.22    7.92
   7   1   9   16.59    3.79
   7  -1   9   17.68    4.10
   7   1   9   12.03    3.52
  -7   1  -9   17.73    3.69
  -7  -1  -9   15.88    3.11
   7   1  10  192.51   22.20
   7  -1  10  136.77   22.40
  -7  -1 -10  186.51   20.97
   7  -1  10  200.34   11.88
   7   1  10  193.46   12.08
   7   1  10  207.45   11.28
  -7  -1 -10  192.75   10.21
   7   1  11   58.92   12.62
   7  -1  11   55.27   14.29
  -7  -1 -11   66.03   14.08
   7  -1  11   67.18    7.14
   7   1  11   59.96    6.81
  -7  -1 -11   71.36    6.39
   7   1  12  133.66   19.28
   7  -1  12  151.43   23.78
  -7  -1 -12  133.90   18.10
   7  -1  12  169.36   11.61
   7   1  12  166.53   11.29
  -7  -1 -12  170.57   10.05
   7   1  13   91.94   17.35
   7  -1  13   72.61   16.40
   7  -1  13  102.72    8.91
   7   1  13  104.96    9.34
  -7  -1 -13  101.54    8.70
  -7  -1 -13   97.77    7.87
  -7   1 -13   97.17    8.72
   7   1  14  166.57   22.88
   7  -1  14  166.32   25.39
  -7  -1 -14  178.26   14.27
   7  -1  14  125.60   10.36
   7   1  14  118.54   10.37
  -7  -1 -14  160.82   11.01
  -7   1 -14   96.55    9.89
   7   1  15   66.97   14.17
   7  -1  15   64.03   15.35
  -7  -1 -15   75.72    9.85
   7  -1  15   67.71    7.82
   7   1  15   76.74    8.40
  -7  -1 -15   70.93    7.53
  -7  -1 -15   73.07    7.04
  -7   1 -15   75.10    8.43
   7  -1  16   -4.00    7.94
  -7  -1 -16   -1.07    3.76
  -7   1 -16   -0.37    3.47
   7  -1  16    0.61    2.93
   7   1  16    1.18    3.24
  -7  -1 -16    6.20    3.56
  -7  -1 -16    2.40    2.65
  -7   1 -16    1.15    3.49
   7  -1  17    7.47    8.40
  -7  -1 -17    3.38    3.53
  -7   1 -17   -3.55    3.62
   7  -1  17    0.46    2.97
   7   1  17    2.59    2.87
  -7  -1 -17    5.00    3.80
  -7  -1 -17    1.13    2.68
  -7   1 -17    2.58    3.06
  -7  -1 -18   22.06    5.42
  -7   1 -18   19.37    4.97
   7  -1  18   31.04    5.28
   7   1  18   20.69    4.48
  -7  -1 -18   23.97    5.27
  -7  -1 -18   23.95    4.65
  -7   1 -18   22.47    5.05
  -7  -1 -19   33.18    6.22
  -7   1 -19   27.72    5.26
   7  -1  19   29.50    4.50
   7   1  19   32.39    4.88
  -7  -1 -19   30.51    5.74
  -7  -1 -19   37.81    5.15
  -7   1 -19   31.32    5.78
  -7  -1 -20   80.82    8.52
  -7   1 -20   63.15    7.28
   7  -1  20   80.60    6.46
   7   1  20   77.62    6.54
  -7  -1 -20   72.82    7.50
  -7   1 -20   75.99    7.52
  -7  -1 -21   37.16    5.45
  -7   1 -21   29.30    4.74
   7  -1  21   26.30    3.32
   7   1  21   34.09    3.99
  -7  -1 -21   24.72    4.56
  -7   1 -21   32.07    5.00
  -7  -1 -21   45.50    6.14
  -7  -1 -22   -2.35    2.37
  -7   1 -22    0.35    1.88
  -7   1 -22    3.50    2.76
  -7  -1 -22    4.65    2.38
  -7  -1 -23    4.00    2.82
  -7   1 -23    2.56    1.60
  -7   1 -23    4.37    2.30
  -7  -1 -23    4.43    2.25
  -7  -1 -24   52.37    4.53
  -7   1 -24   54.33    4.69
  -7  -1 -24   63.60    4.73
   7   2 -23    3.61    1.35
   7   2 -22    1.32    1.59
   7   2 -21   11.14    3.04
   7  -2 -21    6.28    2.18
   7   2 -20    2.72    2.41
   7  -2 -20    9.84    2.94
   7   2 -19   27.09    5.11
   7  -2 -19   28.67    4.04
   7  -2 -18   10.87    3.03
   7  -2 -18    8.37    2.85
   7   2 -18   12.63    4.48
   7   2 -18   12.83    2.93
   7  -2 -18   15.10    3.23
   7  -2 -17    2.92    2.82
[truncated: 145,895 more chars]
