# Supplementary material for: N,N′-Bis(pyridin-3-ylmeth­yl)ethanedi­amide monohydrate: crystal structure, Hirshfeld surface analysis and computational study
Source: Acta Crystallogr E Crystallogr Commun. 2020 Jan 1;76(Pt 1):25–31. doi: 10.1107/S2056989019016153 (PMC6944093; doi:10.1107/S2056989019016153)
Supplement: Supplementary file 2 [file e-76-00025-Isup2.hkl]

data_I                                                                          
_shelx_title ' exp_601'                                                         
_shelx_refln_list_code          4                                               
_shelx_F_calc_maximum      154.74                                               
_exptl_crystal_F_000       608.00                                               
_reflns_d_resolution_high  0.7923                                               
                                                                                
loop_                                                                           
 _space_group_symop_operation_xyz                                               
 'x, y, z'                                                                      
 '-x+1/2, y+1/2, -z+1/2'                                                        
 '-x, -y, -z'                                                                   
 'x-1/2, -y-1/2, z-1/2'                                                         
                                                                                
_cell_length_a    12.4784                                                       
_cell_length_b     5.0247                                                       
_cell_length_c    22.2410                                                       
_cell_angle_alpha  90.000                                                       
_cell_angle_beta   90.170                                                       
_cell_angle_gamma  90.000                                                       
                                                                                
_shelx_F_squared_multiplier     1.000                                           
                                                                                
loop_                                                                           
 _refln_index_h                                                                 
 _refln_index_k                                                                 
 _refln_index_l                                                                 
 _refln_F_squared_calc                                                          
 _refln_F_squared_meas                                                          
 _refln_F_squared_sigma                                                         
 _refln_observed_status                                                         
   2   0   0       1216.32       1242.76        40.01 o                         
   4   0   0        204.03        207.48        23.36 o                         
   6   0   0       1927.00       2268.65        93.13 o                         
   8   0   0         23.16         26.51         5.27 o                         
  10   0   0       1225.68       1271.02        24.61 o                         
  12   0   0        116.86        135.86        18.20 o                         
  14   0   0          2.08         -1.15         4.04 o                         
   1   1   0       4274.90       4058.21        60.37 o                         
   2   1   0        151.39        143.19         7.83 o                         
   3   1   0        445.05        442.73        11.29 o                         
   4   1   0        382.61        384.13        10.29 o                         
   5   1   0          0.77          2.55         2.02 o                         
   6   1   0        839.21        844.24        64.98 o                         
   7   1   0         18.69         23.11         4.46 o                         
   8   1   0          0.38         -0.17         1.94 o                         
   9   1   0        398.60        381.96         9.60 o                         
  10   1   0        666.60        660.08        17.25 o                         
  11   1   0          1.88          1.61         3.45 o                         
  12   1   0        189.40        193.13         8.76 o                         
  13   1   0          0.08          0.75         3.35 o                         
  14   1   0          5.57          4.71         3.21 o                         
  15   1   0          0.01         -0.81         1.99 o                         
   0   2   0        881.34        958.11        26.35 o                         
   1   2   0       1211.67       1121.17        18.08 o                         
   2   2   0       4690.01       4685.77        82.40 o                         
   3   2   0        877.85        911.34        20.11 o                         
   4   2   0         20.64         13.11         2.44 o                         
   5   2   0       1305.23       1323.92        29.32 o                         
   6   2   0        923.79       1029.25        16.23 o                         
   7   2   0        861.67        893.58        16.67 o                         
   8   2   0         33.04         35.97         3.40 o                         
   9   2   0        543.75        524.29        12.59 o                         
  10   2   0          4.08          5.65         3.78 o                         
  11   2   0         56.49         64.76         6.18 o                         
  12   2   0        193.00        210.50         9.83 o                         
  13   2   0        330.82        336.82        17.42 o                         
  14   2   0        318.27        294.89         9.82 o                         
   1   3   0          0.16         -1.33         1.84 o                         
   2   3   0         14.21         29.77         5.09 o                         
   3   3   0        466.37        506.22         8.90 o                         
   4   3   0        231.92        229.93         5.94 o                         
   5   3   0         64.83         65.93         3.24 o                         
   6   3   0        147.22        157.80         6.91 o                         
   7   3   0         53.53         57.19         6.62 o                         
   8   3   0        163.59        154.07         8.50 o                         
   9   3   0         11.71         10.48         3.08 o                         
  10   3   0         10.18         12.46         3.49 o                         
  11   3   0         68.62         72.76         5.80 o                         
  12   3   0         21.14         24.38         3.83 o                         
  13   3   0         40.97         44.93         5.29 o                         
   0   4   0         96.30        134.04        10.17 o                         
   1   4   0         25.85         47.29         7.31 o                         
   2   4   0        350.15        346.18         8.28 o                         
   3   4   0        273.04        282.96         7.54 o                         
   4   4   0        421.52        431.92         8.63 o                         
   5   4   0         95.34         94.55         4.15 o                         
   6   4   0          0.40          1.52         3.00 o                         
   7   4   0         41.23         48.09         6.07 o                         
   8   4   0        258.28        249.65         9.46 o                         
   9   4   0        123.72        113.95         8.75 o                         
  10   4   0         62.40         61.44         3.92 o                         
  11   4   0         34.12         29.25         3.38 o                         
   1   5   0        184.61        231.70        11.67 o                         
   2   5   0         66.49        129.42        10.45 o                         
   3   5   0         92.30        105.10         5.28 o                         
   4   5   0         46.93        152.71         9.27 o                         
   5   5   0       1296.02       1339.71        18.91 o                         
   6   5   0         24.17         86.34         9.43 o                         
   7   5   0          5.48          6.14         2.78 o                         
   8   5   0         39.67         72.55         6.92 o                         
   9   5   0          0.15          5.16         4.02 o                         
   0   6   0        240.07        231.04        14.46 o                         
   1   6   0          4.26         13.96         4.78 o                         
   2   6   0         33.26         40.57         3.18 o                         
   3   6   0         61.33         73.04         7.28 o                         
   4   6   0         65.15         66.42         7.19 o                         
   5   6   0         15.66          8.42         2.91 o                         
 -15   0   1         11.51          6.40         2.52 o                         
 -13   0   1        252.93        305.76        17.42 o                         
 -11   0   1        802.74        831.69        19.80 o                         
  -9   0   1       1618.73       1672.58        30.99 o                         
  -5   0   1       4468.68       5051.50       138.94 o                         
  -3   0   1      21440.82      22396.09       369.04 o                         
  -1   0   1        827.31        874.52        13.81 o                         
   1   0   1       1006.34        868.66        25.48 o                         
   3   0   1       1408.30       1438.56        52.63 o                         
   5   0   1        742.15        705.93        46.90 o                         
   7   0   1        486.24        484.06        46.30 o                         
   9   0   1         54.97         66.93         5.41 o                         
  11   0   1       1616.61       1696.17        34.65 o                         
  13   0   1          5.67          6.29         7.94 o                         
  15   0   1        581.46        568.81        20.22 o                         
 -15   1   1         12.93         13.93         3.74 o                         
 -14   1   1         14.55         11.45         3.19 o                         
 -13   1   1         40.75         42.95         4.24 o                         
 -12   1   1        311.18        313.96        10.12 o                         
 -11   1   1         47.99         48.95         5.10 o                         
 -10   1   1        201.50        198.17         8.71 o                         
  -9   1   1         24.94         23.51         3.44 o                         
  -8   1   1        295.71        309.24        10.97 o                         
  -7   1   1          4.64          6.56         4.44 o                         
  -6   1   1        104.73        100.97        23.54 o                         
  -5   1   1        301.63        311.27         8.67 o                         
  -4   1   1       2038.37       2126.73        31.03 o                         
  -3   1   1        504.50        437.32        11.70 o                         
  -2   1   1         12.00         22.48         3.89 o                         
  -1   1   1        261.70        291.62         9.11 o                         
   0   1   1       4292.29       3777.79        47.57 o                         
   1   1   1       4515.54       4097.97        41.27 o                         
   2   1   1        596.00        436.28        15.38 o                         
   3   1   1        131.53        140.69         6.16 o                         
   4   1   1          0.14          0.47         2.34 o                         
   5   1   1        910.72        983.24        15.45 o                         
   6   1   1        609.19        706.62        35.29 o                         
   7   1   1        146.54        191.82         8.97 o                         
   8   1   1        249.40        245.97         6.85 o                         
   9   1   1          3.75          2.12         2.39 o                         
  10   1   1         40.13         36.22         3.79 o                         
  11   1   1        412.10        453.77        10.61 o                         
  12   1   1        226.81        223.73         9.22 o                         
  13   1   1          1.82         -3.28         3.28 o                         
  14   1   1         23.72         29.30         3.71 o                         
  15   1   1          8.72          9.82         5.62 o                         
 -14   2   1         85.75         73.07         5.40 o                         
 -13   2   1         83.43         85.71         5.33 o                         
 -12   2   1        349.38        350.37        12.57 o                         
 -11   2   1         76.70         91.79         7.32 o                         
 -10   2   1       1045.15       1081.34        19.14 o                         
  -9   2   1        656.65        668.01        14.17 o                         
  -8   2   1        224.32        243.91         9.07 o                         
  -7   2   1        269.19        256.62        10.26 o                         
  -6   2   1          8.93         12.19         2.51 o                         
  -5   2   1          4.44          3.31         2.08 o                         
  -4   2   1         99.99        129.82         5.34 o                         
  -3   2   1        158.96        155.44         6.20 o                         
  -2   2   1       1716.95       1607.73        30.81 o                         
  -1   2   1       1463.75       1463.15        20.48 o                         
   0   2   1        591.47        545.54        11.12 o                         
   1   2   1       1092.08       1110.94        16.45 o                         
   2   2   1         58.88         45.77         3.54 o                         
   3   2   1       2146.36       2127.31        51.37 o                         
   4   2   1        151.06        151.58         5.76 o                         
   5   2   1         15.14          9.18         2.38 o                         
   6   2   1        276.94        290.38         7.72 o                         
   7   2   1         19.02         23.24         3.27 o                         
   8   2   1        284.54        284.51         8.04 o                         
   9   2   1        221.31        220.78         7.31 o                         
  10   2   1         15.84         13.25         3.43 o                         
  11   2   1        273.56        262.07         9.41 o                         
  12   2   1          2.26         -0.71         3.73 o                         
  13   2   1         81.29         86.39         5.19 o                         
  14   2   1        149.69        124.50         6.15 o                         
 -13   3   1         93.15         88.24         7.33 o                         
 -12   3   1          9.20          6.10         2.71 o                         
 -11   3   1        146.05        137.59         6.69 o                         
 -10   3   1         70.72         76.94         6.58 o                         
  -9   3   1         70.17         78.30         5.73 o                         
  -8   3   1        153.00        172.77        10.86 o                         
  -7   3   1        207.64        219.62        11.76 o                         
  -6   3   1         32.95         21.58         4.02 o                         
  -5   3   1          0.20          1.44         1.82 o                         
  -4   3   1         24.90         21.46         2.26 o                         
  -3   3   1          4.37          5.05         1.97 o                         
  -2   3   1          1.51          5.23         1.96 o                         
  -1   3   1        226.22        206.11         5.90 o                         
   0   3   1          7.55         11.08         1.94 o                         
   1   3   1         71.32         63.75         3.32 o                         
   2   3   1        179.17        198.05         6.09 o                         
   3   3   1        733.65        762.92        11.20 o                         
   4   3   1        154.60        150.95         4.70 o                         
   5   3   1         78.74         86.52         3.66 o                         
   6   3   1        326.68        359.95        10.21 o                         
   7   3   1          2.36         -3.32         3.32 o                         
   8   3   1         22.57         19.21         3.91 o                         
   9   3   1        295.21        295.20        10.29 o                         
  10   3   1         83.69         94.66         5.97 o                         
  11   3   1         12.12         10.65         4.21 o                         
  12   3   1        110.91        108.78         7.95 o                         
  13   3   1         50.81         46.19         4.41 o                         
 -12   4   1         63.76         65.13         4.45 o                         
 -11   4   1          1.31         -2.19         2.19 o                         
 -10   4   1         37.44         36.45         5.67 o                         
  -9   4   1        660.13        613.13        12.91 o                         
  -8   4   1         93.62         82.31         5.64 o                         
  -7   4   1        240.63        222.86        10.34 o                         
  -6   4   1          1.23          6.74         2.96 o                         
  -5   4   1         85.32         80.97         3.92 o                         
  -4   4   1        462.29        464.91         8.93 o                         
  -3   4   1        207.78        245.04         7.15 o                         
  -2   4   1         29.93         35.71         3.48 o                         
  -1   4   1         20.55         29.18         3.43 o                         
   0   4   1        875.99        902.70        13.78 o                         
   1   4   1       1351.30       1424.46        18.91 o                         
   2   4   1         45.03         43.93         3.85 o                         
   3   4   1        315.61        346.14         8.97 o                         
   4   4   1        208.42        223.83         6.79 o                         
   5   4   1        175.85        176.27         5.81 o                         
   6   4   1        276.70        278.20         8.22 o                         
   7   4   1        211.81        205.63         9.79 o                         
   8   4   1         36.37         39.96         7.39 o                         
   9   4   1         14.87         14.24         3.27 o                         
  10   4   1        122.62        122.32         6.11 o                         
  11   4   1          0.99          2.87         2.27 o                         
  -9   5   1          9.79         13.61         2.99 o                         
  -8   5   1        202.87        183.54        14.95 o                         
  -7   5   1         37.86         52.48         5.46 o                         
  -6   5   1        246.76        258.00        11.44 o                         
  -5   5   1         35.78        179.55        19.76 o                         
  -4   5   1        726.25        759.16        12.86 o                         
  -3   5   1         17.22         21.99         3.01 o                         
  -2   5   1        151.92        166.40         6.64 o                         
  -1   5   1        301.45        349.19        10.15 o                         
   0   5   1         49.69         69.77         4.64 o                         
   1   5   1          0.15        107.51        14.19 o                         
   2   5   1        615.93        643.33        13.67 o                         
   3   5   1         86.22        100.11         5.67 o                         
   4   5   1          8.56         10.25         2.53 o                         
   6   5   1         30.10         35.31         7.50 o                         
   7   5   1         57.54         49.84         6.32 o                         
   8   5   1         31.11         33.80         4.38 o                         
   9   5   1          0.07          3.65         2.66 o                         
  -5   6   1         16.38         17.11         4.97 o                         
  -4   6   1          7.23         31.52         5.34 o                         
  -3   6   1          2.07          2.26         1.97 o                         
  -2   6   1          3.55          6.30         2.13 o                         
  -1   6   1         64.74        118.41        16.59 o                         
   0   6   1          0.80         34.48         7.73 o                         
   1   6   1         19.52         36.77         3.37 o                         
   2   6   1          1.26          7.79         2.66 o                         
   3   6   1        113.81        114.03         6.41 o                         
   4   6   1        147.39        145.52        23.98 o                         
 -14   0   2         50.88         48.61         6.71 o                         
 -12   0   2        919.61        906.75        21.51 o                         
 -10   0   2         42.37         56.57         5.55 o                         
  -8   0   2         85.47        113.57         7.20 o                         
  -2   0   2       5716.64       5900.37        70.95 o                         
   0   0   2       1306.60       1252.06        32.54 o                         
   2   0   2        396.77        355.06        12.89 o                         
   4   0   2        576.76        556.86        38.16 o                         
   6   0   2        708.37        724.98        53.00 o                         
   8   0   2        968.70       1046.62        21.09 o                         
  10   0   2         48.02         48.72         5.19 o                         
  12   0   2         26.40         34.37         5.52 o                         
  14   0   2          2.93          4.16         3.33 o                         
 -15   1   2          0.15          2.82         1.96 o                         
 -14   1   2         40.78         33.29         3.81 o                         
 -13   1   2          3.59         10.92         3.06 o                         
 -12   1   2         50.58         58.51         4.76 o                         
 -11   1   2        117.53        125.06         7.34 o                         
 -10   1   2        284.77        323.16        10.93 o                         
  -9   1   2        102.68         94.11         4.54 o                         
  -8   1   2          5.17          5.42         2.15 o                         
  -7   1   2       1484.58       1742.95        52.65 o                         
  -5   1   2         14.14         24.75         3.55 o                         
  -4   1   2        932.13        944.98        19.63 o                         
  -3   1   2          0.06          0.43         3.24 o                         
  -2   1   2       3288.41       3001.51        52.88 o                         
  -1   1   2        230.91        189.90         8.43 o                         
   0   1   2        141.38        136.16        10.99 o                         
   1   1   2        652.71        540.42        14.46 o                         
   2   1   2        346.87        289.25        12.25 o                         
   3   1   2        339.51        274.72         8.78 o                         
   4   1   2        672.78        725.04        14.79 o                         
   5   1   2       2113.24       2215.57        54.88 o                         
   6   1   2        520.25        554.55        31.52 o                         
   7   1   2         69.65         85.73         6.53 o                         
   8   1   2         21.73         14.43         2.45 o                         
   9   1   2         82.48         81.00         4.69 o                         
  10   1   2          1.07          5.59         2.81 o                         
  11   1   2          1.36          4.44         2.56 o                         
  12   1   2        149.77        130.38         6.34 o                         
  13   1   2         84.65         88.56         7.57 o                         
  14   1   2         17.73         22.24         3.25 o                         
  15   1   2         41.00         29.25         3.93 o                         
 -14   2   2          0.25          2.93         2.49 o                         
 -13   2   2         29.88         22.79         3.34 o                         
 -12   2   2        172.62        168.23         8.97 o                         
 -11   2   2        159.22        149.37         7.91 o                         
 -10   2   2        295.85        270.62         9.59 o                         
  -9   2   2         19.87         11.21         4.25 o                         
  -8   2   2       1089.99       1152.08        27.86 o                         
  -7   2   2         74.07         88.67         6.61 o                         
  -6   2   2         20.80         20.60         2.66 o                         
  -5   2   2         76.61         68.36         4.09 o                         
  -4   2   2          2.45          6.25         2.81 o                         
  -3   2   2         57.99         53.12         3.98 o                         
  -2   2   2        237.70        251.59         8.04 o                         
  -1   2   2        102.90        122.87         5.98 o                         
   0   2   2         57.65         47.26         3.74 o                         
   1   2   2        397.09        367.53         9.13 o                         
   2   2   2         17.90         16.07         2.63 o                         
   3   2   2         22.45         22.01         2.78 o                         
   4   2   2        238.30        251.94         7.91 o                         
   5   2   2        715.65        771.30        21.20 o                         
   6   2   2        318.63        355.11         8.45 o                         
   7   2   2         69.93         61.36         4.61 o                         
   8   2   2          0.36          5.38         2.71 o                         
   9   2   2          0.78          2.79         2.58 o                         
  10   2   2        413.99        403.52        10.68 o                         
  11   2   2          1.44         -2.91         2.91 o                         
  12   2   2         30.86         32.11         4.09 o                         
  13   2   2        186.45        183.35        11.12 o                         
  14   2   2         46.68         40.12         4.49 o                         
 -13   3   2         29.59         25.38         2.44 o                         
 -12   3   2         77.25         74.04         5.16 o                         
 -11   3   2         19.67         26.08         4.46 o                         
 -10   3   2          6.88         11.46         3.72 o                         
  -9   3   2        594.50        573.56        14.75 o                         
  -8   3   2         14.64         13.94         5.51 o                         
  -7   3   2         70.75         86.83         7.62 o                         
  -6   3   2          1.52          0.77         2.46 o                         
  -5   3   2         60.60         53.72         3.47 o                         
  -4   3   2         14.16         21.31         2.28 o                         
  -3   3   2        934.19        993.30        13.90 o                         
  -2   3   2        336.44        325.57         7.86 o                         
  -1   3   2        351.05        395.12         8.17 o                         
   0   3   2        499.88        526.14         9.37 o                         
   1   3   2         20.89         12.40         2.40 o                         
   2   3   2        258.79        254.85         7.57 o                         
   3   3   2        331.17        339.05         7.38 o                         
   4   3   2         42.03         40.05         2.72 o                         
   5   3   2        310.18        336.61         6.83 o                         
   6   3   2          2.68          4.74         2.38 o                         
   7   3   2        153.11        149.88         7.92 o                         
   8   3   2         53.60         62.20         5.67 o                         
   9   3   2         94.57        120.58        15.31 o                         
  10   3   2         39.76         36.13         3.97 o                         
  11   3   2        338.44        349.17         9.81 o                         
  12   3   2         47.53         48.80         4.06 o                         
  13   3   2        190.21        158.83         7.77 o                         
 -12   4   2         81.79         75.64         6.00 o                         
 -11   4   2          7.13          8.74         2.02 o                         
 -10   4   2         21.36         24.96         3.32 o                         
  -9   4   2         55.70         55.96         4.50 o                         
  -8   4   2          3.27          4.57         3.02 o                         
  -7   4   2         77.84         81.85         6.71 o                         
  -6   4   2        295.79        330.81         9.85 o                         
  -5   4   2        216.72        228.69         7.51 o                         
  -4   4   2         29.92         33.97         3.07 o                         
  -3   4   2        424.28        422.68         9.07 o                         
  -2   4   2         77.93         84.35         4.72 o                         
  -1   4   2        148.45        145.79         5.55 o                         
   0   4   2        157.48        161.18         6.91 o                         
   1   4   2       1226.05       1296.02        20.19 o                         
   2   4   2        146.58        149.86         5.69 o                         
   3   4   2        397.15        389.55         9.36 o                         
   4   4   2        245.06        229.87         8.74 o                         
   5   4   2        225.09        207.16         6.20 o                         
   6   4   2        416.85        396.67        13.99 o                         
   7   4   2          7.88          4.53         4.95 o                         
   8   4   2         66.62         63.27         5.77 o                         
   9   4   2        217.71        208.59         7.59 o                         
  10   4   2        154.58        144.93         6.47 o                         
  11   4   2         38.35         34.48         3.46 o                         
  -9   5   2         22.82         21.58         5.32 o                         
  -8   5   2        122.72        113.92         9.47 o                         
  -7   5   2        164.48        167.66         8.37 o                         
  -6   5   2          0.33          6.29         4.06 o                         
  -5   5   2        511.06        575.17        10.57 o                         
  -4   5   2         40.43         68.59         7.93 o                         
  -3   5   2         35.26         41.73         3.30 o                         
  -2   5   2         43.02         42.85         3.99 o                         
  -1   5   2         24.79         52.95         4.76 o                         
   0   5   2        211.82        246.01         7.64 o                         
   1   5   2        962.46       1047.43        24.73 o                         
   2   5   2         47.22        105.46        14.75 o                         
   3   5   2         57.08         69.17         4.82 o                         
   4   5   2          0.53          4.62         4.22 o                         
   5   5   2        199.25        211.83         6.25 o                         
   6   5   2         22.09         31.36         6.22 o                         
   7   5   2        156.11        167.51        19.01 o                         
   8   5   2         34.99         31.28         4.03 o                         
   9   5   2          4.68          7.15         3.63 o                         
  -4   6   2        130.53        136.32         9.23 o                         
  -3   6   2          1.79         14.31         2.77 o                         
  -2   6   2         13.27         15.33         1.94 o                         
  -1   6   2        290.52        269.24         7.81 o                         
   0   6   2          2.98         46.49        10.31 o                         
   1   6   2         89.59         85.84         3.94 o                         
   2   6   2         29.25         33.22         3.14 o                         
   3   6   2          0.45          7.57         2.12 o                         
   4   6   2          2.88         25.06         7.45 o                         
 -15   0   3         35.49         28.66         9.69 o                         
 -13   0   3          6.17          8.88         4.51 o                         
 -11   0   3         43.26         77.94         6.41 o                         
  -9   0   3       1420.72       1480.71        28.80 o                         
  -3   0   3      22655.56      22909.12       353.47 o                         
  -1   0   3       1735.07       1645.46       108.13 o                         
   1   0   3         15.06         13.36         3.89 o                         
   3   0   3        222.20        197.58        13.67 o                         
   5   0   3       1632.01       1746.25        77.79 o                         
   7   0   3       2551.31       3003.53       124.37 o                         
   9   0   3       4635.61       4944.46        55.97 o                         
  11   0   3        200.52        211.15        13.48 o                         
  13   0   3         23.64         19.06         7.22 o                         
  15   0   3         78.37         61.86         9.02 o                         
 -15   1   3        138.06        131.79         5.94 o                         
 -14   1   3          1.01          1.47         3.12 o                         
 -13   1   3          4.32          5.86         2.44 o                         
 -12   1   3        128.07        114.49         6.37 o                         
 -11   1   3          0.69          1.54         3.00 o                         
 -10   1   3        607.20        623.52        13.72 o                         
  -9   1   3        338.63        373.96         8.75 o                         
  -8   1   3        205.06        202.38         6.17 o                         
  -7   1   3         94.82        108.45         7.40 o                         
  -5   1   3        311.18        321.97        11.74 o                         
  -4   1   3        463.96        453.20        15.07 o                         
  -3   1   3        251.08        239.59        11.56 o                         
  -2   1   3         50.63         40.00         5.15 o                         
  -1   1   3       7896.89       7390.29        72.12 o                         
   0   1   3        693.83        608.70        24.94 o                         
   1   1   3        143.42        127.13         7.75 o                         
   2   1   3          1.71          8.39         4.44 o                         
   3   1   3       1009.79       1011.52        27.76 o                         
   4   1   3       1325.81       1349.26        26.13 o                         
   5   1   3       1174.18       1268.44        21.52 o                         
   6   1   3        987.40       1057.02        37.69 o                         
   7   1   3        838.68        887.46        18.09 o                         
   8   1   3        130.84        111.02         4.99 o                         
   9   1   3       1144.35       1158.78        17.62 o                         
  10   1   3         30.85         33.04         3.74 o                         
  11   1   3        632.36        629.94        13.40 o                         
  12   1   3         18.81         24.10         3.00 o                         
  13   1   3        107.34         80.52         7.01 o                         
  14   1   3         67.46         61.48         4.92 o                         
  15   1   3         53.10         39.30         4.43 o                         
 -14   2   3          6.01         12.80         3.02 o                         
 -13   2   3        136.53        181.45         7.16 o                         
 -12   2   3         49.75         46.34         5.31 o                         
 -11   2   3         14.32         18.60         4.14 o                         
 -10   2   3        162.73        159.74         7.57 o                         
  -9   2   3         49.39         56.58         5.25 o                         
  -8   2   3        707.73        740.05        18.77 o                         
  -7   2   3        350.87        360.00        10.70 o                         
  -6   2   3        152.53        132.86         6.11 o                         
  -5   2   3       1558.48       1609.46        24.70 o                         
  -4   2   3        104.65         91.75         5.16 o                         
  -3   2   3          7.53          4.61         2.30 o                         
  -2   2   3       2525.13       2476.89        31.62 o                         
  -1   2   3         96.60        105.66         5.05 o                         
   0   2   3        510.80        513.75        11.21 o                         
   1   2   3         23.98         13.21         3.00 o                         
   2   2   3         37.29         33.81         3.59 o                         
   3   2   3        628.41        610.09        17.07 o                         
   4   2   3        443.77        471.02        11.71 o                         
   5   2   3        111.53        124.10         5.43 o                         
   6   2   3         91.76         99.18         4.55 o                         
   7   2   3        147.90        142.52         6.55 o                         
   8   2   3        777.91        771.15        13.40 o                         
   9   2   3        436.93        433.97        10.81 o                         
  10   2   3        386.60        397.42        10.73 o                         
  11   2   3          1.89          2.58         2.90 o                         
  12   2   3         69.12         66.64         4.45 o                         
  13   2   3         71.42         67.13         7.66 o                         
  14   2   3        500.90        358.40       123.49 o                         
 -13   3   3         24.10         20.87         2.39 o                         
 -12   3   3          1.61         -2.09         4.65 o                         
 -11   3   3         83.88         81.96         6.42 o                         
 -10   3   3        175.86        180.80         8.24 o                         
  -9   3   3         53.62         46.18         5.33 o                         
  -8   3   3        350.54        358.21        15.25 o                         
  -7   3   3         42.92         42.81         5.87 o                         
  -6   3   3        536.92        592.98        14.90 o                         
  -5   3   3         57.02         50.41         3.25 o                         
  -4   3   3        179.47        174.78         5.76 o                         
  -3   3   3         42.26         45.65         2.99 o                         
  -2   3   3        229.23        236.08         6.48 o                         
  -1   3   3         89.15         75.21         4.16 o                         
   0   3   3         12.64          8.69         2.07 o                         
   1   3   3        148.77        143.19         5.15 o                         
   2   3   3        694.49        728.21        11.21 o                         
   3   3   3        230.66        259.59         6.95 o                         
   4   3   3         57.03         69.79         3.42 o                         
   5   3   3         20.24         15.46         2.08 o                         
   6   3   3          4.54          3.50         2.14 o                         
   7   3   3         42.04         39.89         4.54 o                         
   8   3   3        598.92        577.02        15.62 o                         
   9   3   3         23.13         26.51         3.63 o                         
  10   3   3        317.75        301.22         9.86 o                         
  11   3   3         10.40          8.94         2.61 o                         
  12   3   3        364.31        356.58        16.71 o                         
  13   3   3        151.19        114.70         8.74 o                         
 -12   4   3         95.69         83.80         5.04 o                         
 -11   4   3          1.35          1.01         2.17 o                         
 -10   4   3         57.05         47.71         4.22 o                         
  -9   4   3          5.72          5.16         2.55 o                         
  -8   4   3          9.52          8.93         3.07 o                         
  -7   4   3         19.42         25.97         4.94 o                         
  -6   4   3        770.97        770.67        14.99 o                         
  -5   4   3        200.59        202.81         6.18 o                         
  -4   4   3        168.31        167.73         6.51 o                         
  -3   4   3         59.68         57.51         3.82 o                         
  -2   4   3        711.71        744.38        12.20 o                         
  -1   4   3         51.21         51.19         3.69 o                         
   0   4   3        897.27        859.64        15.97 o                         
   1   4   3        273.62        285.58         7.96 o                         
   2   4   3         44.36         40.20         3.50 o                         
   3   4   3         62.37         58.85         4.14 o                         
   4   4   3         95.05         94.32         5.18 o                         
   5   4   3        334.02        314.23         8.44 o                         
   6   4   3          0.32          1.93         3.18 o                         
   7   4   3         48.02         53.65        12.77 o                         
   8   4   3          3.95          9.61         4.76 o                         
   9   4   3         14.65         22.14         3.73 o                         
  10   4   3         71.60         63.96         5.22 o                         
  11   4   3         15.53         21.17         3.00 o                         
  -9   5   3          0.82         -3.65         3.65 o                         
  -8   5   3        121.01        109.64         5.86 o                         
  -7   5   3         97.73        111.22         9.05 o                         
  -6   5   3         78.04         74.40         5.13 o                         
  -5   5   3        318.97        359.97         9.18 o                         
  -4   5   3        148.53        142.89         4.78 o                         
  -3   5   3         31.62         38.89         3.22 o                         
  -2   5   3         28.81         26.63         3.18 o                         
  -1   5   3        299.11        350.55        16.41 o                         
   0   5   3         37.11         52.49         4.65 o                         
   1   5   3        336.51        422.07        11.64 o                         
   2   5   3        129.28        148.40         7.18 o                         
   3   5   3         16.17         29.36         3.55 o                         
   4   5   3        420.29        418.95        10.07 o                         
   5   5   3          1.92          9.69         3.87 o                         
   6   5   3         14.34         17.82         8.80 o                         
   7   5   3        121.74        111.48         9.22 o                         
   8   5   3         90.57         93.19         6.77 o                         
   9   5   3         22.82         28.88         5.30 o                         
  -4   6   3          7.85          9.02         3.26 o                         
  -3   6   3        122.96        111.27         6.11 o                         
  -2   6   3          4.60          9.67         2.50 o                         
  -1   6   3         14.72         18.77         3.01 o                         
   0   6   3        319.21        338.29         8.08 o                         
   1   6   3          9.28         24.94         2.77 o                         
   2   6   3         20.96         36.08         4.28 o                         
   3   6   3         20.32         15.83         2.67 o                         
   4   6   3        136.99        109.34        20.74 o                         
 -14   0   4         32.54         33.90         5.73 o                         
 -12   0   4        990.98       1022.13        22.62 o                         
 -10   0   4        167.95        202.87         9.41 o                         
  -8   0   4          1.64          3.39         3.31 o                         
  -4   0   4      12120.70      12362.47       210.05 o                         
  -2   0   4       2061.15       2046.73        39.45 o                         
   0   0   4        157.49        137.71        14.43 o                         
   2   0   4       4879.16       4358.61        65.74 o                         
   4   0   4       7516.28       7317.35       136.69 o                         
   6   0   4       2009.21       2080.06        97.33 o                         
   8   0   4        890.67        911.89        17.70 o                         
  10   0   4       1106.81       1139.24        25.27 o                         
  12   0   4        942.56        956.67        27.40 o                         
  14   0   4         31.82         21.37         6.78 o                         
 -15   1   4         73.74         59.07         4.09 o                         
 -14   1   4        184.82        183.08         9.35 o                         
 -13   1   4         95.12        108.44         5.15 o                         
 -12   1   4         43.99         54.37         4.01 o                         
 -11   1   4         19.14         14.88         3.13 o                         
 -10   1   4         21.59         20.48         3.19 o                         
  -9   1   4        150.81        166.99         6.56 o                         
  -8   1   4        113.54        120.91         5.24 o                         
  -7   1   4        581.56        683.57        16.34 o                         
  -5   1   4        490.60        444.29        15.63 o                         
  -4   1   4        570.00        613.96        22.97 o                         
  -3   1   4       3176.65       3115.77        42.44 o                         
  -2   1   4       3294.75       3125.57        57.39 o                         
  -1   1   4      14130.69      13235.75       146.62 o                         
   0   1   4      11528.72      10094.55       445.21 o                         
   1   1   4      11682.92      11248.29       147.11 o                         
   2   1   4       5613.34       5505.10       120.38 o                         
   3   1   4        296.30        239.16        11.09 o                         
   4   1   4        649.22        607.88        22.12 o                         
   5   1   4        800.98        801.95        17.86 o                         
   6   1   4          1.27         -3.54         7.29 o                         
   7   1   4        360.69        395.40        10.27 o                         
   8   1   4        175.01        164.26         6.00 o                         
   9   1   4        588.01        605.15        13.51 o                         
  10   1   4        523.00        549.03        13.29 o                         
  11   1   4          9.22          9.91         3.53 o                         
  12   1   4        122.52        117.29         5.90 o                         
  13   1   4         76.70         65.88         7.43 o                         
  14   1   4          2.55          4.56         4.60 o                         
  15   1   4          2.69          2.46         2.36 o                         
 -14   2   4          1.06          6.30         3.68 o                         
 -13   2   4          0.38         -0.13         2.53 o                         
 -12   2   4        149.16        158.27         8.48 o                         
 -11   2   4         17.94         30.13         4.44 o                         
 -10   2   4        487.55        532.04        14.72 o                         
  -9   2   4         16.04         16.78         3.16 o                         
  -8   2   4          9.51          5.78         2.84 o                         
  -7   2   4          8.96         14.99         3.59 o                         
  -6   2   4        130.35        137.65         6.85 o                         
  -5   2   4        610.01        602.94        12.23 o                         
  -4   2   4        118.86        139.72         6.26 o                         
  -3   2   4        212.10        218.22         7.71 o                         
  -2   2   4         64.09         54.83         4.22 o                         
  -1   2   4       3362.70       3240.87        44.15 o                         
   0   2   4        431.30        475.13        11.08 o                         
   1   2   4       1774.09       1791.65        27.96 o                         
   2   2   4         88.22        112.61         5.60 o                         
   3   2   4         17.73         17.25         3.02 o                         
   4   2   4        136.74        141.84         6.22 o                         
   5   2   4        371.22        342.99         9.14 o                         
   6   2   4        677.55        634.93        12.15 o                         
   7   2   4         73.57         86.33         5.24 o                         
   8   2   4         24.78         21.92         3.09 o                         
   9   2   4         15.06         15.94         3.11 o                         
  10   2   4        777.53        825.94        15.59 o                         
  11   2   4        182.20        188.47         7.27 o                         
  12   2   4         16.68         16.30         2.99 o                         
  13   2   4        195.71        194.20        11.13 o                         
  14   2   4         42.69         35.31         6.48 o                         
 -13   3   4          3.67         -1.29         1.74 o                         
 -12   3   4         19.37         18.91         3.32 o                         
 -11   3   4        230.90        264.51        10.59 o                         
 -10   3   4         14.29         15.80         4.38 o                         
  -9   3   4          1.50          5.77         3.21 o                         
  -8   3   4        614.27        620.24        17.72 o                         
  -7   3   4       1138.48       1217.43        25.25 o                         
  -6   3   4         94.85         84.61         5.05 o                         
  -5   3   4          4.75          5.37         2.15 o                         
  -4   3   4        611.04        626.75        10.36 o                         
  -3   3   4       1271.94       1308.98        20.51 o                         
  -2   3   4         10.40         11.71         2.10 o                         
  -1   3   4        313.82        305.86         7.34 o                         
   0   3   4         47.39         44.58         2.80 o                         
   1   3   4        504.18        506.78         8.93 o                         
   2   3   4          8.67         12.08         2.19 o                         
   3   3   4          5.23          7.99         2.06 o                         
   4   3   4        170.02        156.18         5.83 o                         
   5   3   4          2.07          0.18         1.69 o                         
   6   3   4          0.04          1.00         2.44 o                         
   7   3   4         16.15         13.51         4.63 o                         
   8   3   4        100.26         95.83         6.25 o                         
   9   3   4          5.66          0.14         3.68 o                         
  10   3   4        385.83        396.65        10.96 o                         
  11   3   4         47.40         56.06         4.05 o                         
  12   3   4        133.38        151.09        10.75 o                         
 -12   4   4         53.00         45.16         3.69 o                         
 -11   4   4         60.21         52.67         3.65 o                         
 -10   4   4          8.96          8.16         3.11 o                         
  -9   4   4          0.06          2.15         2.43 o                         
  -8   4   4         76.74         71.08         6.08 o                         
  -7   4   4        447.61        452.95        14.65 o                         
  -6   4   4        204.45        208.46         7.90 o                         
  -5   4   4          2.81          1.02         2.49 o                         
  -4   4   4        615.86        639.56        10.34 o                         
  -3   4   4         45.84         43.91         3.38 o                         
  -2   4   4        130.34        132.41         5.47 o                         
  -1   4   4          0.85          5.15         2.52 o                         
   0   4   4        333.22        338.29         8.47 o                         
   1   4   4         62.29         70.56         4.30 o                         
   2   4   4        526.76        501.25        10.67 o                         
   3   4   4         79.65         84.21         4.64 o                         
   4   4   4         35.28         30.20         4.51 o                         
   5   4   4         66.69         58.23         3.98 o                         
   6   4   4        239.48        234.26         9.46 o                         
   7   4   4         90.91         78.21        14.42 o                         
   8   4   4         27.60         26.55         8.31 o                         
   9   4   4        223.97        223.06        10.98 o                         
  10   4   4         94.66         74.82         4.65 o                         
  11   4   4          0.14         18.78         8.94 o                         
  -9   5   4         14.71         12.61         4.19 o                         
  -8   5   4         35.93         56.25         5.69 o                         
  -7   5   4        139.09        125.51         6.88 o                         
  -6   5   4          6.72         12.12         5.49 o                         
  -5   5   4        381.58        381.93         7.18 o                         
  -4   5   4          1.80          5.09         1.93 o                         
  -3   5   4         10.97         10.55         1.99 o                         
  -2   5   4         21.12         28.14         3.55 o                         
  -1   5   4       1048.40       1108.93        32.24 o                         
   0   5   4          9.39         10.74         3.27 o                         
   1   5   4        330.53        343.37        11.14 o                         
   2   5   4         64.09         68.80         4.95 o                         
   3   5   4        121.93        124.03         5.86 o                         
   4   5   4         10.06         15.82         3.16 o                         
   5   5   4        759.41        775.41        12.51 o                         
   6   5   4          7.45         10.06         6.87 o                         
   7   5   4         57.91         63.48         7.98 o                         
   8   5   4          0.78         -1.60         2.66 o                         
   9   5   4         19.11         22.25         4.28 o                         
  -3   6   4          0.69          1.27         1.61 o                         
  -2   6   4         78.99         74.43         5.34 o                         
  -1   6   4         60.02         63.56         3.07 o                         
   0   6   4         47.83         56.66         2.93 o                         
   1   6   4         30.89         25.84         2.30 o                         
   2   6   4          0.28          0.19         1.69 o                         
   3   6   4          0.02         -1.45         1.45 o                         
   4   6   4          2.71         -1.13         3.26 o                         
 -15   0   5         63.42         43.11         6.82 o                         
 -13   0   5        541.23        579.85        20.22 o                         
 -11   0   5         55.13         51.63         4.84 o                         
  -9   0   5         88.58        101.34         6.60 o                         
  -7   0   5       2265.52       2439.43        66.51 o                         
  -5   0   5        178.60        213.15        17.18 o                         
  -3   0   5      16367.24      16266.90       279.56 o                         
  -1   0   5      23943.91      22869.58       261.62 o                         
   1   0   5       3823.27       3455.52        50.48 o                         
   3   0   5       3797.55       3353.88        84.92 o                         
   5   0   5       2305.74       2398.86        87.78 o                         
   7   0   5        930.73        944.13        19.73 o                         
   9   0   5         16.68          8.49         2.85 o                         
  11   0   5        393.22        405.65        18.88 o                         
  13   0   5        292.92        285.16        18.36 o                         
  15   0   5          1.01          7.38         3.91 o                         
 -15   1   5          1.20         -2.80         2.80 o                         
 -14   1   5         15.04         17.53         3.69 o                         
 -13   1   5         18.61         18.49         3.06 o                         
 -12   1   5         77.73         71.80         4.29 o                         
 -11   1   5          3.37         -1.42         2.40 o                         
 -10   1   5        168.18        156.07         6.41 o                         
  -9   1   5          0.04         -1.73         2.28 o                         
  -8   1   5          1.19         -0.94         2.24 o                         
  -7   1   5        284.33        326.17         9.82 o                         
  -5   1   5         35.28         29.17         5.66 o                         
  -4   1   5       1287.48       1321.25        27.19 o                         
  -3   1   5        472.86        461.97        15.30 o                         
  -2   1   5         74.43         84.82         6.76 o                         
  -1   1   5       5813.38       5536.09        80.94 o                         
   0   1   5       4016.56       3723.51        70.01 o                         
   1   1   5       2971.02       2827.80        47.79 o                         
   2   1   5       2512.04       2435.13        43.97 o                         
   3   1   5        434.92        415.74        15.29 o                         
   4   1   5        306.11        310.78        11.36 o                         
   5   1   5        723.42        745.97        18.31 o                         
   6   1   5        240.42        224.70        18.78 o                         
   7   1   5        351.73        387.80        10.40 o                         
   8   1   5         95.93        105.32         5.34 o                         
   9   1   5        124.89        118.45         6.34 o                         
  10   1   5        355.68        361.33         9.95 o                         
  11   1   5        327.94        311.94         9.42 o                         
  12   1   5          0.46          3.14         2.55 o                         
  13   1   5         33.03         33.90         4.47 o                         
  14   1   5        202.20        195.55        16.81 o                         
  15   1   5         25.59         11.97         3.70 o                         
 -14   2   5          1.63          1.50         2.23 o                         
 -13   2   5        129.09        136.63         6.13 o                         
 -12   2   5        200.74        222.88         8.82 o                         
 -11   2   5        183.10        190.82         8.93 o                         
 -10   2   5         11.20         20.49         3.76 o                         
  -9   2   5          5.60          9.38         3.26 o                         
  -8   2   5        157.11        169.95         8.10 o                         
  -7   2   5          0.45          0.73         2.55 o                         
  -6   2   5         54.98         58.85         4.51 o                         
  -5   2   5         56.53         65.65         3.54 o                         
  -4   2   5        342.75        300.99        11.59 o                         
  -3   2   5        304.85        305.05         9.26 o                         
  -2   2   5        266.81        229.50         8.04 o                         
  -1   2   5       1292.45       1375.01        22.06 o                         
   0   2   5        719.00        733.02        28.12 o                         
   1   2   5       1015.52        941.87        19.68 o                         
   2   2   5        108.44         99.83         5.60 o                         
   3   2   5        203.80        196.07         7.44 o                         
   4   2   5       1829.50       1889.89        39.82 o                         
   5   2   5       1565.64       1696.27        21.52 o                         
   6   2   5         29.27         25.47         3.12 o                         
   7   2   5        163.85        148.78         6.52 o                         
   8   2   5        125.15        128.40         5.95 o                         
   9   2   5         22.83         24.98         3.22 o                         
  10   2   5        443.41        466.81        11.40 o                         
  11   2   5         48.81         47.67         4.24 o                         
  12   2   5         21.30         25.07         4.45 o                         
  13   2   5         39.15         29.18         7.22 o                         
  14   2   5        164.43        129.76        10.41 o                         
 -13   3   5         13.73         11.18         2.78 o                         
 -12   3   5          2.17          4.11         3.85 o                         
 -11   3   5         51.82         47.05         5.74 o                         
 -10   3   5         57.12         52.88         5.78 o                         
  -9   3   5        305.46        301.89        12.00 o                         
  -8   3   5        280.39        274.20        13.97 o                         
  -7   3   5        320.09        319.94        10.06 o                         
  -6   3   5         28.97         29.98         3.40 o                         
  -5   3   5        189.98        191.70         5.43 o                         
  -4   3   5        173.44        161.13         5.22 o                         
  -3   3   5         38.34         32.92         2.89 o                         
  -2   3   5        492.88        510.59         9.70 o                         
  -1   3   5         13.02         13.95         2.01 o                         
   0   3   5       2261.30       2329.22        25.84 o                         
   1   3   5          0.43          0.80         1.94 o                         
   2   3   5         64.94         66.48         3.66 o                         
   3   3   5         40.65         36.41         3.16 o                         
   4   3   5        277.21        302.46         7.75 o                         
   5   3   5         17.23         16.81         2.48 o                         
   6   3   5         42.29         36.48         3.49 o                         
   7   3   5        111.39        112.60         9.29 o                         
   8   3   5        175.85        157.11         9.06 o                         
   9   3   5        238.75        208.99         9.28 o                         
  10   3   5        218.54        248.95         9.75 o                         
  11   3   5         28.60         23.76         3.37 o                         
  12   3   5        242.81        278.58        11.13 o                         
 -11   4   5        225.59        225.15         8.17 o                         
 -10   4   5         31.22         22.43         3.24 o                         
  -9   4   5          0.70          1.72         3.79 o                         
  -8   4   5        100.85        100.27         6.86 o                         
  -7   4   5        176.93        163.41         7.60 o                         
  -6   4   5         71.15         70.53         3.99 o                         
  -5   4   5        147.75        153.56         5.09 o                         
  -4   4   5          8.12         12.70         2.34 o                         
  -3   4   5        200.51        212.42         7.07 o                         
  -2   4   5        247.45        253.94         6.83 o                         
  -1   4   5         44.38         40.86         3.17 o                         
   0   4   5         43.65         45.48         3.67 o                         
   1   4   5        277.20        269.60         7.96 o                         
   2   4   5        124.45        119.60         5.52 o                         
   3   4   5        206.92        206.11         6.90 o                         
   4   4   5        295.83        303.88         8.53 o                         
   5   4   5        156.40        150.57         5.97 o                         
   6   4   5        166.82        148.99         7.27 o                         
   7   4   5         11.04          9.57         4.41 o                         
   8   4   5          0.18          3.35         5.72 o                         
   9   4   5        207.11        186.47        10.12 o                         
  10   4   5        219.51        196.00         6.90 o                         
  11   4   5         33.61         37.88         6.66 o                         
  -9   5   5         25.33         17.44         4.49 o                         
  -8   5   5        609.29        587.48        25.44 o                         
  -7   5   5         23.70         15.59         3.11 o                         
  -6   5   5        275.25        268.79        10.59 o                         
  -5   5   5         39.47         44.98         3.16 o                         
  -4   5   5          6.40          5.34         1.84 o                         
  -3   5   5         12.77         11.99         2.11 o                         
  -2   5   5        893.38        934.81        16.29 o                         
  -1   5   5          3.72          7.35         2.78 o                         
   0   5   5         18.23         23.19         3.58 o                         
   1   5   5         42.10         43.96         4.24 o                         
   2   5   5        287.15        320.05        10.55 o                         
   3   5   5         40.15         39.82         3.70 o                         
   4   5   5        448.67        456.38        10.31 o                         
   5   5   5         26.56         35.00         3.23 o                         
   6   5   5        248.07        235.07        18.55 o                         
   7   5   5          0.11         -2.41         3.94 o                         
   8   5   5        353.87        316.14        24.19 o                         
   9   5   5          8.12         15.33         4.07 o                         
  -3   6   5          5.02          6.67         2.52 o                         
  -2   6   5          2.04          1.00         2.77 o                         
  -1   6   5          4.01          2.57         1.83 o                         
   0   6   5          1.39          1.76         1.48 o                         
   1   6   5          0.00          0.89         1.36 o                         
   2   6   5          7.75          5.07         1.63 o                         
   3   6   5          1.98          6.97         2.16 o                         
   4   6   5        108.82         77.19         4.60 o                         
 -14   0   6          6.00          7.59         2.56 o                         
 -12   0   6          6.14          9.63         3.67 o                         
 -10   0   6         10.19         12.82         3.36 o                         
  -8   0   6        138.38        169.68         6.95 o                         
  -4   0   6       1927.02       1847.07        63.34 o                         
  -2   0   6        661.84        714.92        25.98 o                         
   0   0   6       4658.55       4296.20       108.78 o                         
   2   0   6       1780.99       1435.87        42.90 o                         
   4   0   6        178.32        210.63        20.67 o                         
   6   0   6       3056.68       3418.91       133.04 o                         
   8   0   6        288.55        249.24        14.19 o                         
  10   0   6       1166.90       1250.98        57.59 o                         
  12   0   6         33.13         29.32         8.14 o                         
  14   0   6        130.57        134.82        14.68 o                         
 -15   1   6          1.22          2.28         2.08 o                         
 -14   1   6          0.38         -2.63         2.74 o                         
 -13   1   6         42.37         32.01         3.06 o                         
 -12   1   6          7.71          9.21         2.45 o                         
 -11   1   6        176.27        178.37         6.94 o                         
 -10   1   6        328.09        309.36        10.22 o                         
  -9   1   6        170.62        159.62         6.39 o                         
  -8   1   6        206.55        207.89         7.62 o                         
  -7   1   6         42.78         43.47         4.17 o                         
  -6   1   6       1750.09       1991.49        69.77 o                         
  -5   1   6       1740.64       1808.68        38.56 o                         
  -4   1   6        569.33        565.07        21.41 o                         
  -3   1   6         42.87         52.69         5.19 o                         
  -2   1   6        501.75        468.67        15.14 o                         
  -1   1   6       5055.55       4770.16       104.77 o                         
   0   1   6        862.94        778.82        33.77 o                         
   1   1   6        707.48        676.82        20.07 o                         
   2   1   6        257.87        246.99        12.60 o                         
   3   1   6        109.50        109.09         7.77 o                         
   4   1   6        571.61        562.15        19.13 o                         
   5   1   6         47.15         44.16         5.51 o                         
   6   1   6        228.20        252.21        15.34 o                         
   7   1   6        458.04        500.14        12.06 o                         
   8   1   6        529.78        542.10        13.29 o                         
   9   1   6         31.05         24.51         3.90 o                         
  10   1   6         12.56          7.13         4.39 o                         
  11   1   6        342.90        364.22        11.98 o                         
  12   1   6        130.73        124.95         8.62 o                         
  13   1   6        310.17        306.65        11.76 o                         
  14   1   6        131.93        105.80        12.37 o                         
  15   1   6        204.71         97.52        21.29 o                         
 -14   2   6          0.66         -0.55         2.50 o                         
 -13   2   6          0.49          6.15         2.37 o                         
 -12   2   6          0.19          3.16         3.09 o                         
 -11   2   6        879.77        948.17        15.91 o                         
 -10   2   6        507.15        549.39        13.35 o                         
  -9   2   6          4.94          1.83         2.98 o                         
  -8   2   6        472.31        498.72        13.55 o                         
  -7   2   6         11.23         15.16         3.69 o                         
  -6   2   6        173.63        176.39         7.61 o                         
  -5   2   6        512.40        481.83         9.58 o                         
  -4   2   6          0.00          4.42         2.63 o                         
  -3   2   6         31.97         28.72         3.76 o                         
  -2   2   6       4082.49       4364.72        49.80 o                         
  -1   2   6         70.44         66.33         5.34 o                         
   0   2   6          0.25          1.47         3.78 o                         
   1   2   6       2987.95       2838.35        51.03 o                         
   2   2   6       1613.10       1523.35        26.37 o                         
   3   2   6         57.69         57.70         4.60 o                         
   4   2   6         10.11         10.64         2.75 o                         
   5   2   6        887.26        904.38        14.06 o                         
   6   2   6         12.92          8.98         2.44 o                         
   7   2   6          1.24          2.41         2.96 o                         
   8   2   6         44.35         44.40         3.90 o                         
   9   2   6          1.38          3.19         2.45 o                         
  10   2   6          0.19         -0.77         2.63 o                         
  11   2   6        527.29        569.39        13.67 o                         
  12   2   6         81.32         96.40         7.26 o                         
  13   2   6          0.66         -2.47         3.84 o                         
  14   2   6        138.50         91.58         8.00 o                         
 -13   3   6        123.82        121.81         6.93 o                         
 -12   3   6         77.34         67.92         4.70 o                         
 -11   3   6         73.47         77.13         5.94 o                         
 -10   3   6         13.70         18.48         4.24 o                         
  -9   3   6        745.11        799.07        24.14 o                         
  -8   3   6          1.48          4.46         2.79 o                         
  -7   3   6        251.52        239.15         9.89 o                         
  -6   3   6        145.34        149.48         6.78 o                         
  -5   3   6         92.66         91.01         3.79 o                         
  -4   3   6        419.60        417.61         8.38 o                         
  -3   3   6         56.95         45.60         3.34 o                         
  -2   3   6          1.14          1.15         2.06 o                         
  -1   3   6        149.39        154.97         5.22 o                         
   0   3   6        101.59        116.95         4.35 o                         
   1   3   6         75.56         61.26         3.22 o                         
   2   3   6          0.27         -0.44         1.92 o                         
   3   3   6         31.43         33.54         3.11 o                         
   4   3   6         56.86         34.83         2.97 o                         
   5   3   6         40.64         31.46         2.90 o                         
   6   3   6        308.25        309.40        12.15 o                         
   7   3   6        224.12        219.07        12.31 o                         
   8   3   6         25.07         30.75         4.89 o                         
   9   3   6        706.33        765.12        19.26 o                         
  10   3   6        354.35        373.18        11.52 o                         
  11   3   6        284.02        276.55        11.36 o                         
  12   3   6          3.18          7.63         3.91 o                         
 -11   4   6          7.43          4.56         1.85 o                         
 -10   4   6         17.27         13.77         2.44 o                         
  -9   4   6         86.26         79.47         5.71 o                         
  -8   4   6        633.84        632.26        16.06 o                         
  -7   4   6        248.01        244.02         8.90 o                         
  -6   4   6        379.48        398.31         8.78 o                         
  -5   4   6        300.69        298.89         6.87 o                         
  -4   4   6        204.50        207.89         6.03 o                         
  -3   4   6        347.95        367.24         8.10 o                         
  -2   4   6        476.63        484.94         9.39 o                         
  -1   4   6        475.82        488.65        10.15 o                         
   0   4   6        758.66        797.94        13.83 o                         
   1   4   6        272.87        274.65         9.13 o                         
   2   4   6        199.18        176.90         6.66 o                         
   3   4   6        239.13        229.87         7.31 o                         
   4   4   6        316.08        329.72         9.03 o                         
   5   4   6        129.70        125.77         5.43 o                         
   6   4   6         52.65         47.31         4.28 o                         
   7   4   6        165.10        124.72        15.15 o                         
   8   4   6         98.67         99.89         9.28 o                         
   9   4   6        202.75        198.72        25.70 o                         
  10   4   6         24.65         31.02         5.11 o                         
  11   4   6        176.93        158.41         7.47 o                         
  -8   5   6          1.00          2.71         3.91 o                         
  -7   5   6         79.07         66.24         6.46 o                         
  -6   5   6          0.94         -0.94         2.66 o                         
  -5   5   6         41.80         35.71         2.72 o                         
  -4   5   6        102.43        100.77         3.80 o                         
  -3   5   6         24.13         23.68         2.60 o                         
  -2   5   6         36.78         44.82         3.47 o                         
  -1   5   6        241.67        252.00         7.64 o                         
   0   5   6         60.75         60.59         4.51 o                         
   1   5   6          1.72          3.68         2.80 o                         
   2   5   6          3.99          3.49         2.75 o                         
   3   5   6          6.01          9.70         2.68 o                         
   4   5   6        196.33        178.77         5.90 o                         
   5   5   6          6.01          4.47         2.24 o                         
   6   5   6         73.56         69.07         7.70 o                         
   7   5   6        170.24        170.00        11.62 o                         
   8   5   6          1.85         -0.05         3.28 o                         
   9   5   6        125.36        103.42         7.89 o                         
  -3   6   6          9.49          7.98         2.80 o                         
  -2   6   6         21.48         25.00         3.54 o                         
  -1   6   6          1.19          0.48         1.76 o                         
   0   6   6         37.90         27.70         2.75 o                         
   1   6   6         11.36         13.36         1.91 o                         
   2   6   6          0.01         -1.42         1.42 o                         
   3   6   6          1.94          2.97         1.85 o                         
 -15   0   7        175.90        150.92        11.19 o                         
 -13   0   7        110.28        111.46         7.84 o                         
 -11   0   7        340.40        319.39        10.76 o                         
  -9   0   7        156.29        187.79         7.96 o                         
  -7   0   7        574.40        566.41        16.38 o                         
  -5   0   7          2.70          6.11         6.94 o                         
  -3   0   7       1583.27       1663.64        64.87 o                         
  -1   0   7       1321.52       1098.51        71.99 o                         
   1   0   7          8.06          9.54         3.67 o                         
   3   0   7        859.92        892.62        30.39 o                         
   5   0   7       2107.54       2175.96        73.79 o                         
   7   0   7        390.12        391.77        15.64 o                         
   9   0   7       1310.41       1411.74        41.62 o                         
  11   0   7        630.71        687.83        45.65 o                         
  13   0   7         31.60         16.86         6.71 o                         
  15   0   7        160.03         81.03         8.30 o                         
 -15   1   7         18.68         17.61         4.79 o                         
 -14   1   7        129.45        142.54         8.22 o                         
 -13   1   7         58.95         51.01         3.28 o                         
 -12   1   7        174.93        186.74         6.83 o                         
 -11   1   7         41.83         37.49         3.47 o                         
 -10   1   7         58.58         58.23         4.05 o                         
  -9   1   7        449.81        488.80        11.00 o                         
  -8   1   7         45.39         43.05         3.97 o                         
  -7   1   7        538.85        567.91        15.16 o                         
  -6   1   7          6.72         13.24         2.83 o                         
  -5   1   7        962.99        992.86        20.45 o                         
  -4   1   7         67.64         59.71         3.81 o                         
  -3   1   7        262.71        278.58         7.64 o                         
  -2   1   7        197.27        190.14         6.17 o                         
  -1   1   7        248.70        248.76         7.90 o                         
   0   1   7        351.33        308.72         9.49 o                         
   1   1   7        206.62        198.98         6.66 o                         
   2   1   7          7.44          7.35         2.35 o                         
   3   1   7        608.55        614.69        12.44 o                         
   4   1   7        157.53        167.30         6.58 o                         
   5   1   7        298.98        300.63        10.21 o                         
   6   1   7         66.29         63.88         4.73 o                         
   7   1   7        110.49        128.18         6.31 o                         
   8   1   7         54.85         45.37         4.31 o                         
   9   1   7         35.67         34.24         4.53 o                         
  10   1   7       2630.60       2905.50        44.22 o                         
  11   1   7          0.53         -4.81         4.81 o                         
  12   1   7         30.84         24.85         5.08 o                         
  13   1   7         99.79        112.49         6.98 o                         
  14   1   7          9.42         12.86         5.76 o                         
 -14   2   7         64.81         60.11         4.13 o                         
 -13   2   7          0.34         -0.06         2.16 o                         
 -12   2   7         40.71         42.93         3.89 o                         
 -11   2   7         10.19         13.94         3.08 o                         
 -10   2   7        455.14        483.23        12.91 o                         
  -9   2   7        155.39        153.42         7.97 o                         
  -8   2   7        412.51        420.16        12.44 o                         
  -7   2   7          0.84          1.81         2.76 o                         
  -6   2   7        150.42        150.95         7.42 o                         
  -5   2   7         15.04         23.23         2.45 o                         
  -4   2   7        505.07        546.19        12.13 o                         
  -3   2   7         59.59         75.89         5.11 o                         
  -2   2   7       2806.79       2913.76        38.72 o                         
  -1   2   7          1.89          0.53         2.82 o                         
   0   2   7        752.86        692.38        19.15 o                         
   1   2   7        952.08        903.02        18.61 o                         
   2   2   7       1025.85       1011.93        19.11 o                         
   3   2   7          7.42          8.01         2.92 o                         
   4   2   7       1294.11       1266.26        20.64 o                         
   5   2   7        215.91        204.66         7.16 o                         
   6   2   7        307.98        319.19        11.05 o                         
   7   2   7        324.99        335.77        10.86 o                         
   8   2   7        591.99        594.79        13.71 o                         
   9   2   7        294.43        274.39         9.46 o                         
  10   2   7         37.18         46.02         5.06 o                         
  11   2   7        126.46        145.70         6.71 o                         
  12   2   7         26.60         25.34         5.19 o                         
  13   2   7         27.17         37.66         4.97 o                         
 -13   3   7         10.97         10.79         1.66 o                         
 -12   3   7         16.26          8.35         2.65 o                         
 -11   3   7          4.18         -1.52         2.98 o                         
 -10   3   7        228.82        228.55        10.56 o                         
  -9   3   7         21.36         24.11         4.59 o                         
  -8   3   7          0.08          0.22         3.43 o                         
  -7   3   7        187.55        170.48         8.42 o                         
  -6   3   7        502.69        472.29        10.59 o                         
  -5   3   7          1.54          1.06         1.63 o                         
  -4   3   7        580.22        599.78        10.16 o                         
  -3   3   7         17.06         19.10         2.40 o                         
  -2   3   7         44.48         28.89         2.69 o                         
  -1   3   7         96.30        108.42         4.38 o                         
   0   3   7         81.43         79.76         3.82 o                         
   1   3   7          7.27          1.37         1.79 o                         
   2   3   7        203.98        167.62         5.68 o                         
   3   3   7         17.83         20.30         2.71 o                         
   4   3   7        119.83        127.48         5.40 o                         
   5   3   7        136.51        145.62         5.61 o                         
   6   3   7        104.31         75.48         9.34 o                         
   7   3   7         74.17         67.44         7.21 o                         
   8   3   7        248.99        234.51        10.61 o                         
   9   3   7          7.83          7.41         3.47 o                         
  10   3   7         25.17         18.27         4.59 o                         
  11   3   7          2.77          0.61         3.21 o                         
  12   3   7         19.87         25.95         5.69 o                         
 -11   4   7          7.42          8.89         2.24 o                         
 -10   4   7        306.98        299.90        10.01 o                         
  -9   4   7         81.90         82.75         5.71 o                         
  -8   4   7         54.55         53.76         6.43 o                         
  -7   4   7        618.50        595.57        18.39 o                         
  -6   4   7        130.09        121.61         4.91 o                         
  -5   4   7        511.60        486.82         8.69 o                         
  -4   4   7         25.15         23.97         2.64 o                         
  -3   4   7        453.45        463.11         9.08 o                         
  -2   4   7        549.26        563.45        10.87 o                         
  -1   4   7        215.48        190.73         6.14 o                         
   0   4   7          0.90          1.36         2.70 o                         
   1   4   7        322.95        352.95         9.85 o                         
   2   4   7        723.90        650.52        14.44 o                         
   3   4   7         24.62         30.28         3.20 o                         
   4   4   7         16.48          9.04         2.56 o                         
   5   4   7        316.71        302.99         7.86 o                         
   6   4   7        279.67        258.17        12.21 o                         
   7   4   7          0.42         -3.19         6.15 o                         
   8   4   7        100.58         96.77        16.15 o                         
   9   4   7         78.43         85.54        11.19 o                         
  10   4   7        153.15        171.08         9.75 o                         
  11   4   7         20.52         24.31         3.12 o                         
  -8   5   7        243.85        226.51        13.78 o                         
  -7   5   7         53.31         41.55         4.51 o                         
  -6   5   7          0.27          2.33         3.72 o                         
  -5   5   7         74.96         78.87         3.94 o                         
  -4   5   7         67.87         61.47         3.31 o                         
  -3   5   7          6.57          7.98         2.02 o                         
  -2   5   7         18.31         25.17         2.78 o                         
  -1   5   7        158.66        168.09         6.24 o                         
   0   5   7        207.06        208.49         6.93 o                         
   1   5   7          6.29          9.19         2.69 o                         
   2   5   7        347.86        353.24         8.75 o                         
   3   5   7          7.69          5.83         2.28 o                         
   4   5   7         25.96         26.38         3.04 o                         
   5   5   7         16.12         10.30         2.87 o                         
   6   5   7          8.72         10.07         3.88 o                         
   7   5   7          3.19          1.07         2.53 o                         
   8   5   7        230.57        189.30        12.06 o                         
  -2   6   7         20.59         20.05         3.60 o                         
  -1   6   7         59.76         60.22         3.94 o                         
   0   6   7         41.81         30.76         2.78 o                         
   1   6   7          0.03          1.42         2.10 o                         
   2   6   7          1.53          0.86         1.77 o                         
   3   6   7          6.85         10.57         2.87 o                         
 -14   0   8        175.95        180.64        10.22 o                         
 -12   0   8         10.08          5.83         3.49 o                         
 -10   0   8          3.81          2.49         2.76 o                         
  -8   0   8        330.58        350.28        13.81 o                         
  -6   0   8       3140.57       3141.37       116.61 o                         
  -4   0   8       2780.01       2727.55        49.67 o                         
  -2   0   8          1.79          2.11         2.69 o                         
   0   0   8          0.19          0.60         6.42 o                         
   2   0   8       1784.70       1755.61        35.69 o                         
   4   0   8       1246.60       1189.80        38.69 o                         
   6   0   8       2339.35       2358.09        82.49 o                         
   8   0   8        733.85        720.03        20.59 o                         
  10   0   8        544.43        608.71        51.27 o                         
  12   0   8         14.07          7.35         6.43 o                         
  14   0   8         66.35         63.36         9.81 o                         
 -14   1   8          0.00          4.08         2.28 o                         
 -13   1   8        142.50        151.52         6.01 o                         
 -12   1   8          1.96          7.77         2.47 o                         
 -11   1   8         29.64         19.92         3.13 o                         
 -10   1   8        113.72        123.12         5.78 o                         
  -9   1   8          9.99          8.85         2.80 o                         
  -8   1   8        144.63        171.64         6.88 o                         
  -7   1   8        683.73        719.58        19.56 o                         
  -6   1   8          5.74          8.48         2.78 o                         
  -5   1   8          1.61          2.61         2.21 o                         
  -4   1   8        111.97        112.93         5.40 o                         
  -3   1   8        250.99        221.19         7.39 o                         
  -2   1   8          2.15          2.56         2.22 o                         
  -1   1   8        766.93        711.65        13.93 o                         
   0   1   8       1284.18       1214.65        18.80 o                         
   1   1   8         68.74         61.59         4.41 o                         
   2   1   8         80.15         71.13         4.68 o                         
   3   1   8        410.96        387.04        10.34 o                         
   4   1   8          0.65          1.11         2.36 o                         
   5   1   8          5.66          5.40         2.47 o                         
   6   1   8        194.13        159.55         7.07 o                         
   7   1   8        195.54        167.96         7.25 o                         
   8   1   8         98.85         97.75         6.84 o                         
   9   1   8         34.01         39.71         5.27 o                         
  10   1   8         95.57        109.88         6.76 o                         
  11   1   8         80.11         75.88         8.86 o                         
  12   1   8        288.39        295.80        13.13 o                         
  13   1   8         44.61         51.05         7.30 o                         
  14   1   8          3.99          0.12         3.70 o                         
 -14   2   8        162.23        173.41         6.41 o                         
 -13   2   8         57.67         58.24         3.82 o                         
 -12   2   8         25.44         22.73         2.80 o                         
 -11   2   8        153.85        150.19         6.28 o                         
 -10   2   8         99.75        120.10         6.53 o                         
  -9   2   8        205.81        222.88         9.69 o                         
  -8   2   8       1569.16       1721.72        27.52 o                         
  -7   2   8        297.28        321.23        10.69 o                         
  -6   2   8          3.26          3.94         2.43 o                         
  -5   2   8        475.33        447.68         8.37 o                         
  -4   2   8        487.87        491.60         9.27 o                         
  -3   2   8          7.07          6.98         2.57 o                         
  -2   2   8         62.84         65.73         5.39 o                         
  -1   2   8       2557.07       2676.99        36.16 o                         
   0   2   8        427.52        355.71        11.65 o                         
   1   2   8        182.02        150.58         8.14 o                         
   2   2   8        247.97        247.66        10.28 o                         
   3   2   8        194.53        200.96         9.15 o                         
   4   2   8        276.78        260.61         7.47 o                         
   5   2   8         46.72         49.31         3.66 o                         
   6   2   8        147.60        137.89         7.42 o                         
   7   2   8         33.05         41.03         4.97 o                         
   8   2   8         55.26         44.78         4.78 o                         
   9   2   8        566.75        527.45        13.65 o                         
  10   2   8          7.42          8.07         3.57 o                         
  11   2   8        597.19        625.10        22.05 o                         
  12   2   8         12.25         15.46         4.72 o                         
  13   2   8         62.82         59.84        14.56 o                         
 -13   3   8        179.49        165.03         5.16 o                         
 -12   3   8         89.85         93.66         4.62 o                         
 -11   3   8         57.31         56.34         4.32 o                         
 -10   3   8         31.06         36.10         4.16 o                         
  -9   3   8         65.43         69.75         6.19 o                         
  -8   3   8          6.07          8.57         3.95 o                         
  -7   3   8         27.00         30.87         4.79 o                         
  -6   3   8         91.17         96.26         5.31 o                         
  -5   3   8        215.77        236.20         5.43 o                         
  -4   3   8          1.66          2.80         1.79 o                         
  -3   3   8        193.40        212.24         5.79 o                         
  -2   3   8         46.24         41.03         2.78 o                         
  -1   3   8        314.59        369.35         7.78 o                         
   0   3   8       1127.92       1157.93        14.23 o                         
   1   3   8        518.31        535.71        11.21 o                         
   2   3   8        158.16        133.86         5.40 o                         
   3   3   8        137.56        116.56         4.92 o                         
   4   3   8         97.39         85.56         4.61 o                         
   5   3   8         11.85          9.95         2.66 o                         
   6   3   8         57.73         71.58         8.93 o                         
   7   3   8         78.83         75.14        10.12 o                         
   8   3   8          0.07          3.37         4.16 o                         
   9   3   8        565.74        614.50        21.03 o                         
  10   3   8         47.37         57.75         6.42 o                         
  11   3   8         18.75         20.57         4.59 o                         
  12   3   8          0.01         -3.17         3.54 o                         
 -11   4   8          9.76          8.74         2.16 o                         
 -10   4   8        160.47        142.57         5.49 o                         
  -9   4   8          0.76          1.24         2.89 o                         
  -8   4   8         16.75         25.94         5.09 o                         
  -7   4   8        184.26        170.88         7.49 o                         
  -6   4   8          0.66          1.89         1.95 o                         
  -5   4   8          4.95          2.00         1.92 o                         
  -4   4   8         38.67         41.00         2.88 o                         
  -3   4   8        815.63        814.17        12.98 o                         
  -2   4   8        119.98        114.15         4.94 o                         
  -1   4   8         31.76         26.49         2.89 o                         
   0   4   8         40.99         39.10         3.96 o                         
   1   4   8         81.53         79.93         5.05 o                         
   2   4   8        318.82        317.49         9.37 o                         
   3   4   8         11.47          7.37         3.33 o                         
   4   4   8        160.98        166.37         6.04 o                         
   5   4   8        160.67        157.97         6.63 o                         
   6   4   8        104.09        102.33         5.65 o                         
   7   4   8         29.73         30.22         5.81 o                         
   8   4   8          3.34          5.30         6.41 o                         
   9   4   8          1.12          1.90         5.37 o                         
  10   4   8          1.70          1.05         6.79 o                         
  11   4   8          0.01         -0.39         4.22 o                         
  -7   5   8          3.06          1.75         2.01 o                         
  -6   5   8        200.16        173.93        10.00 o                         
  -5   5   8        100.68         93.81         4.54 o                         
  -4   5   8         32.87         35.76         2.75 o                         
  -3   5   8         60.41         59.51         3.61 o                         
  -2   5   8         55.56         52.59         3.35 o                         
  -1   5   8         89.72         89.61         4.25 o                         
   0   5   8        168.57        177.87         5.93 o                         
   1   5   8        550.09        569.85        10.55 o                         
   2   5   8         32.52         27.98         2.75 o                         
   3   5   8         89.44         81.43         4.34 o                         
   4   5   8          0.17          0.58         2.01 o                         
   5   5   8         25.07         19.49         2.73 o                         
   6   5   8          0.05         -1.97         2.51 o                         
   7   5   8        174.78        160.86         8.87 o                         
   8   5   8         17.33         23.09         2.57 o                         
  -1   6   8        103.87         89.20         4.80 o                         
   0   6   8         55.87         58.10         3.34 o                         
   1   6   8          9.81         10.83         1.77 o                         
   2   6   8         30.41         28.19         3.91 o                         
 -13   0   9        152.25        180.98        12.04 o                         
 -11   0   9        256.55        254.02        10.77 o                         
  -9   0   9       1023.53       1127.06        23.21 o                         
  -7   0   9       5212.88       5739.73        59.02 o                         
  -5   0   9        207.28        209.59        11.75 o                         
  -3   0   9         15.55         12.89         4.66 o                         
  -1   0   9        294.93        299.91         9.98 o                         
   1   0   9        439.31        408.13        11.65 o                         
   3   0   9      22914.35      22236.90       370.59 o                         
   5   0   9         32.15         41.80         5.93 o                         
   7   0   9        165.33        167.57         9.86 o                         
   9   0   9        761.70        832.63        23.43 o                         
  11   0   9         37.92         36.93        10.50 o                         
  13   0   9          0.11          5.55         5.50 o                         
 -14   1   9          9.49         12.83         3.87 o                         
 -13   1   9          0.00          3.06         2.56 o                         
 -12   1   9          2.39          5.51         2.33 o                         
 -11   1   9          0.54          2.86         2.63 o                         
 -10   1   9         75.41         76.08         4.89 o                         
  -9   1   9        307.66        307.45         9.67 o                         
  -8   1   9         26.67         40.04         4.28 o                         
  -7   1   9        310.30        361.93         9.54 o                         
  -6   1   9        492.72        543.34        12.93 o                         
  -5   1   9         22.72         27.30         2.72 o                         
  -4   1   9        526.39        494.39        11.80 o                         
  -3   1   9        206.91        214.86         7.45 o                         
  -2   1   9         12.00          5.79         2.88 o                         
  -1   1   9          3.26          0.46         2.80 o                         
   0   1   9       2108.91       2156.81        30.25 o                         
   1   1   9       1534.26       1410.69        22.81 o                         
   2   1   9        771.33        719.88        14.84 o                         
   3   1   9        150.17        146.88         6.81 o                         
   4   1   9        994.47       1095.36        19.16 o                         
   5   1   9         11.23         12.18         2.23 o                         
   6   1   9        245.10        249.09         7.76 o                         
   7   1   9         38.51         36.67         3.49 o                         
   8   1   9        215.27        218.09        10.12 o                         
   9   1   9       1426.72       1572.95        31.99 o                         
  10   1   9        255.29        292.07        12.08 o                         
  11   1   9         70.26         89.73         9.61 o                         
  12   1   9         28.87         27.41         4.92 o                         
  13   1   9          0.05          4.90         2.59 o                         
  14   1   9         21.70         13.27         4.30 o                         
 -14   2   9         72.15         69.34         4.77 o                         
 -13   2   9        106.70        117.71         5.70 o                         
 -12   2   9          8.31          7.75         2.02 o                         
 -11   2   9        286.55        299.96         8.60 o                         
 -10   2   9         59.08         63.28         5.11 o                         
  -9   2   9         14.31         17.45         3.68 o                         
  -8   2   9        452.14        480.18        14.03 o                         
  -7   2   9        232.81        235.03        10.80 o                         
  -6   2   9        208.64        196.65         8.24 o                         
  -5   2   9       1067.69       1087.03        12.42 o                         
  -4   2   9        174.15        151.61         4.25 o                         
  -3   2   9         60.76         59.82         3.37 o                         
  -2   2   9        347.59        304.78         9.97 o                         
  -1   2   9       3078.85       3180.81        41.56 o                         
   0   2   9       2058.67       1884.33        30.25 o                         
   1   2   9       1458.48       1424.34        25.74 o                         
   2   2   9       1432.81       1387.06        22.10 o                         
   3   2   9        489.47        464.17         8.33 o                         
   4   2   9         59.80         64.85         3.17 o                         
   5   2   9        516.62        498.83         8.79 o                         
   6   2   9        121.63        110.11         7.36 o                         
   7   2   9        621.89        614.51        15.30 o                         
   8   2   9        499.00        525.39        14.37 o                         
   9   2   9        189.79        220.76         8.09 o                         
  10   2   9        727.90        734.22        29.93 o                         
  11   2   9         47.65         43.85         3.97 o                         
  12   2   9        150.06        138.04        18.32 o                         
  13   2   9          0.38          6.06         3.45 o                         
 -12   3   9        179.34        169.54         5.64 o                         
 -11   3   9        283.44        301.05         8.82 o                         
 -10   3   9          9.15          4.72         2.74 o                         
  -9   3   9         26.73         29.64         4.71 o                         
  -8   3   9        144.67        144.56         8.03 o                         
  -7   3   9        147.99        162.90         9.56 o                         
  -6   3   9        116.66        116.14         8.03 o                         
  -5   3   9        155.23        168.16         5.20 o                         
  -4   3   9         45.34         47.85         2.75 o                         
  -3   3   9        265.61        270.87         6.34 o                         
  -2   3   9        191.32        188.48         5.38 o                         
  -1   3   9         19.87         14.41         2.17 o                         
   0   3   9         73.02         84.89         4.10 o                         
   1   3   9         35.09         25.45         3.11 o                         
   2   3   9        120.96        111.11         4.77 o                         
   3   3   9          0.03          2.23         2.15 o                         
   4   3   9        326.97        319.38         7.83 o                         
   5   3   9        580.27        539.59        12.43 o                         
   6   3   9         50.13         61.88         6.84 o                         
   7   3   9        330.65        296.18        32.13 o                         
   8   3   9        130.79        122.36        13.29 o                         
   9   3   9         13.62         15.94         4.62 o                         
  10   3   9        100.73        115.56        13.92 o                         
  11   3   9        124.05        133.96        13.51 o                         
  12   3   9         32.43         35.96         5.85 o                         
 -11   4   9        169.21        136.17        10.02 o                         
 -10   4   9         76.05         76.75         3.91 o                         
  -9   4   9        211.94        202.35         8.05 o                         
  -8   4   9         39.15         32.74         3.84 o                         
  -7   4   9          2.35          1.01         3.42 o                         
  -6   4   9        316.52        306.28         7.30 o                         
  -5   4   9         84.66         77.48         3.84 o                         
  -4   4   9          5.02          5.34         1.97 o                         
  -3   4   9        374.49        407.51         8.57 o                         
  -2   4   9          1.40         -0.58         2.23 o                         
  -1   4   9        120.07        111.24         5.53 o                         
   0   4   9         41.25         39.86         4.00 o                         
   1   4   9        313.45        315.79         9.47 o                         
   2   4   9         32.96         33.11         3.58 o                         
   3   4   9        223.66        215.36         7.73 o                         
   4   4   9        266.05        263.48         9.55 o                         
   5   4   9         35.89         33.83         3.91 o                         
   6   4   9        161.35        126.94         7.33 o                         
   7   4   9        581.52        533.00        48.01 o                         
   8   4   9         11.99         16.14         7.70 o                         
   9   4   9          2.05         -1.74         3.20 o                         
  10   4   9          3.88          2.03         6.60 o                         
  11   4   9          0.92          7.22         3.28 o                         
  -8   5   9         26.59         25.90         4.30 o                         
  -7   5   9         33.89         21.72         3.42 o                         
  -6   5   9          1.91          0.65         4.09 o                         
  -5   5   9         14.35          7.41         2.45 o                         
  -4   5   9         60.59         56.03         3.14 o                         
  -3   5   9          7.01         11.12         2.49 o                         
  -2   5   9        738.56        763.04        13.40 o                         
  -1   5   9         32.63         26.25         2.87 o                         
   0   5   9         40.69         36.85         3.74 o                         
   1   5   9          3.38          1.59         2.13 o                         
   2   5   9         22.09         17.85         2.62 o                         
   3   5   9         56.78         53.60         3.75 o                         
   4   5   9         80.75         65.31         3.73 o                         
   5   5   9         22.95         23.44         3.25 o                         
   6   5   9          1.55         -0.38         2.22 o                         
   7   5   9         38.63         25.64         3.91 o                         
   8   5   9         45.54         44.19         3.86 o                         
   0   6   9         10.36          7.73         1.91 o                         
 -14   0  10         68.93         58.75         5.61 o                         
 -12   0  10         40.39         41.79         5.58 o                         
 -10   0  10        879.93        941.54        26.98 o                         
  -8   0  10       1132.52       1221.06        23.65 o                         
  -6   0  10        834.85        925.74        25.34 o                         
  -4   0  10          7.96          5.74         3.49 o                         
  -2   0  10        685.32        690.85        17.31 o                         
   0   0  10       5899.70       5429.14        65.12 o                         
   2   0  10       2775.40       2498.83        37.69 o                         
   4   0  10        127.83        124.02         9.12 o                         
   6   0  10       2157.68       2212.79        33.03 o                         
   8   0  10        540.83        524.53        18.40 o                         
  10   0  10          7.39         18.49         7.17 o                         
  12   0  10         45.54         47.75         9.64 o                         
  14   0  10         30.86         24.92         6.53 o                         
 -14   1  10         41.75         40.50         4.52 o                         
 -13   1  10         31.33         21.73         2.67 o                         
 -12   1  10        102.79        105.19         5.39 o                         
 -11   1  10         23.01         24.56         3.11 o                         
 -10   1  10         17.44         17.59         2.92 o                         
  -9   1  10        285.38        311.24        10.00 o                         
  -8   1  10        499.53        522.75        14.04 o                         
  -7   1  10        223.02        252.95         8.17 o                         
  -6   1  10        105.17        104.05         4.87 o                         
  -5   1  10        163.81        186.57         5.21 o                         
  -4   1  10        167.40        165.07         7.93 o                         
  -3   1  10         38.14         38.23         4.27 o                         
  -2   1  10        500.79        521.02        13.54 o                         
  -1   1  10       1385.70       1263.25        25.45 o                         
   0   1  10       1988.88       1904.80        29.93 o                         
   1   1  10        750.90        702.66        16.35 o                         
   2   1  10        135.00        123.53         7.28 o                         
   3   1  10         35.03         36.84         4.12 o                         
   4   1  10        819.94        773.08        16.48 o                         
   5   1  10          2.01          0.99         2.99 o                         
   6   1  10         33.29         33.55         3.10 o                         
   7   1  10        462.75        451.34        12.31 o                         
   8   1  10         56.19         63.58         5.86 o                         
   9   1  10        185.64        199.15        11.49 o                         
  10   1  10        537.39        590.54        23.56 o                         
  11   1  10         39.48         39.64         7.28 o                         
  12   1  10         76.81         61.60         6.83 o                         
  13   1  10          9.14          5.20         2.30 o                         
  14   1  10          7.20         10.38         3.38 o                         
 -13   2  10         14.96         17.70         2.87 o                         
 -12   2  10          1.14          0.90         2.67 o                         
 -11   2  10         59.25         64.05         4.14 o                         
 -10   2  10          6.85          8.03         3.01 o                         
  -9   2  10        260.10        274.36        10.62 o                         
  -8   2  10        725.66        776.01        17.90 o                         
  -7   2  10       1368.04       1465.28        24.65 o                         
  -6   2  10        548.40        587.34        12.56 o                         
  -5   2  10        105.07        116.44         4.06 o                         
  -4   2  10         51.45         51.88         2.76 o                         
  -3   2  10        181.70        219.35         5.70 o                         
  -2   2  10         44.06         50.25         2.93 o                         
  -1   2  10         30.11         23.28         2.49 o                         
   0   2  10        109.20        103.48         3.69 o                         
   1   2  10       1210.68       1187.88        13.65 o                         
   2   2  10        656.01        601.81         9.27 o                         
   3   2  10         29.91         25.10         2.17 o                         
   4   2  10       1011.51       1035.06        15.27 o                         
   5   2  10        104.02         94.32         4.12 o                         
   6   2  10        331.53        339.23         9.26 o                         
   7   2  10       1122.25       1137.18        21.43 o                         
   8   2  10        179.09        170.71         8.45 o                         
   9   2  10        198.83        205.31         9.09 o                         
  10   2  10        701.29        752.01        36.18 o                         
  11   2  10        112.18         99.55         6.54 o                         
  12   2  10         31.11         27.22         6.96 o                         
  13   2  10         13.22         21.30         5.46 o                         
 -12   3  10          4.32          8.35         1.71 o                         
 -11   3  10        127.46        132.71         6.35 o                         
 -10   3  10        110.84        106.49         5.89 o                         
  -9   3  10        320.67        325.39        12.99 o                         
  -8   3  10          3.62         10.24         3.40 o                         
  -7   3  10        101.45        102.69         5.81 o                         
  -6   3  10        135.78        154.95         6.08 o                         
  -5   3  10         39.34         39.76         3.15 o                         
  -4   3  10         89.61        102.05         3.97 o                         
  -3   3  10       1492.99       1593.21        16.24 o                         
  -2   3  10        167.99        188.01         4.97 o                         
  -1   3  10         27.11         28.81         2.80 o                         
   0   3  10        461.28        435.81         9.17 o                         
   1   3  10          9.43         10.64         2.61 o                         
   2   3  10         85.23         94.48         4.68 o                         
   3   3  10          1.47          2.99         2.19 o                         
   4   3  10         14.10         10.59         2.57 o                         
   5   3  10        561.03        535.90        10.86 o                         
   6   3  10        376.45        416.68        11.60 o                         
   7   3  10        352.79        329.11        22.87 o                         
   8   3  10         90.35         89.70        14.31 o                         
   9   3  10          0.00         -0.09         3.80 o                         
  10   3  10          4.83         -6.82         6.82 o                         
  11   3  10         10.42         11.62         3.25 o                         
  12   3  10        107.27        124.07         9.85 o                         
 -10   4  10        449.14        419.59         9.45 o                         
  -9   4  10         39.92         36.81         3.74 o                         
  -8   4  10        105.12        103.34         7.68 o                         
  -7   4  10        143.25        127.67         8.20 o                         
  -6   4  10        326.34        333.90         9.32 o                         
  -5   4  10        329.12        331.88         7.80 o                         
  -4   4  10          7.52         11.23         2.79 o                         
  -3   4  10         93.80         96.56         4.55 o                         
  -2   4  10          0.84         -0.53         2.58 o                         
  -1   4  10         40.83         33.29         3.34 o                         
   0   4  10        408.30        434.74        10.38 o                         
   1   4  10        255.92        249.91         7.48 o                         
   2   4  10          1.49          2.29         2.37 o                         
   3   4  10        125.76        120.87         5.47 o                         
   4   4  10       1057.30       1040.31        32.04 o                         
   5   4  10        184.14        187.93         7.25 o                         
   6   4  10         50.52         42.88         5.59 o                         
   7   4  10          3.84         12.60         7.49 o                         
   8   4  10        130.14        152.58        14.71 o                         
   9   4  10         15.90         21.25         4.06 o                         
  10   4  10         22.60         22.29         2.90 o                         
  -7   5  10         11.22          7.07         2.34 o                         
  -6   5  10          8.15          4.86         3.89 o                         
  -5   5  10        443.70        404.30        13.57 o                         
  -4   5  10         16.90         12.22         1.77 o                         
  -3   5  10        262.80        260.23         7.06 o                         
  -2   5  10          0.59         -1.82         2.37 o                         
  -1   5  10         94.74         86.26         4.30 o                         
   0   5  10         32.44         41.20         3.72 o                         
   1   5  10         54.78         62.60         4.24 o                         
   2   5  10          6.79          2.88         1.98 o                         
   3   5  10         43.65         39.73         3.29 o                         
   4   5  10         41.42         47.81         3.15 o                         
   5   5  10         91.79         75.14         4.32 o                         
   6   5  10          6.47          2.38         2.72 o                         
   7   5  10         14.37          8.20         1.93 o                         
 -13   0  11          0.08         -2.99         3.65 o                         
 -11   0  11        542.21        580.98        18.17 o                         
  -9   0  11       2202.83       2309.32        51.92 o                         
  -7   0  11         87.01         87.02         6.24 o                         
  -5   0  11        443.35        502.69        14.45 o                         
  -3   0  11       1332.15       1371.21        36.24 o                         
  -1   0  11        750.65        670.79        18.01 o                         
   1   0  11         31.80         47.56         5.34 o                         
   3   0  11          7.74          1.82         4.09 o                         
   5   0  11         87.66         98.65         5.17 o                         
   7   0  11          4.98          1.26         4.35 o                         
   9   0  11        469.74        489.13        22.96 o                         
  11   0  11         52.30         79.23        14.22 o                         
  13   0  11          3.03         -2.57         4.65 o                         
 -14   1  11         26.83         25.19         3.28 o                         
 -13   1  11         20.66         19.96         2.71 o                         
 -12   1  11         29.23         23.98         3.07 o                         
 -11   1  11        324.60        325.16         9.78 o                         
 -10   1  11          0.13          0.98         2.33 o                         
  -9   1  11         77.85         70.25         4.58 o                         
  -8   1  11         78.81         75.66         4.96 o                         
  -7   1  11         26.94         33.08         3.50 o                         
  -6   1  11        149.00        166.04         6.66 o                         
  -5   1  11         30.53         29.88         2.36 o                         
  -4   1  11         15.03         23.45         2.56 o                         
  -3   1  11       1051.80       1134.68        21.86 o                         
  -2   1  11       4435.83       4370.51        50.45 o                         
  -1   1  11        210.60        234.59         9.79 o                         
   0   1  11          5.61         11.45         3.89 o                         
   1   1  11        269.77        262.52        10.41 o                         
   2   1  11          1.61          6.90         3.23 o                         
   3   1  11         64.27         81.08         5.80 o                         
   4   1  11          4.27          4.98         2.05 o                         
   5   1  11          7.75          8.37         1.95 o                         
   6   1  11          7.11          4.50         2.68 o                         
   7   1  11        161.30        151.59         8.08 o                         
   8   1  11        302.63        315.17        10.48 o                         
   9   1  11         23.44         26.08         4.18 o                         
  10   1  11          0.06          3.50         4.00 o                         
  11   1  11         24.89         28.86         4.76 o                         
  12   1  11        349.55        352.81        26.45 o                         
  13   1  11          9.96         11.41         2.85 o                         
  14   1  11        204.86         91.94        42.22 o                         
 -13   2  11          8.25          9.77         1.82 o                         
 -12   2  11         19.16         18.34         2.51 o                         
 -11   2  11         44.37         49.76         3.70 o                         
 -10   2  11         30.52         35.66         3.61 o                         
  -9   2  11          0.09          4.83         3.24 o                         
  -8   2  11         50.58         44.10         4.64 o                         
  -7   2  11        276.39        289.67        10.24 o                         
  -6   2  11        185.50        186.87         6.64 o                         
  -5   2  11        471.43        464.61         8.26 o                         
  -4   2  11        315.25        343.28         6.77 o                         
  -3   2  11         98.42        118.02         4.41 o                         
  -2   2  11        881.08        859.99        11.25 o                         
  -1   2  11          6.24          7.27         1.76 o                         
   0   2  11        103.55         99.19         3.71 o                         
   1   2  11          1.85          3.59         1.82 o                         
   2   2  11         23.02         27.49         2.43 o                         
   3   2  11        374.90        350.98         7.46 o                         
   4   2  11         14.97         12.77         2.88 o                         
   5   2  11         72.68         79.35         3.78 o                         
   6   2  11          2.63          2.39         2.71 o                         
   7   2  11        456.78        483.86        14.32 o                         
   8   2  11        873.80        803.40        18.27 o                         
   9   2  11         38.10         45.53         4.79 o                         
  10   2  11         45.05         42.69         5.01 o                         
  11   2  11         55.40         58.35         5.73 o                         
  12   2  11          2.52          3.56         4.67 o                         
  13   2  11         28.52         26.93         3.76 o                         
 -12   3  11          0.57         -0.34         2.07 o                         
 -11   3  11         83.31        100.30         5.98 o                         
 -10   3  11          7.11          7.45         2.52 o                         
  -9   3  11         52.78         57.08         5.35 o                         
  -8   3  11         22.56         27.86         4.03 o                         
  -7   3  11          0.58         -0.07         2.71 o                         
  -6   3  11        372.44        367.83         8.29 o                         
  -5   3  11         58.59         46.60         3.49 o                         
  -4   3  11        121.09        132.89         4.72 o                         
  -3   3  11          1.42          0.25         1.84 o                         
  -2   3  11        161.82        143.90         5.05 o                         
  -1   3  11         14.31         10.99         2.21 o                         
   0   3  11       1978.78       1958.49        21.57 o                         
   1   3  11        140.65        120.82         5.03 o                         
   2   3  11        161.58        162.64         5.97 o                         
   3   3  11        961.13        959.76        14.76 o                         
   4   3  11        287.53        275.03         8.09 o                         
   5   3  11          0.68          0.17         2.41 o                         
   6   3  11       1287.96       1305.81        22.62 o                         
   7   3  11        140.17        138.21        15.59 o                         
   8   3  11         84.23         95.23        14.01 o                         
   9   3  11        118.27        123.71        12.07 o                         
  10   3  11         85.21         81.55         5.55 o                         
  11   3  11         23.57         21.47         5.09 o                         
  12   3  11         53.96         65.01         6.71 o                         
 -10   4  11        107.37         94.59         4.73 o                         
  -9   4  11         67.94         60.53         4.17 o                         
  -8   4  11        158.98        142.50         6.67 o                         
  -7   4  11        204.26        201.37         8.78 o                         
  -6   4  11        333.92        356.37        10.03 o                         
  -5   4  11          0.13          1.11         2.14 o                         
  -4   4  11         66.45         65.54         4.03 o                         
  -3   4  11         20.49         17.07         2.61 o                         
  -2   4  11        111.07        103.68         4.79 o                         
  -1   4  11         49.63         43.81         4.01 o                         
   0   4  11        162.49        143.84         6.63 o                         
   1   4  11        102.06        109.57         5.28 o                         
   2   4  11          0.15         -1.39         2.44 o                         
   3   4  11        503.22        512.61        10.17 o                         
   4   4  11         62.84         50.57         4.90 o                         
   5   4  11         27.04         27.48         3.30 o                         
   6   4  11         95.99         81.20         6.60 o                         
   7   4  11         34.56         41.28         8.93 o                         
   8   4  11          9.07          7.58         6.01 o                         
   9   4  11        244.17        285.76        22.56 o                         
  10   4  11          9.64          5.59         1.87 o                         
  -7   5  11          5.39          2.24         1.77 o                         
  -6   5  11        328.56        276.58        15.19 o                         
  -5   5  11          1.69          3.66         2.20 o                         
  -4   5  11        190.43        176.00         5.67 o                         
  -3   5  11         11.35         11.63         2.17 o                         
  -2   5  11         51.24         45.17         3.41 o                         
  -1   5  11         13.57         13.67         2.65 o                         
   0   5  11          7.51          4.56         2.25 o                         
   1   5  11         46.07         34.79         3.29 o                         
   2   5  11         25.92         24.07         3.22 o                         
   3   5  11         80.30         79.67         3.99 o                         
   4   5  11        155.77        146.55         4.83 o                         
   5   5  11          2.85          6.17         2.03 o                         
   6   5  11          0.02          4.77         2.26 o                         
   7   5  11          1.29         -0.98         2.91 o                         
 -12   0  12         68.65         65.80         7.58 o                         
 -10   0  12        769.06        780.77        21.28 o                         
  -8   0  12        268.77        296.31        12.90 o                         
  -6   0  12        375.04        383.67        11.83 o                         
  -4   0  12         43.03         49.61         4.44 o                         
  -2   0  12        702.30        662.11        25.59 o                         
   0   0  12       1982.45       1902.78        46.53 o                         
   2   0  12        926.66        918.64        30.97 o                         
   4   0  12         37.73         28.71         3.92 o                         
   6   0  12          4.81          4.96         2.94 o                         
   8   0  12        167.19        188.16        12.39 o                         
  10   0  12        868.87        831.65        32.56 o                         
  12   0  12         16.07         15.24         6.64 o                         
  14   0  12        157.27        125.04        10.38 o                         
 -13   1  12          7.59          9.72         2.47 o                         
 -12   1  12         29.24         27.95         3.30 o                         
 -11   1  12          0.23          1.36         2.69 o                         
 -10   1  12         38.28         39.67         3.58 o                         
  -9   1  12        347.62        343.66        13.83 o                         
  -8   1  12        728.06        755.19        25.75 o                         
  -7   1  12        225.40        231.26         8.22 o                         
  -6   1  12         78.08         81.63         4.81 o                         
  -5   1  12         58.92         58.07         2.74 o                         
  -4   1  12         36.14         36.24         2.35 o                         
  -3   1  12        348.39        335.95         6.85 o                         
  -2   1  12          1.70          1.00         2.22 o                         
  -1   1  12          1.99          4.08         3.23 o                         
   0   1  12        159.34        158.09         8.73 o                         
   1   1  12          5.54          4.99         3.44 o                         
   2   1  12        665.65        689.90        12.48 o                         
   3   1  12        377.29        346.27         7.07 o                         
   4   1  12         96.77         95.64         3.56 o                         
   5   1  12         13.62         14.44         1.85 o                         
   6   1  12        283.82        273.30         9.43 o                         
   7   1  12        329.72        376.88        15.08 o                         
   8   1  12         22.48         22.96         3.96 o                         
   9   1  12       1983.87       2101.43        32.55 o                         
  10   1  12         28.54         19.78         5.03 o                         
  11   1  12          7.26         12.09         3.64 o                         
  12   1  12          7.04          7.42         4.34 o                         
  13   1  12         35.35         30.71         3.73 o                         
  14   1  12         38.46         15.79         3.65 o                         
 -13   2  12          5.35          6.23         3.45 o                         
 -12   2  12          5.63          4.86         1.79 o                         
 -11   2  12          0.23         -0.32         2.13 o                         
 -10   2  12          2.27          3.22         2.56 o                         
  -9   2  12         36.38         40.52         4.54 o                         
  -8   2  12        121.62        114.97         6.24 o                         
  -7   2  12         35.65         44.80         4.84 o                         
  -6   2  12        166.57        174.64         6.54 o                         
  -5   2  12        282.16        296.60         6.71 o                         
  -4   2  12          2.97         -0.17         1.82 o                         
  -3   2  12        357.03        398.19         8.17 o                         
  -2   2  12          7.57          4.02         1.64 o                         
  -1   2  12        656.56        690.70        10.29 o                         
   0   2  12          6.52          8.14         2.12 o                         
   1   2  12        458.18        409.04         8.35 o                         
   2   2  12          2.27          1.91         1.82 o                         
   3   2  12         35.04         29.71         2.60 o                         
   4   2  12        256.02        231.03         6.37 o                         
   5   2  12          6.38          2.86         1.89 o                         
   6   2  12         13.75          6.37         2.79 o                         
   7   2  12        502.02        486.55        12.78 o                         
   8   2  12        270.80        282.50        11.14 o                         
   9   2  12          0.01          2.01         3.25 o                         
  10   2  12         55.83         49.86         6.64 o                         
  11   2  12         10.79          7.54         3.35 o                         
  12   2  12         95.15        102.57         9.45 o                         
  13   2  12         22.95         27.20         4.51 o                         
 -12   3  12          3.76         -0.75         4.65 o                         
 -11   3  12        293.86        260.69        14.45 o                         
 -10   3  12          5.20          5.36         2.46 o                         
  -9   3  12          0.92         -2.88         2.97 o                         
  -8   3  12         80.01         77.48         5.71 o                         
  -7   3  12          2.25          1.56         3.10 o                         
  -6   3  12        300.25        287.07         7.31 o                         
  -5   3  12        155.51        150.69         5.38 o                         
  -4   3  12         11.04          6.42         2.24 o                         
  -3   3  12        122.54        123.12         4.88 o                         
  -2   3  12         82.54         83.29         4.19 o                         
  -1   3  12          5.13          0.17         2.20 o                         
   0   3  12        124.82        118.42         5.01 o                         
   1   3  12         43.63         37.94         3.28 o                         
   2   3  12         66.92         54.55         3.91 o                         
   3   3  12        382.19        376.89         9.72 o                         
   4   3  12        652.19        593.80        18.15 o                         
   5   3  12        265.39        264.38         7.72 o                         
   6   3  12         20.74         12.86         2.38 o                         
   7   3  12          0.92          5.47        11.34 o                         
   8   3  12          1.01          6.64         5.52 o                         
   9   3  12          1.99         -3.17         3.89 o                         
  10   3  12          0.15          4.14         4.14 o                         
  11   3  12        237.76        249.45        16.70 o                         
  12   3  12         26.07         16.03         3.52 o                         
 -10   4  12          3.03         -0.98         1.82 o                         
  -9   4  12         73.62         74.32         5.07 o                         
  -8   4  12          3.87         -0.35         2.67 o                         
  -7   4  12        174.35        166.92         7.69 o                         
  -6   4  12        295.06        291.67        10.37 o                         
  -5   4  12         10.20         10.88         2.51 o                         
  -4   4  12         36.00         30.99         3.12 o                         
  -3   4  12          4.06          2.74         2.12 o                         
  -2   4  12        225.35        209.33         8.81 o                         
  -1   4  12         28.70         26.41         3.58 o                         
   0   4  12         21.91         22.17         3.21 o                         
   1   4  12        567.14        574.05        15.51 o                         
   2   4  12         14.93         16.78         2.64 o                         
   3   4  12        149.09        142.10         6.29 o                         
   4   4  12         43.75         52.88         4.73 o                         
   5   4  12          7.34         12.16         2.42 o                         
   6   4  12          3.28         12.76         3.18 o                         
   7   4  12          9.29          5.12         3.84 o                         
   8   4  12         47.77         41.95         5.16 o                         
   9   4  12        132.81        135.17         5.55 o                         
  10   4  12          0.13          3.02         2.02 o                         
  -6   5  12         21.73         16.97         4.05 o                         
  -5   5  12        154.67        111.85         9.84 o                         
  -4   5  12         45.96         44.92         3.19 o                         
  -3   5  12          7.29          7.72         2.81 o                         
  -2   5  12         32.03         26.65         2.99 o                         
  -1   5  12         44.43         57.75         3.91 o                         
   0   5  12          2.22          8.45         3.48 o                         
   1   5  12          2.44          4.01         2.24 o                         
   2   5  12         10.47         15.39         2.78 o                         
   3   5  12          1.90          0.52         2.00 o                         
   4   5  12         90.09         91.11         4.41 o                         
   5   5  12         13.75         12.38         2.32 o                         
   6   5  12          1.56          3.53         2.24 o                         
 -13   0  13        760.93        763.29        27.03 o                         
 -11   0  13         73.00         86.81         9.10 o                         
  -9   0  13       1343.50       1486.89        61.16 o                         
  -7   0  13        244.46        230.81        11.97 o                         
  -5   0  13         95.83         93.76         5.19 o                         
  -3   0  13        740.32        680.80        13.15 o                         
  -1   0  13       1750.37       1754.34        46.18 o                         
   1   0  13         50.49         47.34         5.42 o                         
   3   0  13        143.17        174.49         6.63 o                         
   5   0  13         73.12         82.42         4.79 o                         
   7   0  13        107.21        103.94         7.56 o                         
   9   0  13        166.66        179.98        12.48 o                         
  11   0  13        256.87        290.84        21.03 o                         
  13   0  13         26.83         17.43         3.06 o                         
 -13   1  13          4.85          3.53         1.96 o                         
 -12   1  13         71.56         70.59         4.31 o                         
 -11   1  13        218.73        220.33         7.35 o                         
 -10   1  13          2.62          6.21         2.78 o                         
  -9   1  13        118.10        119.15         5.20 o                         
  -8   1  13        960.62        994.23        19.19 o                         
  -7   1  13         46.28         50.00         3.92 o                         
  -6   1  13        182.54        188.78         5.95 o                         
  -5   1  13        103.72         95.30         3.56 o                         
  -4   1  13         36.78         37.13         2.39 o                         
  -3   1  13          3.63          3.69         1.61 o                         
  -2   1  13         54.04         47.76         2.87 o                         
  -1   1  13        617.26        645.33         9.79 o                         
   0   1  13        627.48        646.25        10.12 o                         
   1   1  13         22.33         17.70         2.02 o                         
   2   1  13        786.82        739.45        10.28 o                         
   3   1  13         34.49         29.45         2.27 o                         
   4   1  13       1597.24       1596.96        16.47 o                         
   5   1  13        505.55        547.92         9.22 o                         
   6   1  13          4.10         -0.16         2.75 o                         
   7   1  13        219.77        229.52         8.52 o                         
   8   1  13         72.06         75.60         5.38 o                         
   9   1  13         26.91         29.00         3.93 o                         
  10   1  13         66.58         64.01         6.12 o                         
  11   1  13         28.11         17.14         4.35 o                         
  12   1  13         91.07         96.81         7.01 o                         
  13   1  13         53.10         62.00         4.69 o                         
 -12   2  13         72.99         71.15         3.37 o                         
 -11   2  13          1.66         -2.04         2.11 o                         
 -10   2  13         59.94         58.85         3.56 o                         
  -9   2  13         48.27         48.86         4.91 o                         
  -8   2  13        314.90        342.72        10.06 o                         
  -7   2  13         55.53         55.29         4.43 o                         
  -6   2  13         60.01         65.22         4.37 o                         
  -5   2  13          8.36          6.35         2.42 o                         
  -4   2  13         60.54         69.73         3.64 o                         
  -3   2  13         54.84         52.02         3.46 o                         
  -2   2  13        559.22        566.84         8.98 o                         
  -1   2  13         92.86         81.48         3.58 o                         
   0   2  13        172.99        181.53         5.30 o                         
   1   2  13       2162.38       2095.07        22.15 o                         
   2   2  13         23.34         15.87         2.27 o                         
   3   2  13         86.18         85.77         3.94 o                         
   4   2  13        866.63        878.67        12.13 o                         
   5   2  13        118.04        112.01         4.54 o                         
   6   2  13         78.59         68.26         4.00 o                         
   7   2  13        289.49        287.63         9.82 o                         
   8   2  13          0.50          5.55         3.17 o                         
   9   2  13        329.60        359.30        17.87 o                         
  10   2  13        108.17        107.33         9.11 o                         
  11   2  13         14.80         12.06         3.45 o                         
  12   2  13          0.88         -2.80         2.86 o                         
 -11   3  13          0.00          2.61         1.82 o                         
 -10   3  13         33.62         33.98         3.06 o                         
  -9   3  13         30.42         28.33         3.85 o                         
  -8   3  13         74.95         78.58         6.17 o                         
  -7   3  13          8.24          9.05         2.64 o                         
  -6   3  13        265.76        274.11         7.60 o                         
  -5   3  13          3.77          4.11         3.35 o                         
  -4   3  13          0.05         -1.17         2.33 o                         
  -3   3  13         18.31          9.96         2.35 o                         
  -2   3  13         51.75         42.97         3.12 o                         
  -1   3  13        611.81        609.02        10.88 o                         
   0   3  13       1106.12       1052.62        15.22 o                         
   1   3  13         24.22         17.03         2.71 o                         
   2   3  13        840.28        795.05        16.66 o                         
   3   3  13         18.71         17.54         3.13 o                         
   4   3  13        718.20        739.55        13.51 o                         
   5   3  13         81.60         85.00         4.37 o                         
   6   3  13        557.99        510.44        12.04 o                         
   7   3  13          0.00         -3.81         6.63 o                         
   8   3  13        194.77        163.97        11.21 o                         
   9   3  13         45.16         54.31         5.15 o                         
  10   3  13          0.21          7.73         3.58 o                         
  11   3  13        161.73        196.64        12.21 o                         
  -9   4  13         56.76         52.57         3.36 o                         
  -8   4  13         14.12         10.03         2.59 o                         
  -7   4  13          0.49         -0.85         2.96 o                         
  -6   4  13          0.08          1.45         4.31 o                         
  -5   4  13        103.86        122.87         5.17 o                         
  -4   4  13        119.40        105.07         5.04 o                         
  -3   4  13         98.44         80.33         4.86 o                         
  -2   4  13         90.51        101.96         5.58 o                         
  -1   4  13        329.52        308.23         9.59 o                         
   0   4  13         42.04         41.42         4.27 o                         
   1   4  13         77.10         70.17         5.03 o                         
   2   4  13         65.14         59.98         4.63 o                         
   3   4  13         21.21         24.06         2.88 o                         
   4   4  13         20.22         13.84         2.42 o                         
   5   4  13         15.70         13.40         2.33 o                         
   6   4  13        139.10        128.29         8.68 o                         
   7   4  13         40.02         46.68         5.96 o                         
   8   4  13          4.00          0.07         2.11 o                         
   9   4  13         45.09         47.76         4.70 o                         
  -6   5  13          2.21          1.30         2.41 o                         
  -5   5  13          0.07          1.23         4.56 o                         
  -4   5  13          6.84          6.22         1.49 o                         
  -3   5  13         43.77         34.06         3.08 o                         
  -2   5  13        205.38        212.58         6.43 o                         
  -1   5  13          7.19          5.80         2.71 o                         
   0   5  13         60.01         69.29         4.18 o                         
   1   5  13         24.95         32.16         2.71 o                         
   2   5  13         43.53         30.59         2.32 o                         
   3   5  13         18.86         22.29         2.39 o                         
   4   5  13         87.44         74.40         4.45 o                         
   5   5  13          1.79          0.23         2.26 o                         
   6   5  13         56.76         53.30         5.83 o                         
 -12   0  14        708.31        685.03        29.03 o                         
 -10   0  14        600.22        598.72        23.74 o                         
  -8   0  14          9.20          8.16         6.20 o                         
  -6   0  14        168.99        158.69         7.87 o                         
  -4   0  14       1293.17       1226.53        19.34 o                         
  -2   0  14        362.38        342.92        10.55 o                         
   0   0  14        488.14        459.71         9.03 o                         
   2   0  14        360.70        357.19         9.75 o                         
   4   0  14        226.25        240.41         7.62 o                         
   6   0  14        300.30        301.35        10.80 o                         
   8   0  14        283.62        317.23        30.61 o                         
  10   0  14         73.79         67.27        12.07 o                         
  12   0  14         66.43         75.84         7.93 o                         
 -13   1  14         93.23        108.56         6.68 o                         
 -12   1  14        239.45        248.23         9.88 o                         
 -11   1  14        324.21        332.27        11.98 o                         
 -10   1  14         42.82         43.69         4.00 o                         
  -9   1  14        125.65        128.72         6.18 o                         
  -8   1  14        100.07         93.59         4.80 o                         
  -7   1  14        403.71        402.77        13.19 o                         
  -6   1  14        265.39        276.25         7.82 o                         
  -5   1  14        304.00        307.55         6.45 o                         
  -4   1  14        187.95        192.15         4.86 o                         
  -3   1  14         14.42         18.00         1.85 o                         
  -2   1  14        181.75        178.43         4.56 o                         
  -1   1  14        465.47        414.34         7.03 o                         
   0   1  14         52.72         50.86         2.70 o                         
   1   1  14        242.07        262.76         5.57 o                         
   2   1  14         46.86         37.60         2.48 o                         
   3   1  14        282.38        301.38         5.83 o                         
   4   1  14         59.31         46.56         2.63 o                         
   5   1  14        279.45        262.88         6.27 o                         
   6   1  14        549.33        559.48        10.71 o                         
   7   1  14        402.22        321.06        25.96 o                         
   8   1  14         71.03         54.34         4.63 o                         
   9   1  14          0.03         -0.48         2.92 o                         
  10   1  14          7.42          7.53         3.33 o                         
  11   1  14          4.92          4.34         3.58 o                         
  12   1  14         33.53         35.22         4.76 o                         
  13   1  14          0.02          2.50         1.87 o                         
 -12   2  14         17.53         19.32         4.67 o                         
 -11   2  14         71.09         70.88         4.18 o                         
 -10   2  14         73.68         71.93         3.84 o                         
  -9   2  14         18.17         20.58         3.18 o                         
  -8   2  14         19.20         24.61         3.39 o                         
  -7   2  14         12.11         12.71         2.83 o                         
  -6   2  14        157.71        159.83         6.68 o                         
  -5   2  14          1.22          0.38         2.07 o                         
  -4   2  14        469.35        478.62         9.04 o                         
  -3   2  14          0.65          2.85         2.17 o                         
  -2   2  14        308.29        297.03         7.06 o                         
  -1   2  14          3.30          4.94         2.03 o                         
   0   2  14        167.81        158.11         5.59 o                         
   1   2  14         20.47         15.27         2.67 o                         
   2   2  14         30.59         33.20         2.98 o                         
   3   2  14       1072.03       1043.09        13.45 o                         
   4   2  14        134.07        124.41         4.51 o                         
   5   2  14        868.51        851.88        11.53 o                         
   6   2  14        221.89        202.51         6.19 o                         
   7   2  14         86.60         99.38         6.25 o                         
   8   2  14         17.22         26.24         3.48 o                         
   9   2  14        144.92        166.42        12.76 o                         
  10   2  14          2.37          2.58         2.68 o                         
  11   2  14        172.25        146.19         9.09 o                         
  12   2  14         75.95         74.77        11.82 o                         
 -11   3  14          0.48          2.09         4.56 o                         
 -10   3  14         27.62         28.63         3.88 o                         
  -9   3  14        238.23        240.07        10.06 o                         
  -8   3  14         10.31         10.26         3.81 o                         
  -7   3  14        515.66        527.82        12.91 o                         
  -6   3  14         60.08         56.59         5.08 o                         
  -5   3  14        139.40        137.81         5.81 o                         
  -4   3  14         39.96         37.37         3.57 o                         
  -3   3  14         11.36          9.78         2.34 o                         
  -2   3  14         82.00         65.63         3.53 o                         
  -1   3  14          0.46         -0.24         2.29 o                         
   0   3  14          3.50         -0.09         2.43 o                         
   1   3  14        559.04        536.64        11.56 o                         
   2   3  14        308.38        342.17         9.20 o                         
   3   3  14       1233.57       1242.91        17.89 o                         
   4   3  14         40.77         36.97         3.91 o                         
   5   3  14          4.85          3.10         2.11 o                         
   6   3  14        172.67        167.87         7.11 o                         
   7   3  14         34.89         21.76         4.30 o                         
   8   3  14        120.69        129.85         9.84 o                         
   9   3  14        230.88        266.58        10.92 o                         
  10   3  14        244.84        284.41        11.52 o                         
  11   3  14         70.42         90.37         8.05 o                         
  -9   4  14        281.32        252.99         9.11 o                         
  -8   4  14          2.69          2.31         2.73 o                         
  -7   4  14         79.97         75.56         5.84 o                         
  -6   4  14        112.34        114.29         6.18 o                         
  -5   4  14         42.19         47.31         3.25 o                         
  -4   4  14         22.36         18.78         3.04 o                         
  -3   4  14         32.43         39.01         3.92 o                         
  -2   4  14         90.58         92.38         5.72 o                         
  -1   4  14        152.68        168.84         7.93 o                         
   0   4  14        252.73        257.28         9.18 o                         
   1   4  14         18.76         18.56         3.84 o                         
   2   4  14         93.04         82.43         5.09 o                         
   3   4  14         86.71         77.13         4.32 o                         
   4   4  14          8.64          7.69         2.25 o                         
   5   4  14         93.23         93.27         3.79 o                         
   6   4  14         14.03          8.52         7.32 o                         
   7   4  14         39.68         51.06         5.09 o                         
   8   4  14         16.56         23.95         2.83 o                         
   9   4  14        132.85        166.28        14.77 o                         
  -5   5  14         68.24         47.94         6.06 o                         
  -4   5  14         20.44         20.31         2.20 o                         
  -3   5  14         89.12         90.00         4.17 o                         
  -2   5  14         31.22         28.92         4.88 o                         
  -1   5  14          4.07          3.24         1.80 o                         
   0   5  14          6.73         12.40         2.18 o                         
   1   5  14        296.01        301.72        10.13 o                         
   2   5  14         11.34         14.97         2.17 o                         
   3   5  14        282.12        287.43         7.32 o                         
   4   5  14          0.26          5.96         4.74 o                         
   5   5  14         32.42         38.11         5.18 o                         
 -13   0  15        216.62        202.23        12.65 o                         
 -11   0  15         87.85         80.61         7.89 o                         
  -9   0  15         91.76         90.61         9.41 o                         
  -7   0  15        146.49        155.37        13.34 o                         
  -5   0  15         13.62         13.80         2.93 o                         
  -3   0  15         32.17         45.72         4.32 o                         
  -1   0  15       4480.34       4685.29        41.20 o                         
   1   0  15        125.09        147.14         5.91 o                         
   3   0  15       1003.42       1017.54        16.11 o                         
   5   0  15        102.44         94.67         5.31 o                         
   7   0  15          3.23          1.00         3.43 o                         
   9   0  15          0.53         -0.95         4.45 o                         
  11   0  15        229.09        245.96        10.86 o                         
  13   0  15         45.41         46.17        14.18 o                         
 -13   1  15          0.69          5.39         2.73 o                         
 -12   1  15          2.33          2.78         7.15 o                         
 -11   1  15        180.96        210.52        12.88 o                         
 -10   1  15        172.73        158.57         6.66 o                         
  -9   1  15          4.97          4.61         2.18 o                         
  -8   1  15        395.53        395.43        11.87 o                         
  -7   1  15        184.47        201.61         9.76 o                         
  -6   1  15        658.79        690.72        15.09 o                         
  -5   1  15         18.81         20.14         2.86 o                         
  -4   1  15        648.76        716.95         9.62 o                         
  -3   1  15         70.30         81.06         3.51 o                         
  -2   1  15         24.40         17.26         1.87 o                         
  -1   1  15         37.05         43.57         2.56 o                         
   0   1  15         66.31         56.10         2.87 o                         
   1   1  15          6.09          6.17         1.79 o                         
   2   1  15        957.14       1006.19        13.86 o                         
   3   1  15        116.27        132.81         4.07 o                         
   4   1  15        599.50        607.33         9.41 o                         
   5   1  15          5.84          4.11         2.04 o                         
   6   1  15        416.21        408.81         8.96 o                         
   7   1  15        177.10        167.44         7.24 o                         
   8   1  15         17.84         15.68         3.27 o                         
   9   1  15        144.00        135.82         6.52 o                         
  10   1  15         80.78         64.58         4.81 o                         
  11   1  15          6.88          4.79         3.48 o                         
  12   1  15          1.34          1.60         1.89 o                         
  13   1  15          0.09          0.42         2.47 o                         
 -11   2  15        105.14         92.62         5.86 o                         
 -10   2  15          0.40          5.34         2.80 o                         
  -9   2  15        188.24        179.75         9.61 o                         
  -8   2  15         57.73         60.42         5.01 o                         
  -7   2  15         69.96         76.73         5.62 o                         
  -6   2  15        252.69        270.95         7.20 o                         
  -5   2  15         12.37          7.18         2.17 o                         
  -4   2  15         85.19         87.53         4.40 o                         
  -3   2  15         36.48         36.45         3.26 o                         
  -2   2  15         74.25         77.84         4.00 o                         
  -1   2  15         65.05         66.52         3.74 o                         
   0   2  15         74.71         76.72         3.79 o                         
   1   2  15       1163.36       1160.24        15.41 o                         
   2   2  15          8.19          9.51         2.21 o                         
   3   2  15        112.93        113.50         4.35 o                         
   4   2  15       1550.52       1528.59        17.93 o                         
   5   2  15        925.47        924.88        11.68 o                         
   6   2  15          0.13          0.82         1.98 o                         
   7   2  15        105.42        101.64         5.48 o                         
   8   2  15        282.55        296.05        10.03 o                         
   9   2  15        132.85        147.80         6.37 o                         
  10   2  15          3.81         -1.55         2.66 o                         
  11   2  15          2.69          3.11         2.39 o                         
  12   2  15          0.00         -1.99         3.15 o                         
 -10   3  15         84.49         71.16         4.49 o                         
  -9   3  15          3.59          2.60         2.49 o                         
  -8   3  15         18.63         33.64         4.98 o                         
  -7   3  15         14.97         16.65         3.72 o                         
  -6   3  15          6.94          3.59         2.21 o                         
  -5   3  15          2.90          1.76         2.91 o                         
  -4   3  15         71.05         61.88         3.93 o                         
  -3   3  15         32.73         33.22         3.14 o                         
  -2   3  15          2.30          2.38         2.44 o                         
  -1   3  15        960.32        991.64        14.57 o                         
   0   3  15         54.46         75.23         4.43 o                         
   1   3  15        125.19        126.17         5.38 o                         
   2   3  15       1189.11       1141.89        21.10 o                         
   3   3  15        178.21        177.06         6.10 o                         
   4   3  15         49.52         59.58         3.51 o                         
   5   3  15         13.18         16.34         2.49 o                         
   6   3  15         94.45         97.78         5.35 o                         
   7   3  15        136.83        155.99         8.84 o                         
   8   3  15        141.86        146.67         8.12 o                         
   9   3  15         94.55         86.03         7.52 o                         
  10   3  15        154.04        163.18         8.13 o                         
  -8   4  15         39.11         36.26         3.16 o                         
  -7   4  15          2.19          4.99         2.97 o                         
  -6   4  15         75.55         66.55         4.98 o                         
  -5   4  15         90.08         87.38         4.68 o                         
  -4   4  15         75.22         79.36         5.13 o                         
  -3   4  15        397.66        425.04        11.57 o                         
  -2   4  15        135.04        141.54         6.78 o                         
  -1   4  15        102.70        109.28         5.45 o                         
   0   4  15        148.62        167.75         6.64 o                         
   1   4  15        282.39        279.88         8.61 o                         
   2   4  15          0.89          1.77         2.21 o                         
   3   4  15         77.07         72.82         3.81 o                         
   4   4  15         20.13         21.38         3.28 o                         
   5   4  15          0.44          4.18         1.72 o                         
   6   4  15         70.00         71.10         4.60 o                         
   7   4  15         34.80         30.77         3.73 o                         
   8   4  15         17.03         17.31         2.06 o                         
  -4   5  15          2.11          0.29         4.58 o                         
  -3   5  15         10.78         15.64         1.92 o                         
  -2   5  15          0.49         -2.17         2.17 o                         
  -1   5  15         24.99         27.98         3.07 o                         
   0   5  15        123.06        130.78         7.76 o                         
   1   5  15         10.96         18.83         4.43 o                         
   2   5  15         28.54         53.25         9.09 o                         
   3   5  15         41.13         36.00         2.81 o                         
   4   5  15          0.00         -0.30         2.66 o                         
 -12   0  16         38.95         31.40         6.78 o                         
 -10   0  16        280.63        267.26        21.60 o                         
  -8   0  16        572.12        664.21        37.35 o                         
  -6   0  16        470.59        495.98        18.47 o                         
  -4   0  16       1151.07       1175.65        26.59 o                         
  -2   0  16        236.83        240.86         7.82 o                         
   0   0  16        164.07        134.19         5.47 o                         
   2   0  16        162.64        162.91         6.42 o                         
   4   0  16          0.98          1.10         2.48 o                         
   6   0  16         79.74         52.56         6.03 o                         
   8   0  16        574.73        526.37        21.84 o                         
  10   0  16        301.52        324.26        15.33 o                         
  12   0  16         13.62         13.42         4.90 o                         
 -12   1  16          0.00         -2.35         2.73 o                         
 -11   1  16          7.45          3.64         3.80 o                         
 -10   1  16          7.53          5.81         4.70 o                         
  -9   1  16         53.60         52.74         6.00 o                         
  -8   1  16         51.84         62.36         5.66 o                         
  -7   1  16         20.04         23.03         5.12 o                         
  -6   1  16         12.06         11.63         2.32 o                         
  -5   1  16         11.47          7.93         2.77 o                         
  -4   1  16         57.21         53.76         3.19 o                         
  -3   1  16        107.36        115.08         4.13 o                         
  -2   1  16         45.13         44.27         2.77 o                         
  -1   1  16          0.09         -1.31         1.77 o                         
   0   1  16          9.80         12.09         1.82 o                         
   1   1  16        134.59        121.58         4.08 o                         
   2   1  16        101.87         93.40         3.79 o                         
   3   1  16        425.75        431.11         7.47 o                         
   4   1  16          0.95          2.49         2.25 o                         
   5   1  16        212.62        219.14         5.83 o                         
   6   1  16         62.64         58.78         3.83 o                         
   7   1  16          5.66          2.70         2.79 o                         
   8   1  16          0.31         -1.54         2.74 o                         
   9   1  16        222.64        238.79         7.73 o                         
  10   1  16          1.03         -0.86         2.44 o                         
  11   1  16        175.60        160.72         7.75 o                         
  12   1  16         35.06         35.39         5.24 o                         
 -11   2  16          2.67          0.34         2.57 o                         
 -10   2  16         21.19         20.25         3.62 o                         
  -9   2  16         60.61         62.22         4.98 o                         
  -8   2  16          4.60          4.59         2.54 o                         
  -7   2  16         14.50         12.25         2.82 o                         
  -6   2  16        283.94        295.88         7.72 o                         
  -5   2  16        513.87        523.67         9.61 o                         
  -4   2  16          6.55          3.76         2.31 o                         
  -3   2  16        121.67        115.42         5.14 o                         
  -2   2  16        158.67        146.96         5.30 o                         
  -1   2  16        101.37        109.09         4.83 o                         
   0   2  16          0.56         -1.13         2.04 o                         
   1   2  16       1652.68       1695.13        17.52 o                         
   2   2  16        493.20        507.24         9.52 o                         
   3   2  16        116.30        124.47         4.58 o                         
   4   2  16        526.97        536.89         8.53 o                         
   5   2  16        175.52        178.44         4.99 o                         
   6   2  16          3.52          4.09         2.01 o                         
   7   2  16        114.19        107.67         5.43 o                         
   8   2  16         13.37         13.30         2.58 o                         
   9   2  16        200.10        207.58         7.64 o                         
  10   2  16         46.51         61.02         6.20 o                         
  11   2  16        179.82        149.44        14.33 o                         
 -10   3  16          3.23         -1.16         2.11 o                         
  -9   3  16         15.18          7.98         2.05 o                         
  -8   3  16         39.40         38.98         4.49 o                         
  -7   3  16          1.02          1.78         2.75 o                         
  -6   3  16         43.67         43.73         4.59 o                         
  -5   3  16         47.64         41.83         3.59 o                         
  -4   3  16          5.90          8.84         2.91 o                         
  -3   3  16         18.07          8.27         2.57 o                         
  -2   3  16          8.57          4.14         2.27 o                         
  -1   3  16       1092.39       1096.60        20.13 o                         
   0   3  16         15.73         12.94         2.60 o                         
   1   3  16         89.98         89.91         4.33 o                         
   2   3  16        364.60        382.27         8.91 o                         
   3   3  16          2.84          3.81         2.18 o                         
   4   3  16         91.46         92.40         4.34 o                         
   5   3  16          1.30         -0.63         1.73 o                         
   6   3  16          0.84          1.58         2.60 o                         
   7   3  16         15.30         22.40         4.67 o                         
   8   3  16         13.93         12.38         3.41 o                         
   9   3  16          2.13          3.60         2.62 o                         
  10   3  16         21.23         23.48         3.31 o                         
  -8   4  16          4.34          4.76         2.91 o                         
  -7   4  16          1.35          0.73         2.71 o                         
  -6   4  16         32.09         33.28         4.86 o                         
  -5   4  16        178.99        184.74         7.13 o                         
  -4   4  16         97.98        107.89         4.91 o                         
  -3   4  16          0.40         -0.15         2.44 o                         
  -2   4  16        128.37        115.22         5.91 o                         
  -1   4  16        143.60        154.34         6.89 o                         
   0   4  16          0.62          1.39         2.42 o                         
   1   4  16          0.88          4.57         2.34 o                         
   2   4  16         65.43         70.39         3.94 o                         
   3   4  16         91.58        106.97         4.20 o                         
   4   4  16          7.41          8.70         2.12 o                         
   5   4  16         78.46         74.33         4.75 o                         
   6   4  16         64.81         59.30         4.57 o                         
   7   4  16          3.20          3.42         2.96 o                         
   8   4  16        162.94        210.14        11.15 o                         
  -3   5  16          6.69          8.66         2.25 o                         
  -2   5  16         45.85         37.36         2.55 o                         
  -1   5  16         45.17         41.89         3.29 o                         
   0   5  16          0.98         -0.05         1.85 o                         
   1   5  16         23.87         24.83         2.67 o                         
   2   5  16         24.51         21.57         2.31 o                         
 -11   0  17          4.69          3.05         5.41 o                         
  -9   0  17        968.96       1066.15        44.63 o                         
  -7   0  17        631.88        734.81        32.28 o                         
  -5   0  17          5.84          5.78         2.90 o                         
  -3   0  17       1369.36       1429.51        22.44 o                         
  -1   0  17          0.50          0.45         2.81 o                         
   1   0  17         13.56         14.58         2.65 o                         
   3   0  17        137.18        139.52         7.03 o                         
   5   0  17         17.84         15.98         3.28 o                         
   7   0  17          6.83          2.28         4.33 o                         
   9   0  17        338.59        410.03        16.05 o                         
  11   0  17          0.00          3.86         4.51 o                         
 -12   1  17         15.36         14.88         2.98 o                         
 -11   1  17          7.63          2.71         3.20 o                         
 -10   1  17        227.56        236.37        13.64 o                         
  -9   1  17         40.02         24.82         6.81 o                         
  -8   1  17        462.19        483.38        16.80 o                         
  -7   1  17         29.53         34.65         5.44 o                         
  -6   1  17        100.25        106.33         4.73 o                         
  -5   1  17         98.55         95.89         4.25 o                         
  -4   1  17         79.56         79.93         3.86 o                         
  -3   1  17         49.10         51.45         3.49 o                         
  -2   1  17         66.18         69.33         3.71 o                         
  -1   1  17          7.87          5.26         1.71 o                         
   0   1  17         48.97         46.46         2.85 o                         
   1   1  17         15.99         18.27         2.30 o                         
   2   1  17        245.85        250.06         6.46 o                         
   3   1  17        900.85        916.05        13.35 o                         
   4   1  17        117.66        118.01         4.41 o                         
   5   1  17          2.04          5.25         1.90 o                         
   6   1  17         31.98         34.80         2.98 o                         
   7   1  17          8.30          4.48         2.72 o                         
   8   1  17        110.79         94.20         5.26 o                         
   9   1  17         26.53         31.22         3.86 o                         
  10   1  17          0.57          2.15         2.37 o                         
  11   1  17          0.67         -1.44         2.45 o                         
  12   1  17         32.63         26.83         3.55 o                         
 -11   2  17         33.18         26.02         5.27 o                         
 -10   2  17          6.45          2.79         3.64 o                         
  -9   2  17         15.58         14.33         3.53 o                         
  -8   2  17        345.62        330.36         8.65 o                         
  -7   2  17          0.26          3.58         2.75 o                         
  -6   2  17          0.67         -0.42         2.04 o                         
  -5   2  17          9.76          5.81         2.30 o                         
  -4   2  17          6.79          2.23         2.07 o                         
  -3   2  17         22.08         20.44         2.93 o                         
  -2   2  17          1.43          1.94         2.27 o                         
  -1   2  17        185.45        199.68         7.02 o                         
   0   2  17         46.72         33.57         3.25 o                         
   1   2  17         99.93         91.15         5.61 o                         
   2   2  17        389.29        368.41         8.31 o                         
   3   2  17        143.14        140.49         4.70 o                         
   4   2  17         31.00         29.39         2.32 o                         
   5   2  17         64.35         62.10         3.29 o                         
   6   2  17         59.04         69.64         4.04 o                         
   7   2  17         65.90         65.06         4.34 o                         
   8   2  17         30.62         27.16         3.29 o                         
   9   2  17         49.82         47.94         3.76 o                         
  10   2  17          9.80         12.94         3.10 o                         
  11   2  17         69.55         84.94         7.91 o                         
  -9   3  17          0.88          4.56         2.41 o                         
  -8   3  17          7.30          7.68         2.68 o                         
  -7   3  17         53.64         47.43         4.33 o                         
  -6   3  17          0.33         -2.04         2.96 o                         
  -5   3  17          7.73          6.65         2.09 o                         
  -4   3  17         10.83          2.97         2.64 o                         
  -3   3  17         70.69         70.68         4.87 o                         
  -2   3  17          0.02         -0.81         2.54 o                         
  -1   3  17         55.12         75.79         4.26 o                         
   0   3  17        630.13        626.91        13.69 o                         
   1   3  17        339.49        346.37         7.86 o                         
   2   3  17        137.41        138.21         5.04 o                         
   3   3  17        147.93        149.63         5.00 o                         
   4   3  17        141.08        151.54         4.76 o                         
   5   3  17          6.33          7.75         2.41 o                         
   6   3  17        140.72        147.48         8.33 o                         
   7   3  17          0.08          1.70         2.73 o                         
   8   3  17        115.50        118.31         6.38 o                         
   9   3  17         61.07         61.48         4.41 o                         
  -7   4  17         57.98         59.45         4.81 o                         
  -6   4  17         57.07         79.05         6.36 o                         
  -5   4  17         58.19         49.25         3.72 o                         
  -4   4  17         16.23         10.87         3.68 o                         
  -3   4  17          0.50         -1.27         2.60 o                         
  -2   4  17          0.71         -0.82         2.51 o                         
  -1   4  17         78.48         74.22         4.76 o                         
   0   4  17        384.64        352.08         8.68 o                         
   1   4  17        109.32        101.64         4.94 o                         
   2   4  17         56.40         43.47         3.46 o                         
   3   4  17          2.38          2.69         1.84 o                         
   4   4  17         13.18         12.51         1.99 o                         
   5   4  17         39.40         43.96         5.02 o                         
   6   4  17          9.08          5.14         2.12 o                         
   7   4  17        180.58        189.85        18.28 o                         
  -1   5  17          2.76          8.69         1.65 o                         
   0   5  17        161.40        142.02         4.93 o                         
   1   5  17         80.25         60.36         3.85 o                         
 -12   0  18         46.97         46.34         6.08 o                         
 -10   0  18         58.82         63.90        10.24 o                         
  -8   0  18        124.33        136.05        16.00 o                         
  -6   0  18          1.90          3.04         2.88 o                         
  -4   0  18       1049.41       1016.21        27.15 o                         
  -2   0  18        205.37        203.42         7.60 o                         
   0   0  18        460.48        453.05        12.50 o                         
   2   0  18        441.87        443.03        10.43 o                         
   4   0  18        130.48        137.32         6.47 o                         
   6   0  18          2.90         -2.10         2.61 o                         
   8   0  18        228.75        252.45        12.87 o                         
  10   0  18         57.60         51.69         6.90 o                         
  12   0  18         21.90         21.80         3.11 o                         
 -11   1  18          7.27          1.92         2.66 o                         
 -10   1  18         11.09         15.07         6.14 o                         
  -9   1  18          1.77         -2.76         4.42 o                         
  -8   1  18        236.23        218.01        10.86 o                         
  -7   1  18         31.26         33.94         5.53 o                         
  -6   1  18          5.09          5.23         2.28 o                         
  -5   1  18         76.19         73.71         3.87 o                         
  -4   1  18         33.86         31.93         2.83 o                         
  -3   1  18          5.63          5.02         2.26 o                         
  -2   1  18        194.61        194.22         6.18 o                         
  -1   1  18         97.15         96.77         4.09 o                         
   0   1  18         70.41         77.25         3.75 o                         
   1   1  18        285.32        299.76         7.23 o                         
   2   1  18        378.27        383.59         8.14 o                         
   3   1  18        971.34        996.23        20.68 o                         
   4   1  18        338.13        316.63         7.03 o                         
   5   1  18        438.85        463.29         8.63 o                         
   6   1  18          6.30          4.97         2.00 o                         
   7   1  18         71.81         54.76         4.36 o                         
   8   1  18          5.86          3.91         2.57 o                         
   9   1  18          6.21          5.51         2.59 o                         
  10   1  18         61.48         51.63         3.46 o                         
  11   1  18         70.09         67.00         3.93 o                         
 -10   2  18          9.37         18.34         5.62 o                         
  -9   2  18          7.81          3.54         9.77 o                         
  -8   2  18          4.54          3.00         2.57 o                         
  -7   2  18         24.92         28.14         3.29 o                         
  -6   2  18         36.03         37.69         3.33 o                         
  -5   2  18         45.02         43.71         3.31 o                         
  -4   2  18        194.26        190.25         7.59 o                         
  -3   2  18          2.34         -0.57         2.40 o                         
  -2   2  18        642.77        657.33        11.27 o                         
  -1   2  18          1.83          1.88         2.41 o                         
   0   2  18        369.66        404.04         8.61 o                         
   1   2  18        117.44        124.79         4.92 o                         
   2   2  18        103.96         99.71         4.26 o                         
   3   2  18        279.48        275.63         7.34 o                         
   4   2  18         28.21         28.38         2.64 o                         
   5   2  18          2.33         -1.46         1.86 o                         
   6   2  18         28.16         26.22         2.66 o                         
   7   2  18         35.21         30.00         3.40 o                         
   8   2  18         77.46         80.92         5.72 o                         
   9   2  18         22.90         18.77         2.35 o                         
  10   2  18         35.65         35.63        10.24 o                         
  -9   3  18          9.38          4.02         3.03 o                         
  -8   3  18         24.27         32.35         3.37 o                         
  -7   3  18        148.96        130.70         6.80 o                         
  -6   3  18         20.44         24.31         4.02 o                         
  -5   3  18         14.42         16.83         2.38 o                         
  -4   3  18         18.93         12.59         2.56 o                         
  -3   3  18        164.78        156.34         6.74 o                         
  -2   3  18         11.79         12.75         2.82 o                         
  -1   3  18         78.50         81.49         4.43 o                         
   0   3  18         45.75         59.55         4.03 o                         
   1   3  18         22.56         17.54         2.59 o                         
   2   3  18         53.57         52.14         3.46 o                         
   3   3  18         96.46         92.05         4.09 o                         
   4   3  18         34.80         35.83         2.49 o                         
   5   3  18          1.43         -1.38         1.90 o                         
   6   3  18         79.14         85.09         6.44 o                         
   7   3  18          0.12          6.86         2.56 o                         
   8   3  18        407.28        443.06        13.54 o                         
   9   3  18         10.31          2.47         3.38 o                         
  -6   4  18         46.08         39.99         4.11 o                         
  -5   4  18         97.53         89.16         5.05 o                         
  -4   4  18         12.75         13.99         2.27 o                         
  -3   4  18        108.47         96.37         4.57 o                         
  -2   4  18         14.09          7.05         2.04 o                         
  -1   4  18          0.63         -2.20         2.20 o                         
   0   4  18        292.56        284.98         8.37 o                         
   1   4  18         13.36         25.33         2.72 o                         
   2   4  18          3.93          6.96         2.14 o                         
   3   4  18          2.85          3.28         1.73 o                         
   4   4  18         17.55         23.24         2.39 o                         
   5   4  18          0.08          2.56         2.89 o                         
   6   4  18         43.48         41.31         4.01 o                         
 -11   0  19          0.37          2.50         3.33 o                         
  -9   0  19        272.07        265.20        19.15 o                         
  -7   0  19        643.96        691.91        34.92 o                         
  -5   0  19        899.31        924.32        20.94 o                         
  -3   0  19          1.49          5.36         2.88 o                         
  -1   0  19        223.55        224.53         9.06 o                         
   1   0  19        157.00        145.87         7.49 o                         
   3   0  19         76.25         84.45         5.35 o                         
   5   0  19         17.11         24.38         3.62 o                         
   7   0  19         10.58          8.63         4.28 o                         
   9   0  19          1.89          2.46         3.70 o                         
  11   0  19        150.28        121.97         7.40 o                         
 -11   1  19          1.89          2.00         2.82 o                         
 -10   1  19         15.23         12.00         6.34 o                         
  -9   1  19          0.02         -3.55         3.56 o                         
  -8   1  19          0.33          2.20         4.08 o                         
  -7   1  19        285.66        309.41        12.79 o                         
  -6   1  19         32.56         35.33         3.93 o                         
  -5   1  19         15.09         14.56         2.96 o                         
  -4   1  19          0.01         -0.71         2.08 o                         
  -3   1  19          4.74          6.39         2.32 o                         
  -2   1  19         28.45         31.16         3.21 o                         
  -1   1  19         26.60         29.38         2.96 o                         
   0   1  19        135.91        124.75         4.62 o                         
   1   1  19          8.34         15.28         2.62 o                         
   2   1  19         54.23         49.22         3.33 o                         
   3   1  19        424.80        429.08         8.68 o                         
   4   1  19        105.15        124.23         5.19 o                         
   5   1  19        165.49        153.94         5.04 o                         
   6   1  19          1.15         -2.03         2.29 o                         
   7   1  19         80.67         73.97         4.61 o                         
   8   1  19         30.30         24.93         3.11 o                         
   9   1  19         94.77         89.98         4.66 o                         
  10   1  19         73.75        101.43         4.76 o                         
  11   1  19         13.92         13.33         2.21 o                         
 -10   2  19          3.21          4.42         3.38 o                         
  -9   2  19         41.89         38.18         7.45 o                         
  -8   2  19          7.35          5.49         3.65 o                         
  -7   2  19         65.27         64.94         7.33 o                         
  -6   2  19         35.58         30.62         3.76 o                         
  -5   2  19        533.55        520.58        15.81 o                         
  -4   2  19         19.10         17.27         2.80 o                         
  -3   2  19         34.48         32.79         3.42 o                         
  -2   2  19         12.79         14.56         2.60 o                         
  -1   2  19         93.04         91.29         4.53 o                         
   0   2  19        452.41        439.56         8.74 o                         
   1   2  19        925.55       1006.18        13.54 o                         
   2   2  19         54.39         44.84         3.34 o                         
   3   2  19         26.41         20.93         3.66 o                         
   4   2  19        382.37        417.23         9.57 o                         
   5   2  19         21.95         22.56         2.37 o                         
   6   2  19         10.52          9.67         2.27 o                         
   7   2  19          3.01         14.21         3.17 o                         
   8   2  19         38.87         36.81         3.05 o                         
   9   2  19        138.49        152.21         7.87 o                         
  10   2  19         67.73         74.03         5.04 o                         
  -8   3  19         19.40         22.34         5.32 o                         
  -7   3  19         26.30         32.54         3.50 o                         
  -6   3  19         26.27         20.85         3.55 o                         
  -5   3  19         77.02         77.09         3.97 o                         
  -4   3  19        284.02        271.43         9.34 o                         
  -3   3  19          9.95          7.44         2.35 o                         
  -2   3  19          6.51          4.81         2.37 o                         
  -1   3  19        142.66        146.69         5.30 o                         
   0   3  19        693.60        699.02        11.37 o                         
   1   3  19          6.93         14.20         2.60 o                         
   2   3  19         73.55         60.22         3.34 o                         
   3   3  19         46.73         40.29         2.72 o                         
   4   3  19         24.37         23.44         2.37 o                         
   5   3  19         22.38         24.13         2.90 o                         
   6   3  19         94.24         92.50         7.09 o                         
   7   3  19         17.06         11.31         2.20 o                         
   8   3  19        144.08        169.89        21.67 o                         
  -5   4  19         17.34         16.65         2.25 o                         
  -4   4  19         40.42         30.04         2.69 o                         
  -3   4  19         36.95         37.49         3.13 o                         
  -2   4  19        188.15        183.85         7.03 o                         
  -1   4  19        448.78        461.13        13.30 o                         
   0   4  19          0.04          3.44         3.23 o                         
   1   4  19          8.91          2.16         1.76 o                         
   2   4  19        128.39        130.20         6.93 o                         
   3   4  19        141.83        175.25         5.79 o                         
   4   4  19         61.64         63.50         5.13 o                         
   5   4  19          9.66          7.65         3.86 o                         
 -10   0  20          9.09          5.97         4.07 o                         
  -8   0  20        279.32        271.05        19.91 o                         
  -6   0  20        375.36        360.50        15.76 o                         
  -4   0  20          2.49          4.52         2.76 o                         
  -2   0  20         58.83         61.95         5.26 o                         
   0   0  20          7.73         11.21         3.35 o                         
   2   0  20        298.01        292.91        10.10 o                         
   4   0  20         72.41         78.29         6.57 o                         
   6   0  20          0.04          1.01         2.91 o                         
   8   0  20        122.55        135.95         8.45 o                         
  10   0  20         91.98         90.83         5.74 o                         
 -10   1  20         43.42         32.86         7.23 o                         
  -9   1  20        198.88        178.88        10.07 o                         
  -8   1  20          7.25          6.52         3.73 o                         
  -7   1  20          2.75          2.51         3.14 o                         
  -6   1  20         98.29        102.41         6.07 o                         
  -5   1  20        156.26        159.79         5.98 o                         
  -4   1  20         66.42         60.80         3.55 o                         
  -3   1  20        131.87        134.51         5.29 o                         
  -2   1  20        228.39        242.24         6.87 o                         
  -1   1  20          2.71          1.03         2.27 o                         
   0   1  20        641.90        683.70        10.62 o                         
   1   1  20       1537.45       1632.84        22.53 o                         
   2   1  20        229.95        235.74         6.21 o                         
   3   1  20          3.33          5.44         2.55 o                         
   4   1  20          1.25          1.23         2.09 o                         
   5   1  20        135.34        113.12         4.54 o                         
   6   1  20         32.61         28.53         2.45 o                         
   7   1  20        169.44        175.15         6.81 o                         
   8   1  20        147.80        166.92         5.94 o                         
   9   1  20         14.81         14.15         2.21 o                         
  10   1  20        179.55        175.02         9.98 o                         
  -9   2  20         41.27         39.59         6.48 o                         
  -8   2  20          0.18         -1.06         4.35 o                         
  -7   2  20         13.96         14.16         8.23 o                         
  -6   2  20         10.56          9.45         4.13 o                         
  -5   2  20         31.56         36.15         3.11 o                         
  -4   2  20         80.73         88.86         4.76 o                         
  -3   2  20        236.93        227.84         7.17 o                         
  -2   2  20        247.66        245.06         8.76 o                         
  -1   2  20        268.30        264.57         7.57 o                         
   0   2  20         48.33         53.62         3.81 o                         
   1   2  20        114.78        127.42         4.76 o                         
   2   2  20         70.20         78.72         4.47 o                         
   3   2  20        151.53        145.67         5.38 o                         
   4   2  20         58.73         67.44         3.89 o                         
   5   2  20         27.30         31.67         2.75 o                         
   6   2  20         46.41         66.30         4.74 o                         
   7   2  20          0.64          1.48         2.33 o                         
   8   2  20          0.68          6.36         2.34 o                         
   9   2  20          0.02          4.07         4.96 o                         
  -8   3  20          1.84         -2.13         2.52 o                         
  -7   3  20         73.16         65.26         8.35 o                         
  -6   3  20         28.67         32.54         4.42 o                         
  -5   3  20         15.77         13.26         2.82 o                         
  -4   3  20         82.84         83.88         4.15 o                         
  -3   3  20        122.88        122.27         5.26 o                         
  -2   3  20          0.01          1.13         2.69 o                         
  -1   3  20        214.47        255.77         7.03 o                         
   0   3  20        180.84        190.55         5.74 o                         
   1   3  20         87.14         80.87         3.88 o                         
   2   3  20         10.87         13.79         2.11 o                         
   3   3  20        229.47        254.65         6.04 o                         
   4   3  20          0.29          2.39         2.34 o                         
   5   3  20          3.33          4.62         2.44 o                         
   6   3  20        189.18        227.86        13.04 o                         
   7   3  20         19.32         16.43         4.56 o                         
   8   3  20         35.33         31.77         5.00 o                         
  -4   4  20        174.47        148.05         5.46 o                         
  -3   4  20         89.65         82.66         3.70 o                         
  -2   4  20          2.65         11.40         2.87 o                         
  -1   4  20         66.33         63.64         4.35 o                         
   0   4  20         10.12         18.64         2.84 o                         
   1   4  20         38.63         42.74         3.74 o                         
   2   4  20         55.25         60.82         3.87 o                         
   3   4  20         34.78         35.19         2.88 o                         
   4   4  20         16.33         22.29         4.23 o                         
  -9   0  21          0.65         -2.73         3.58 o                         
  -7   0  21       1498.52       1477.23        46.51 o                         
  -5   0  21          1.69          0.81         2.33 o                         
  -3   0  21        109.83        102.56         6.87 o                         
  -1   0  21          1.26         -0.20         2.57 o                         
   1   0  21        273.65        285.40        10.14 o                         
   3   0  21        374.20        368.18        12.86 o                         
   5   0  21         30.69         33.65         4.66 o                         
   7   0  21         34.31         32.40         4.67 o                         
   9   0  21        179.66        170.91         7.56 o                         
 -10   1  21          0.01          6.13         2.98 o                         
  -9   1  21        204.81        191.83        13.60 o                         
  -8   1  21         69.67         71.06         9.27 o                         
  -7   1  21        146.93        145.23        14.85 o                         
  -6   1  21          1.71         -2.65         4.25 o                         
  -5   1  21         53.71         55.48         3.63 o                         
  -4   1  21          0.16         -1.41         2.16 o                         
  -3   1  21          3.10          9.98         2.36 o                         
  -2   1  21        173.82        185.37         5.96 o                         
  -1   1  21        313.63        331.78         8.66 o                         
   0   1  21        243.02        236.33         6.52 o                         
   1   1  21         14.76         13.63         2.37 o                         
   2   1  21         43.32         49.83         3.25 o                         
   3   1  21         46.18         50.01         3.47 o                         
   4   1  21        344.92        321.23         7.55 o                         
   5   1  21         14.22         18.98         2.31 o                         
   6   1  21         79.76         78.32         5.75 o                         
   7   1  21         65.99         74.33         4.92 o                         
   8   1  21         25.38         25.89         3.01 o                         
   9   1  21          5.03          7.86         2.96 o                         
  -9   2  21          4.56          4.42         3.01 o                         
  -8   2  21          0.21          0.12         3.58 o                         
  -7   2  21         14.49         19.77         5.62 o                         
  -6   2  21         25.53         19.41         4.26 o                         
  -5   2  21        107.74        101.40         4.56 o                         
  -4   2  21          5.89          6.94         2.69 o                         
  -3   2  21         31.81         33.63         3.05 o                         
  -2   2  21        451.94        476.05         9.93 o                         
  -1   2  21          2.83          2.01         2.47 o                         
   0   2  21        239.07        257.90         8.01 o                         
   1   2  21        114.59        118.40         5.14 o                         
   2   2  21        128.25        135.46         4.84 o                         
   3   2  21         52.10         50.61         3.18 o                         
   4   2  21          3.99          2.51         2.08 o                         
   5   2  21          4.53          1.91         1.90 o                         
   6   2  21          0.08          7.09         3.07 o                         
   7   2  21         52.65         60.85         4.09 o                         
   8   2  21          9.05          7.70         2.27 o                         
   9   2  21          3.17          9.32         3.89 o                         
  -7   3  21         15.99          8.46         3.28 o                         
  -6   3  21         17.60         20.78         3.20 o                         
  -5   3  21          3.71          7.56         2.38 o                         
  -4   3  21        223.88        217.25         7.12 o                         
  -3   3  21        104.11        104.23         4.52 o                         
  -2   3  21         17.77         15.60         2.31 o                         
  -1   3  21          4.60          3.08         2.10 o                         
   0   3  21          0.02          1.54         1.91 o                         
   1   3  21         64.29         66.61         3.52 o                         
   2   3  21         40.18         36.52         2.72 o                         
   3   3  21         10.83         12.47         1.83 o                         
   4   3  21          5.67          7.72         2.22 o                         
   5   3  21         13.91         13.81         3.85 o                         
   6   3  21          0.47          0.61         2.61 o                         
   7   3  21          9.04          4.39         3.35 o                         
  -3   4  21          4.96          7.75         2.64 o                         
  -2   4  21         52.23         56.12         2.83 o                         
  -1   4  21          8.59         11.43         1.94 o                         
   0   4  21         72.44         87.17         6.10 o                         
   1   4  21         28.39         27.25         2.58 o                         
   2   4  21          2.00          2.88         2.22 o                         
  -8   0  22        136.51        102.35         9.67 o                         
  -6   0  22          0.77         11.22         5.43 o                         
  -4   0  22          0.01         -0.86         3.65 o                         
  -2   0  22         16.09         17.33         3.68 o                         
   0   0  22         16.94         15.80         3.14 o                         
   2   0  22          4.04          1.07         3.57 o                         
   4   0  22        804.90        878.83        25.33 o                         
   6   0  22         39.00         50.93         8.58 o                         
   8   0  22          6.87          4.63         3.57 o                         
  -9   1  22         11.53         12.56         3.86 o                         
  -8   1  22         29.44         21.37         5.34 o                         
  -7   1  22         94.61         73.15         9.37 o                         
  -6   1  22         41.13         44.58        13.39 o                         
  -5   1  22        159.54        161.39         5.38 o                         
  -4   1  22         82.12         84.46         4.29 o                         
  -3   1  22         40.73         40.91         3.11 o                         
  -2   1  22          1.68         -0.94         2.51 o                         
  -1   1  22          4.62          5.91         2.56 o                         
   0   1  22        153.27        141.01         5.40 o                         
   1   1  22         34.53         33.34         2.92 o                         
   2   1  22        191.87        211.20         6.08 o                         
   3   1  22         55.98         56.64         3.92 o                         
   4   1  22         54.11         51.18         3.76 o                         
   5   1  22         29.25         22.50         2.58 o                         
   6   1  22         10.48         10.93         3.32 o                         
   7   1  22          0.05          3.22         3.39 o                         
   8   1  22          8.06         10.50         2.74 o                         
   9   1  22         42.42         40.52         3.50 o                         
  -8   2  22        101.62         67.55         6.66 o                         
  -7   2  22          5.33          3.05         3.68 o                         
  -6   2  22         14.16         10.09         4.20 o                         
  -5   2  22        204.98        188.21        10.86 o                         
  -4   2  22         68.46         62.19         3.60 o                         
  -3   2  22         79.33         86.51         4.31 o                         
  -2   2  22          1.51          1.95         2.69 o                         
  -1   2  22         55.05         57.48         3.68 o                         
   0   2  22         28.05         33.88         3.16 o                         
   1   2  22         15.13         19.98         2.67 o                         
   2   2  22        113.03        122.81         5.01 o                         
   3   2  22          2.55          6.80         1.97 o                         
   4   2  22         62.26         64.97         3.34 o                         
   5   2  22         11.48          4.89         2.07 o                         
   6   2  22         16.47          9.07         2.32 o                         
   7   2  22         71.58         77.03         6.12 o                         
   8   2  22          7.50          1.39         3.12 o                         
  -6   3  22         26.51         21.34         3.75 o                         
  -5   3  22          1.61          7.26         2.42 o                         
  -4   3  22         85.53         86.85         3.97 o                         
  -3   3  22        105.67        114.22         5.23 o                         
  -2   3  22          0.07          0.09         2.06 o                         
  -1   3  22         94.92         91.87         3.87 o                         
   0   3  22          0.28          0.67         1.77 o                         
   1   3  22         74.17         90.77         3.63 o                         
   2   3  22          0.57          2.31         1.82 o                         
   3   3  22         19.69         17.46         2.55 o                         
   4   3  22         24.63         25.07         2.89 o                         
   5   3  22         71.35         68.34        12.27 o                         
  -5   0  23         13.61         14.15         3.45 o                         
  -3   0  23        158.59        181.96         9.66 o                         
  -1   0  23          9.94         14.17         3.10 o                         
   1   0  23        193.36        210.84         8.76 o                         
   3   0  23         62.95         62.01         5.37 o                         
   5   0  23         10.63         16.69         3.30 o                         
   7   0  23         70.33         69.22         7.06 o                         
  -8   1  23        412.72        304.31        13.55 o                         
  -7   1  23         88.14         62.65         7.33 o                         
  -6   1  23         39.80         35.15         6.59 o                         
  -5   1  23          3.30          9.16         1.99 o                         
  -4   1  23         29.72         24.41         2.83 o                         
  -3   1  23        249.45        242.91         7.77 o                         
  -2   1  23        275.41        295.81         8.05 o                         
  -1   1  23         85.62         88.81         5.14 o                         
   0   1  23        204.69        220.39         6.79 o                         
   1   1  23        124.57        129.41         4.88 o                         
   2   1  23          2.63          8.05         1.96 o                         
   3   1  23         48.78         50.60         3.33 o                         
   4   1  23         17.20         18.03         2.42 o                         
   5   1  23         87.74         89.68         4.41 o                         
   6   1  23         68.65         77.31         5.23 o                         
   7   1  23          1.84          8.57         2.43 o                         
   8   1  23         69.99         81.49         5.10 o                         
  -7   2  23          6.58          8.35         3.12 o                         
  -6   2  23          1.46          3.20         2.63 o                         
  -5   2  23          8.34          7.49         2.19 o                         
  -4   2  23          2.84          2.76         2.11 o                         
  -3   2  23          2.90          3.39         1.81 o                         
  -2   2  23         73.90         78.66         4.18 o                         
  -1   2  23         48.25         59.77         3.78 o                         
   0   2  23          1.33          0.80         2.02 o                         
   1   2  23          3.47          1.71         2.06 o                         
   2   2  23         21.65         15.37         2.34 o                         
   3   2  23         18.29         29.65         2.86 o                         
   4   2  23         16.05         13.33         2.00 o                         
   5   2  23         37.57         35.50         3.22 o                         
   6   2  23         39.96         55.17         4.38 o                         
   7   2  23         42.38         48.17         4.28 o                         
  -4   3  23        341.36        301.54        41.94 o                         
  -3   3  23          0.78          2.70         1.45 o                         
  -2   3  23         20.09         20.24         2.67 o                         
  -1   3  23         36.69         39.02         3.59 o                         
   0   3  23          9.14         19.24         2.99 o                         
   1   3  23         18.99         19.69         3.41 o                         
   2   3  23         35.16         44.18         3.96 o                         
   3   3  23          1.06         -0.41         2.01 o                         
   4   3  23         75.46         83.48         8.63 o                         
  -4   0  24         13.62         16.62         5.78 o                         
  -2   0  24          2.89          9.44         4.66 o                         
   0   0  24        382.23        406.24        12.35 o                         
   2   0  24        711.36        801.56        15.77 o                         
   4   0  24        349.17        338.40        10.41 o                         
   6   0  24          0.60         -2.35         3.77 o                         
   8   0  24         26.44         32.09         2.96 o                         
  -5   1  24        255.67        230.58        12.44 o                         
  -4   1  24        106.10         99.19         4.27 o                         
  -3   1  24        290.33        308.00         7.95 o                         
  -2   1  24        150.94        153.94         5.47 o                         
  -1   1  24          0.08          2.11         2.10 o                         
   0   1  24          8.55          6.56         2.28 o                         
   1   1  24        253.54        246.78         7.60 o                         
   2   1  24         68.99         68.08         3.65 o                         
   3   1  24         29.55         31.60         2.62 o                         
   4   1  24         31.37         32.84         2.46 o                         
   5   1  24         44.91         48.12         3.11 o                         
   6   1  24          9.80         17.20         3.13 o                         
   7   1  24        126.31        131.92         7.60 o                         
  -5   2  24         49.36         57.70         6.85 o                         
  -4   2  24          4.26          1.83         1.85 o                         
  -3   2  24         16.06         25.34         3.00 o                         
  -2   2  24        476.56        492.45        10.22 o                         
  -1   2  24         29.05         23.32         2.35 o                         
   0   2  24        112.34        114.16         4.51 o                         
   1   2  24        126.27        113.13         4.45 o                         
   2   2  24         12.09         11.65         2.26 o                         
   3   2  24          0.07          4.48         3.32 o                         
   4   2  24          7.37         13.54         2.16 o                         
   5   2  24          1.98          9.57         3.04 o                         
   6   2  24          2.10          3.42         3.35 o                         
  -3   3  24         55.59         47.89         5.16 o                         
  -2   3  24          4.26          4.83         2.85 o                         
  -1   3  24         70.04         69.96         3.88 o                         
   0   3  24          8.57         14.14         2.31 o                         
   1   3  24          8.05          6.05         3.71 o                         
   2   3  24        182.51        190.38        12.31 o                         
  -3   0  25          0.06          1.72         2.63 o                         
  -1   0  25         43.28         40.39         4.83 o                         
   1   0  25        238.40        237.72        10.40 o                         
   3   0  25         29.98         28.17         3.14 o                         
   5   0  25         94.64         93.87         6.82 o                         
   7   0  25         14.66         17.23         3.91 o                         
  -4   1  25         99.35         89.11         5.76 o                         
  -3   1  25         22.68         22.52         2.48 o                         
  -2   1  25         10.60         11.27         2.05 o                         
  -1   1  25         23.05         20.24         2.26 o                         
   0   1  25         11.08          9.99         2.24 o                         
   1   1  25        183.60        167.40         5.65 o                         
   2   1  25          0.81          4.52         1.73 o                         
   3   1  25        282.08        268.82         8.21 o                         
   4   1  25         39.57         41.57         3.85 o                         
   5   1  25         14.14         19.55         3.15 o                         
   6   1  25        153.07        170.09         6.76 o                         
  -4   2  25          0.07          5.20         3.08 o                         
  -3   2  25         50.57         50.40         3.59 o                         
  -2   2  25         65.67         58.28         3.69 o                         
  -1   2  25         36.18         36.20         3.18 o                         
   0   2  25          5.55         12.87         2.64 o                         
   1   2  25         18.27         21.98         2.96 o                         
   2   2  25         16.69         15.01         2.41 o                         
   3   2  25          0.43          3.34         1.72 o                         
   4   2  25         85.03        106.37         8.02 o                         
   5   2  25         28.14         25.44         4.58 o                         
  -4   0  26        227.57        172.33         9.37 o                         
  -2   0  26          1.13         -0.60         3.17 o                         
   0   0  26         50.80         55.90         4.78 o                         
   2   0  26        131.05        124.32        17.38 o                         
   4   0  26         44.29         33.44         8.41 o                         
  -3   1  26          1.56          1.58         3.48 o                         
  -2   1  26          0.21          1.50         2.70 o                         
  -1   1  26          6.46          6.12         2.36 o                         
   0   1  26         14.14          7.83         2.71 o                         
   1   1  26          0.04          3.75         2.58 o                         
   2   1  26          3.02          0.37         2.15 o                         
   3   1  26         27.06         28.82         2.82 o                         
   4   1  26         36.07         31.76         6.37 o                         
   5   1  26         94.59         96.12         6.98 o                         
  -2   2  26          1.84          3.25         2.75 o                         
  -1   2  26          1.48          0.93         2.03 o                         
   0   2  26         48.18         50.16         3.80 o                         
   1   2  26          2.18          4.28         2.07 o                         
   2   2  26         15.15         11.48         1.68 o                         
   3   2  26          0.00         -2.89         2.89 o                         
  -1   0  27         21.21         18.85         3.10 o                         
   1   0  27        164.89        152.65        22.33 o                         
   3   0  27        199.39        171.47        18.71 o                         
  -2   1  27          2.84          0.72         1.86 o                         
  -1   1  27          3.54          2.67         2.99 o                         
   0   1  27          3.28          3.51         2.08 o                         
   1   1  27         31.85         30.44         3.43 o                         
   2   1  27         22.42         19.50         2.44 o                         
   3   1  27         26.86         23.31         4.83 o                         
   0   0  28          5.01          2.52         2.17 o                         
                                                                                
